# Supplementary material for: Metabolic reprogramming of acute lymphoblastic leukemia cells in response to glucocorticoid treatment
Source: Cell Death Dis. 2018 Aug 28;9(9):846. doi: 10.1038/s41419-018-0625-7 (PMC6113325; doi:10.1038/s41419-018-0625-7)
Supplement: Supplementary file 7 — Supplementary Table 1 [file 41419_2018_625_MOESM7_ESM.xlsx]

## Sheet: Legend
Supplementary Table 1
This table contains relative abundances for 7,548 proteins. This data is related to figure 2A. Samples were analyzed in two sample pools, indicated in columns, and protein abundances were expressed in ratio over control (0h untreated cells) in each case.

## Sheet: Proteomics data
			1	1	1	1	2	2	2	2	2	2	2	1	1	1	2	2	2	1	1	1	Pool
Accession	Gene name	Description	0	0	0	0	0	0	0	0	4	4	4	6	6	6	12	12	12	24	24	24	Time (h)
A0AVF1	TTC26	Tetratricopeptide repeat protein 26 OS=Homo sapiens GN=TTC26 PE=2 SV=1 - [TTC26_HUMAN]	0.992	0.941	1.065	0.992	1.002	1.001	0.962	1.056	0.988	0.927	0.981	1.038	1.063	1.094	0.931	1	0.951	0.887	0.859	0.854
A0AVI4	TMEM129	Transmembrane protein 129 OS=Homo sapiens GN=TMEM129 PE=2 SV=1 - [TM129_HUMAN]	0.927	1.125	0.913	1.113	0.97	0.993	1.079	0.937	1.029	0.853	0.993	0.95	1.081	1.141	1.08	0.93	0.975	1.297	1.265	1.117
A0AVK6	E2F8	Transcription factor E2F8 OS=Homo sapiens GN=E2F8 PE=1 SV=1 - [E2F8_HUMAN]	0.997	0.912	1.212	0.894	0.937	1.019	0.967	0.982	1.017	1.038	1.077	1.291	1.188	0.999	1.174	1.108	1.385	0.86	0.875	0.971
A0AVT1	UBA6	Ubiquitin-like modifier-activating enzyme 6 OS=Homo sapiens GN=UBA6 PE=1 SV=1 - [UBA6_HUMAN]	0.98	0.986	1	1.021	0.971	1.022	0.995	0.998	1.005	0.99	1.003	0.978	0.993	1.004	1.03	1.038	1.048	1.046	1.045	1.02
A0JNW5	UHRF1BP1L	UHRF1-binding protein 1-like OS=Homo sapiens GN=UHRF1BP1L PE=1 SV=2 - [UH1BL_HUMAN]	0.991	0.963	1.052	0.991	1.009	1.013	0.98	0.992	1.004	1.009	0.981	1.019	0.95	0.988	0.992	0.992	0.982	0.89	0.926	0.856
A0PJW6	TMEM223	Transmembrane protein 223 OS=Homo sapiens GN=TMEM223 PE=1 SV=1 - [TM223_HUMAN]	0.979	0.919	1.197	0.939	0.858	1.183	0.905	1.07	0.86	1.163	0.98	1.076	1.133	1.003	0.91	0.97	1.202	0.972	0.997	1.222
A1A4S6	ARHGAP10	Rho GTPase-activating protein 10 OS=Homo sapiens GN=ARHGAP10 PE=1 SV=1 - [RHG10_HUMAN]	0.911	0.932	1.042	1.097	1.048	1.028	0.955	0.975	1.041	0.985	1.014	0.995	1.017	0.957	1.159	1.093	1.129	1.24	1.273	1.2
A1L020	MEX3A	RNA-binding protein MEX3A OS=Homo sapiens GN=MEX3A PE=1 SV=1 - [MEX3A_HUMAN]	1.014	0.869	1.013	1.108	0.961	1.102	0.877	0.961	0.917	1.083	0.916	0.963	1.007	1.006	0.951	0.992	1.11	0.88	1.044	0.791
A1L0T0	ILVBL	Acetolactate synthase-like protein OS=Homo sapiens GN=ILVBL PE=1 SV=2 - [ILVBL_HUMAN]	0.973	1.007	0.99	1.032	1	1.003	1.014	0.991	1.03	1.024	1.017	1.004	1.014	1.013	1.009	1.003	1.048	0.957	0.992	1.035
A1L390	PLEKHG3	Pleckstrin homology domain-containing family G member 3 OS=Homo sapiens GN=PLEKHG3 PE=1 SV=1 - [PKHG3_HUMAN]	0.967	0.924	1.067	1.03	0.982	1.084	0.973	1.021	0.983	0.962	0.931	0.962	1.013	1.02	0.966	0.94	1.019	1.042	1.108	1.187
A1X283	SH3PXD2B	SH3 and PX domain-containing protein 2B OS=Homo sapiens GN=SH3PXD2B PE=1 SV=3 - [SPD2B_HUMAN]	0.956	0.99	0.959	1.063	0.973	1.007	1.079	0.941	0.995	0.908	1.075	0.976	1.134	0.923	1.188	0.969	1.096	1.061	0.961	1.026
A2A288	ZC3H12D	Probable ribonuclease ZC3H12D OS=Homo sapiens GN=ZC3H12D PE=2 SV=3 - [ZC12D_HUMAN]	1.007	0.974	1.076	0.976	0.999	1	0.968	1.026	0.979	1.072	1.005	1.087	1.029	1.026	1.066	1.073	1.125	0.979	1.011	1.037
A2A2Q9	AAR2	Protein AAR2 homolog OS=Homo sapiens GN=AAR2 PE=4 SV=1 - [A2A2Q9_HUMAN]	1.025	0.978	1.051	0.969	1.003	1.039	0.966	1.012	1.045	1.033	0.987	0.995	1.056	0.98	0.996	0.975	0.959	0.857	0.919	0.903
A2A3K4-2	PTPDC1	Isoform 2 of Protein tyrosine phosphatase domain-containing protein 1 OS=Homo sapiens GN=PTPDC1 - [PTPC1_HUMAN]	1.092	1.082	0.894	0.952	0.92	1.091	1.1	0.881	1.085	0.931	1.158	0.96	1.082	0.906	1.255	1.212	1.46	0.95	1.012	0.91
A2ABF8	EHMT2	Histone-lysine N-methyltransferase EHMT2 OS=Homo sapiens GN=EHMT2 PE=3 SV=1 - [A2ABF8_HUMAN]	1.027	0.953	1.02	0.971	0.98	1.034	0.985	1.017	0.989	1.009	0.976	1.003	1.007	0.927	0.924	0.996	0.981	0.902	0.934	0.964
A2AJT9-2	CXorf23	Isoform 2 of Uncharacterized protein CXorf23 OS=Homo sapiens GN=CXorf23 - [CX023_HUMAN]	1.084	0.912	1.027	1.013	0.99	0.966	1.034	1.015	1.032	1.042	1.008	0.995	0.981	1.059	1.012	0.956	1.061	1.114	1.105	1.088
A2RRD8	ZNF320	Zinc finger protein 320 OS=Homo sapiens GN=ZNF320 PE=2 SV=1 - [ZN320_HUMAN]	0.929	1.006	1.011	1.043	1.043	0.929	1.163	0.854	1.084	1.055	1.077	0.829	1.1	1.083	1.311	1.101	1.047	1.019	1.063	0.984
A2RRP1	NBAS	Neuroblastoma-amplified sequence OS=Homo sapiens GN=NBAS PE=1 SV=2 - [NBAS_HUMAN]	1.004	0.994	1.007	1.004	1.007	0.982	0.993	1.037	1.008	1.01	1.003	1.025	0.963	0.971	0.97	0.984	0.965	0.967	0.968	0.981
A2RTX5	TARSL2	Probable threonine--tRNA ligase 2, cytoplasmic OS=Homo sapiens GN=TARSL2 PE=1 SV=1 - [SYTC2_HUMAN]	1.001	1.013	1.038	0.965	0.982	1.037	0.97	1.003	1.076	1.001	1.027	1.163	1.12	1.128	1.246	1.273	1.302	1.476	1.531	1.616
A2RU54	HMX2	Homeobox protein HMX2 OS=Homo sapiens GN=HMX2 PE=2 SV=1 - [HMX2_HUMAN]	0.957	0.999	1.127	0.91	0.972	1.065	0.989	0.977	1.062	1.029	0.991	0.997	1.044	0.935	0.981	1.081	1.025	0.75	0.674	0.712
A2RU67	KIAA1467	Uncharacterized protein KIAA1467 OS=Homo sapiens GN=KIAA1467 PE=1 SV=1 - [K1467_HUMAN]	0.978	0.951	1.016	1.036	0.932	1.126	0.945	0.998	0.935	1.058	0.996	1.056	1.105	0.912	0.902	1.029	1.111	0.851	0.822	0.947
A2RUC4	TYW5	tRNA wybutosine-synthesizing protein 5 OS=Homo sapiens GN=TYW5 PE=1 SV=1 - [TYW5_HUMAN]	0.942	1.07	0.987	1.02	1.011	1.01	0.97	1.014	0.964	1.124	0.986	1.054	0.972	0.975	1.154	1.106	1.138	0.952	1.032	0.984
A3KMH1	VWA8	von Willebrand factor A domain-containing protein 8 OS=Homo sapiens GN=VWA8 PE=1 SV=2 - [VWA8_HUMAN]	1.014	0.99	1.022	0.984	0.984	1.02	0.981	1.005	1.003	1.02	1.018	1.027	1.041	1.014	0.973	0.992	1.053	1.026	1.015	1.062
A3KN83-2	SBNO1	Isoform 2 of Protein strawberry notch homolog 1 OS=Homo sapiens GN=SBNO1 - [SBNO1_HUMAN]	0.993	1.016	0.988	1.02	0.969	1.034	1.009	0.995	1.001	0.976	0.994	0.939	0.974	0.959	0.97	0.982	0.949	0.886	0.876	0.831
A4D126-2	ISPD	Isoform 2 of Isoprenoid synthase domain-containing protein OS=Homo sapiens GN=ISPD - [ISPD_HUMAN]	1.063	1.04	1.029	0.884	1.048	0.978	0.995	0.986	1.103	0.854	0.942	0.854	0.941	0.861	1.163	1.043	1.11	0.92	1.031	0.817
A4D1E9	GTPBP10	GTP-binding protein 10 OS=Homo sapiens GN=GTPBP10 PE=1 SV=1 - [GTPBA_HUMAN]	0.969	0.997	1.029	1.017	0.978	1.036	0.99	1.008	1.09	1.007	1.04	1.046	1.062	1.087	1.092	1.034	1.075	1.062	1.114	1.082
A4D1P6	WDR91	WD repeat-containing protein 91 OS=Homo sapiens GN=WDR91 PE=1 SV=2 - [WDR91_HUMAN]	1.021	0.976	0.996	0.994	1.001	1.003	0.97	1.029	1.074	1.075	1.069	1.16	1.21	1.119	1.26	1.246	1.334	1.629	1.56	1.612
A4D1U4	LCHN	Protein LCHN OS=Homo sapiens GN=LCHN PE=2 SV=1 - [LCHN_HUMAN]	1	1.033	0.97	1.005	1.013	1.019	1.002	0.986	0.985	0.952	0.996	0.977	1.004	1.021	0.937	0.959	0.98	1.032	0.985	0.95
A4D1W8	UCC1	Ependymin related protein 1 (Zebrafish), isoform CRA_b OS=Homo sapiens GN=UCC1 PE=4 SV=1 - [A4D1W8_HUMAN]	1.009	0.911	1.122	0.972	0.966	1.031	1.006	0.987	0.973	0.966	0.96	1.022	1.139	0.962	0.963	0.941	0.912	1.032	1.054	1.392
A4D2P6	GRID2IP	Delphilin OS=Homo sapiens GN=GRID2IP PE=2 SV=2 - [GRD2I_HUMAN]	1.028	1.026	1.065	1.023	0.936	0.965	1.06	0.966	1.11	0.986	1.147	1.219	1.276	1.223	1.384	1.488	1.603	2.034	2.008	2.637
A4D2Q0	UNC84A	SUN domain-containing protein 1 OS=Homo sapiens GN=UNC84A PE=4 SV=1 - [A4D2Q0_HUMAN]	1.008	0.989	1.005	1.019	1.024	0.979	1	0.99	1.019	0.983	1.022	0.975	1.005	1.015	1.025	1.033	1.004	1.083	1.003	1.015
A4D997	ERCC6L2	DNA excision repair protein ERCC-6-like 2 OS=Homo sapiens GN=ERCC6L2 PE=1 SV=3 - [ER6L2_HUMAN]	1.275	0.67	1.601	0.477	1.078	0.952	0.985	0.993	0.903	1.084	0.933	1.434	1.7	1.096	0.894	0.88	1.09	0.56	1.382	1.182
A5PLL1	ANKRD34B	Ankyrin repeat domain-containing protein 34B OS=Homo sapiens GN=ANKRD34B PE=2 SV=3 - [AN34B_HUMAN]	0.893	1.115	0.857	1.119	1.261	0.682	1.365	0.674	0.783	1.369	0.824	0.937	1.048	1.001	1.411	0.721	1.147	1.027	0.851	0.911
A5YKK6	CNOT1	CCR4-NOT transcription complex subunit 1 OS=Homo sapiens GN=CNOT1 PE=1 SV=2 - [CNOT1_HUMAN]	1.003	1.004	1.013	0.988	0.987	1.009	0.994	1.002	0.994	0.977	0.997	1.014	0.995	1.01	0.993	0.971	0.961	0.951	0.943	0.937
A6NC98	CCDC88B	Coiled-coil domain-containing protein 88B OS=Homo sapiens GN=CCDC88B PE=1 SV=1 - [CC88B_HUMAN]	0.969	1.012	1.01	1.007	1.036	0.946	1.009	0.985	1.027	1.001	1.013	0.978	0.989	1.016	1.025	1.026	1.052	1.069	1.061	1.046
A6NCC3	GOLGA8O	Golgin subfamily A member 8O OS=Homo sapiens GN=GOLGA8O PE=1 SV=3 - [GOG8O_HUMAN]	1.06	0.987	0.966	1.001	0.963	1.065	0.999	0.975	0.962	1.055	1.037	0.938	0.971	0.871	0.868	0.866	0.85	0.681	0.617	0.54
A6NDG6	PGP	Phosphoglycolate phosphatase OS=Homo sapiens GN=PGP PE=1 SV=1 - [PGP_HUMAN]	1.02	1.001	0.975	1	1.002	1.009	0.983	1.002	1.035	1.006	0.999	0.955	1.066	1.006	0.988	1.064	1.034	0.957	1.009	1.035
A6NDU8	C5orf51	UPF0600 protein C5orf51 OS=Homo sapiens GN=C5orf51 PE=1 SV=1 - [CE051_HUMAN]	0.987	1.005	1.053	0.947	1.036	1.006	0.961	1.011	0.941	0.924	1.014	1.015	0.964	0.996	1.223	0.99	1.057	0.976	0.999	0.977
A6NED2	RCCD1	RCC1 domain-containing protein 1 OS=Homo sapiens GN=RCCD1 PE=1 SV=1 - [RCCD1_HUMAN]	0.953	1.015	1.089	0.95	0.979	0.983	1.017	1.011	1.02	1.043	0.996	1.012	1.006	0.993	0.988	0.958	0.945	0.971	0.95	0.967
A6NEE1	PLEKHD1	Pleckstrin homology domain-containing family D member 1 OS=Homo sapiens GN=PLEKHD1 PE=2 SV=3 - [PLHD1_HUMAN]	1.019	1.09	0.943	0.961	0.98	0.919	1.007	1.11	1.094	1.005	1.066	0.899	1.037	0.995	1.036	1.093	1.053	0.827	0.803	0.783
A6NF51	BPNT1	3'(2'),5'-bisphosphate nucleotidase 1 OS=Homo sapiens GN=BPNT1 PE=4 SV=2 - [A6NF51_HUMAN]	1.024	0.84	1.213	0.927	0.911	1.14	0.834	1.133	1.038	1.173	1.077	1.106	1.143	1.023	0.999	1.244	1.049	0.956	0.99	1.128
A6NFI3	ZNF316	Zinc finger protein 316 OS=Homo sapiens GN=ZNF316 PE=1 SV=1 - [ZN316_HUMAN]	0.918	1.179	0.757	1.117	1.004	0.95	1.065	0.964	1.03	1.038	1.076	0.881	1.042	1.072	1.095	1.102	1.059	1.206	1.013	0.863
A6NFQ2	FAM115C	Protein FAM115C OS=Homo sapiens GN=FAM115C PE=2 SV=2 - [F115C_HUMAN]	1.029	0.975	1.029	0.955	1.048	0.962	1.036	0.987	1.001	0.994	0.985	0.984	0.96	0.938	0.988	0.958	0.903	0.94	0.931	0.999
A6NFY4	TMEM194B	Transmembrane protein 194B OS=Homo sapiens GN=TMEM194B PE=2 SV=3 - [T194B_HUMAN]	1.066	0.933	1.023	0.99	1.004	1.033	1.021	0.939	1.003	0.977	0.966	1.065	0.97	0.918	1.142	1.094	1.129	0.97	0.938	0.996
A6NG10	WBP2	WW domain-binding protein 2 OS=Homo sapiens GN=WBP2 PE=2 SV=2 - [A6NG10_HUMAN]	1.004	0.992	1.009	0.981	0.946	1.001	0.961	1.022	0.928	1.085	0.932	0.964	1.08	0.931	1.031	1.011	1.026	1.001	0.924	1.205
A6NG32	CHMP1A	Charged multivesicular body protein 1a OS=Homo sapiens GN=CHMP1A PE=4 SV=3 - [A6NG32_HUMAN]	1.03	0.977	0.939	1.065	0.934	0.978	1.042	1.051	1.016	0.965	1.009	0.759	1.039	0.955	1.08	1.178	1.185	0.982	1.032	1.09
A6NG79	PRCC	Proline-rich protein PRCC OS=Homo sapiens GN=PRCC PE=4 SV=1 - [A6NG79_HUMAN]	1.021	1.027	0.933	1.031	0.998	0.985	1.018	1	1.019	0.995	1.047	0.958	1.008	0.972	0.973	1.061	0.964	0.967	1.036	0.936
A6NGB7	TMEM221	Transmembrane protein 221 OS=Homo sapiens GN=TMEM221 PE=2 SV=3 - [TM221_HUMAN]	0.969	0.985	1.057	1.018	0.965	1.082	1.025	0.926	0.975	1.031	0.955	0.992	0.933	0.874	1.02	0.982	1.107	0.888	0.916	0.895
A6NHF2	BTD	Biotinidase OS=Homo sapiens GN=BTD PE=2 SV=3 - [A6NHF2_HUMAN]	1.211	0.951	0.967	0.899	0.994	1.004	1.055	0.947	0.915	0.822	0.847	1.12	0.971	1.11	1.059	0.941	1.048	0.929	1.313	1.042
A6NHQ4	C17orf96	Uncharacterized protein C17orf96 OS=Homo sapiens GN=C17orf96 PE=1 SV=1 - [CQ096_HUMAN]	0.916	1.006	0.918	1.159	1.037	0.919	1.068	0.968	0.999	0.976	1.027	0.775	0.796	1.006	0.947	0.933	1.017	0.985	0.95	0.711
A6NHR9	SMCHD1	Structural maintenance of chromosomes flexible hinge domain-containing protein 1 OS=Homo sapiens GN=SMCHD1 PE=1 SV=2 - [SMHD1_HUMAN]	1.015	0.994	1.007	0.999	1	1.003	1	1.002	0.989	1.024	1.016	1.023	1.027	0.993	1.012	1.033	1.021	1.061	1.05	1.044
A6NHX0	GATSL2	GATS-like protein 2 OS=Homo sapiens GN=GATSL2 PE=2 SV=3 - [GATL2_HUMAN]	1.01	0.985	1.097	0.88	1.053	1.066	0.866	1.042	1.048	1.099	1	1.061	1.098	0.936	1.065	1.008	1.105	1.179	1.225	1.66
A6NHZ5	LRRC14B	Leucine-rich repeat-containing protein 14B OS=Homo sapiens GN=LRRC14B PE=3 SV=3 - [LR14B_HUMAN]	1.025	0.981	0.988	1.039	0.977	1.009	0.994	0.999	0.956	0.977	0.892	0.919	0.915	0.956	0.889	0.908	0.941	1.027	0.995	1.054
A6NI79	CCDC69	Coiled-coil domain-containing protein 69 OS=Homo sapiens GN=CCDC69 PE=2 SV=1 - [CCD69_HUMAN]	0.987	1.014	0.957	1.026	1.005	0.991	1.028	0.979	1.025	1.016	1.015	0.962	0.999	1.003	1.072	1.016	0.976	1.235	1.2	1.224
A6NIH7	UNC119B	Protein unc-119 homolog B OS=Homo sapiens GN=UNC119B PE=1 SV=1 - [U119B_HUMAN]	1.005	1.013	0.948	1.029	1.007	1	0.996	1	1.012	1.001	0.978	1.028	0.994	0.997	0.959	0.976	0.967	1.011	0.998	0.977
A6NJ78	METTL15	Probable methyltransferase-like protein 15 OS=Homo sapiens GN=METTL15 PE=2 SV=1 - [MET15_HUMAN]	1.084	0.956	1.014	0.953	0.956	1.053	0.985	1.015	0.966	1.067	1	1.069	1.039	0.998	1.002	1.048	1.081	0.998	0.994	1.09
A6NJG2	SOWAHD	Ankyrin repeat domain-containing protein SOWAHD OS=Homo sapiens GN=SOWAHD PE=2 SV=1 - [SWAHD_HUMAN]	1.008	1.034	1.033	0.97	0.962	1.024	1.004	0.993	0.944	0.858	0.955	1.094	0.96	0.935	0.927	0.864	1.055	0.936	0.964	0.836
A6NJZ9	NOC3L	Nucleolar complex protein 3 homolog OS=Homo sapiens GN=NOC3L PE=4 SV=1 - [A6NJZ9_HUMAN]	1.006	0.986	1.008	0.994	0.997	0.989	1.032	0.99	1.035	1.031	1.027	1.018	1.028	1.028	1.014	1.071	1.038	0.996	0.964	0.979
A6NK58	LIPT2	Putative lipoyltransferase 2, mitochondrial OS=Homo sapiens GN=LIPT2 PE=3 SV=1 - [LIPT2_HUMAN]	0.941	0.927	1.061	1.07	1.043	1.033	0.917	1.017	0.962	1.306	0.944	1.105	0.972	1.024	0.953	1.061	1.001	1.012	0.922	1.098
A6NMH8	CD81	CD81 antigen OS=Homo sapiens GN=CD81 PE=4 SV=1 - [A6NMH8_HUMAN]	0.979	0.974	1.033	0.983	0.987	0.976	1.052	1.004	1.022	0.955	0.994	1.015	0.943	0.953	0.991	0.931	0.939	1.051	1.018	1.081
A6NN80	ANXA6	Annexin OS=Homo sapiens GN=ANXA6 PE=3 SV=3 - [A6NN80_HUMAN]	0.953	1.005	0.968	1.098	1.002	0.883	1.119	0.994	1.076	0.836	0.974	0.899	0.851	0.97	1.221	0.972	1.002	1.302	1.239	1.043
A6PVT6	KCNQ5	Potassium voltage-gated channel subfamily KQT member 5 OS=Homo sapiens GN=KCNQ5 PE=4 SV=1 - [A6PVT6_HUMAN]	1.072	0.994	1.007	0.93	0.927	1.046	0.935	1.074	0.957	1.03	1.061	1.056	0.992	1.049	0.939	1.082	0.967	0.73	0.825	0.794
A6QL63	BTBD11	Ankyrin repeat and BTB/POZ domain-containing protein BTBD11 OS=Homo sapiens GN=BTBD11 PE=2 SV=3 - [BTBDB_HUMAN]	1.061	1.001	1.013	0.939	0.993	0.975	1.036	0.987	0.999	0.927	0.925	1.02	1.25	1.057	0.973	0.944	0.881	0.87	0.95	0.889
A7E2Y1	MYH7B	Myosin-7B OS=Homo sapiens GN=MYH7B PE=1 SV=3 - [MYH7B_HUMAN]	1.034	0.978	1.02	0.973	0.954	0.945	1.03	1.083	1.377	1.2	1.258	1.026	1.147	0.775	1.231	1.173	0.998	0.882	0.995	0.942
A7KAX9	ARHGAP32	Rho GTPase-activating protein 32 OS=Homo sapiens GN=ARHGAP32 PE=1 SV=1 - [RHG32_HUMAN]	1.013	1.038	1.012	0.979	0.996	1.022	1.008	1.007	0.998	1	0.984	1.006	1.049	0.925	0.948	0.986	0.997	0.827	0.847	0.82
A8CG34	POM121C	Nuclear envelope pore membrane protein POM 121C OS=Homo sapiens GN=POM121C PE=1 SV=2 - [P121C_HUMAN]	1.07	1.117	0.678	1.155	1.017	0.901	1.108	0.978	1.18	0.874	0.882	1.051	0.711	1.2	0.884	0.734	0.742	1.357	1.297	0.944
A8K0B5	ZBTB8OS	Protein archease OS=Homo sapiens GN=ZBTB8OS PE=2 SV=1 - [A8K0B5_HUMAN]	0.995	0.955	1.021	1.033	0.928	1.066	1.054	0.952	1.065	0.917	1.119	1.025	1.087	0.984	0.972	1.013	0.842	0.931	0.912	0.94
A8K0R7-5	ZNF839	Isoform 3 of Zinc finger protein 839 OS=Homo sapiens GN=ZNF839 - [ZN839_HUMAN]	1.007	1.01	0.927	1.064	1.002	1.015	1.009	0.978	1.046	1	0.974	0.918	1.075	1.082	1.082	1.131	0.964	0.821	0.979	1.01
A8K8P3	SFI1	Protein SFI1 homolog OS=Homo sapiens GN=SFI1 PE=1 SV=2 - [SFI1_HUMAN]	1.021	0.899	1.029	0.967	1.032	1.177	0.833	0.964	1.048	1.08	1.001	1.045	1.185	0.928	1.055	0.977	1.096	0.804	0.932	1.045
A8MPS7	YDJC	UPF0249 protein ydjC homolog OS=Homo sapiens GN=YDJC PE=1 SV=1 - [YDJC_HUMAN]	1.008	1.056	0.938	1.009	1.085	0.902	0.982	1.044	1.016	0.873	0.901	0.962	0.968	1.009	1.049	0.971	0.889	1.01	0.913	0.941
A8MQ27	NEURL1B	E3 ubiquitin-protein ligase NEURL1B OS=Homo sapiens GN=NEURL1B PE=1 SV=1 - [NEU1B_HUMAN]	1.018	0.971	1.094	0.913	0.988	1.062	0.931	1.075	0.933	1.094	1.115	1.118	1.193	1.033	1.062	1.145	0.993	0.97	1.01	0.996
A8MTK4	TRAF3IP1	TRAF3-interacting protein 1 OS=Homo sapiens GN=TRAF3IP1 PE=4 SV=1 - [A8MTK4_HUMAN]	0.968	1.049	0.977	1.012	1.036	0.978	0.979	0.982	1.031	0.963	1.062	1.065	0.886	0.969	0.959	1.079	1.089	0.93	0.941	0.97
A8MTY0	ZNF724P	Putative zinc finger protein 724 OS=Homo sapiens GN=ZNF724P PE=5 SV=3 - [ZN724_HUMAN]	1.032	1.078	0.919	0.981	0.978	1.049	1.063	1.011	0.98	0.962	1.033	1.066	1.059	1.052	0.982	1.045	1.091	0.869	0.86	0.82
A8MUA9	SUMO3	SMT3 suppressor of mif two 3 homolog 3 (Yeast), isoform CRA_d OS=Homo sapiens GN=SUMO3 PE=4 SV=1 - [A8MUA9_HUMAN]	1.003	0.985	1.053	0.974	0.999	1.026	0.958	1.008	1.004	1.036	1.071	0.992	1.084	1.035	1.033	1.077	1.066	1.003	1.029	1.034
A8MUM1	TSSC1	Protein TSSC1 OS=Homo sapiens GN=TSSC1 PE=4 SV=2 - [A8MUM1_HUMAN]	0.995	0.996	1.004	1.007	0.98	1.074	0.95	0.991	1.003	0.963	0.993	1.005	1.048	1.003	1.042	0.965	1.168	1.059	1.047	1.108
A8MUP8	RARA	Retinoic acid receptor alpha OS=Homo sapiens GN=RARA PE=3 SV=1 - [A8MUP8_HUMAN]	0.888	1.029	0.89	1.19	1.053	0.963	1.004	0.976	0.93	0.972	0.98	0.959	0.909	0.985	0.93	0.905	0.947	1.074	0.961	1.097
A8MW99	MEI4	Meiosis-specific protein MEI4-like OS=Homo sapiens GN=MEI4 PE=3 SV=2 - [MEI4L_HUMAN]	0.995	0.978	1.002	1.032	0.976	1.079	0.992	0.955	0.954	0.938	1.096	0.968	1.047	1.078	1.039	1.036	1.019	1.183	1.125	1.086
A8MVW0	FAM171A2	Protein FAM171A2 OS=Homo sapiens GN=FAM171A2 PE=1 SV=1 - [F1712_HUMAN]	0.958	0.978	1.035	1.005	0.909	1.104	0.953	1.005	0.977	0.998	1.025	0.869	0.984	0.986	0.998	0.987	1.124	1.023	1.138	0.89
A8MXP9	MATR3	Matrin-3 OS=Homo sapiens GN=MATR3 PE=4 SV=1 - [A8MXP9_HUMAN]	1.01	0.986	1.003	0.999	0.992	0.995	1	1.008	1.012	1.012	1.015	0.986	1.02	1.005	1.019	1.034	1.028	1.009	1.005	1.044
A8MXV4	NUDT19	Nucleoside diphosphate-linked moiety X motif 19, mitochondrial OS=Homo sapiens GN=NUDT19 PE=1 SV=1 - [NUD19_HUMAN]	1	1.011	0.995	0.981	0.963	1.006	0.953	1.03	0.933	1.185	0.889	1.014	0.998	0.977	0.969	0.978	1.024	1.004	0.972	1.076
A8MYK1	MRPL23	39S ribosomal protein L23, mitochondrial OS=Homo sapiens GN=MRPL23 PE=4 SV=1 - [A8MYK1_HUMAN]	1.097	0.842	1.246	0.809	0.847	1.249	0.868	1.043	0.849	1.296	0.997	1.102	1.223	0.858	0.886	0.893	1.218	0.819	0.895	1.287
A9IYQ1	PDS5B	Sister chromatid cohesion protein PDS5 homolog B (Fragment) OS=Homo sapiens GN=PDS5B PE=4 SV=1 - [A9IYQ1_HUMAN]	0.949	0.999	1.008	1.088	0.918	1.009	1.061	1.011	1.008	1.015	1.03	0.882	0.946	1.09	0.998	1.109	1.066	1.13	1.145	1.084
A9UHW6	MIF4GD	MIF4G domain-containing protein OS=Homo sapiens GN=MIF4GD PE=1 SV=1 - [MI4GD_HUMAN]	0.976	1.038	0.975	1.023	1.004	1	1.008	0.993	0.973	0.996	1.004	1.01	0.944	0.989	0.944	0.888	0.872	0.841	0.885	0.81
B0I1T2	MYO1G	Unconventional myosin-Ig OS=Homo sapiens GN=MYO1G PE=1 SV=2 - [MYO1G_HUMAN]	1.016	1.015	1.021	0.966	0.997	0.976	0.982	1.003	1.001	0.999	0.992	0.972	0.962	0.926	0.949	0.961	0.916	0.952	0.924	0.971
B0QY89	EIF3L	Eukaryotic translation initiation factor 3 subunit L OS=Homo sapiens GN=EIF3L PE=3 SV=1 - [B0QY89_HUMAN]	0.984	0.977	1.053	0.987	0.984	1.034	1.002	0.988	1.006	1	1.015	0.979	1.006	1.01	0.985	1.003	1.003	0.933	0.936	0.962
B0QY95	MIEF1	Mitochondrial dynamics protein MID51 OS=Homo sapiens GN=MIEF1 PE=4 SV=1 - [B0QY95_HUMAN]	0.896	0.959	1.108	1.052	0.934	1.029	0.992	1.012	1.031	1.008	1.04	0.929	1.276	1.011	0.946	1.086	1.054	1.1	1.039	1.267
B0QYD3	APOBEC3B	DNA dC->dU-editing enzyme APOBEC-3B OS=Homo sapiens GN=APOBEC3B PE=4 SV=1 - [B0QYD3_HUMAN]	0.953	0.938	1.13	1.02	0.977	1.045	1.04	0.99	1.006	0.959	0.947	1.054	1.052	1.042	1.16	1.076	1.072	1.14	1.082	1.316
B0S872	PPT2	HCG1999928, isoform CRA_b OS=Homo sapiens GN=PPT2 PE=4 SV=1 - [B0S872_HUMAN]	1.041	1.007	0.981	0.982	0.993	1.043	0.98	0.989	1	1.068	1.018	1.038	0.965	1.138	1.034	0.943	0.928	1.17	1.172	0.994
B0UXB6	ABHD16A	Abhydrolase domain-containing protein 16A OS=Homo sapiens GN=ABHD16A PE=4 SV=1 - [B0UXB6_HUMAN]	0.941	0.987	0.968	1.065	1.007	0.956	1.051	0.965	0.987	0.975	0.983	1.027	1.018	1.06	1.066	0.983	0.988	1.143	1.117	1.026
B0YIW2	APOC3	Apolipoprotein C-III OS=Homo sapiens GN=APOC3 PE=4 SV=1 - [B0YIW2_HUMAN]	0.988	0.984	0.995	1.038	0.963	1.015	1.039	0.983	1.094	0.919	1.03	1.201	1.129	1.189	1.384	1.265	1.005	1.311	1.135	1.466
B0YJ81	PTPLA	Very-long-chain (3R)-3-hydroxyacyl-[acyl-carrier protein] dehydratase 1 OS=Homo sapiens GN=PTPLA PE=1 SV=1 - [HACD1_HUMAN]	0.978	1.005	1.02	0.996	0.939	1.103	0.99	0.964	1.01	0.924	0.997	1.053	0.97	0.996	0.949	0.863	1.059	1.019	1.051	1.068
B1AHD1	NHP2L1	NHP2-like protein 1 OS=Homo sapiens GN=NHP2L1 PE=4 SV=1 - [B1AHD1_HUMAN]	1.026	0.955	1.045	0.944	0.96	1.08	0.944	1.027	0.939	1.109	0.985	1.042	1.07	0.967	0.972	0.991	1.067	0.948	0.901	1.041
B1AHQ6	CENPM	Centromere protein M OS=Homo sapiens GN=CENPM PE=4 SV=1 - [B1AHQ6_HUMAN]	1.022	0.888	1.037	1.051	0.909	1.131	0.972	0.971	0.95	0.931	0.95	1.037	1.058	1.119	0.981	0.909	1.056	1.124	1.195	1.171
B1AKI6	MBNL3	Muscleblind-like protein 3 OS=Homo sapiens GN=MBNL3 PE=4 SV=1 - [B1AKI6_HUMAN]	0.96	0.989	0.994	1.037	1.003	0.983	0.994	1.029	0.978	1.125	0.991	0.966	1.098	0.994	0.988	1.048	1.054	0.934	0.949	0.995
B1AKR6	DYNLRB1	Dynein light chain roadblock-type 1 OS=Homo sapiens GN=DYNLRB1 PE=4 SV=1 - [B1AKR6_HUMAN]	1.007	1.026	1.001	0.962	0.979	1.022	1.003	1.004	0.917	1.001	0.961	1.01	0.934	0.942	0.904	0.934	1.007	0.982	0.962	0.978
B1AKZ3	PEA15	Astrocytic phosphoprotein PEA-15 OS=Homo sapiens GN=PEA15 PE=2 SV=1 - [B1AKZ3_HUMAN]	1.043	0.975	0.996	1.011	1.013	0.962	0.978	1.042	0.975	1.028	1.037	0.912	1.029	0.995	1.057	1.086	1.027	0.977	0.951	0.975
B1AL05	MRPL43	39S ribosomal protein L43, mitochondrial OS=Homo sapiens GN=MRPL43 PE=4 SV=1 - [B1AL05_HUMAN]	1.012	0.99	0.997	1.017	0.975	1.066	0.942	1	0.966	1.112	0.986	1.003	1.002	1.01	1.02	1.032	1.15	1.052	0.992	1.046
B1AMW1	CD58	CD58 antigen, (Lymphocyte function-associated antigen 3), isoform CRA_c OS=Homo sapiens GN=CD58 PE=4 SV=1 - [B1AMW1_HUMAN]	0.998	1.042	0.959	1.006	1.074	1.01	0.939	0.991	0.944	0.934	0.975	1.06	1.01	1.039	1.112	1.049	1.112	1.354	1.34	1.307
B1ANH0	GUK1	Guanylate kinase (Fragment) OS=Homo sapiens GN=GUK1 PE=4 SV=1 - [B1ANH0_HUMAN]	0.995	1.016	0.984	1.005	1.046	0.995	0.972	1.028	0.996	1.096	0.977	1.04	1.005	0.972	0.894	0.919	0.865	1.01	0.956	0.96
B1AQP1	USF1	Upstream stimulatory factor 1 OS=Homo sapiens GN=USF1 PE=4 SV=1 - [B1AQP1_HUMAN]	0.983	1.01	0.985	1.025	0.977	1.006	1.007	0.976	1.003	0.956	0.945	0.992	0.924	0.982	0.945	0.925	0.997	1.006	1.024	0.964
B2RCS5	ACTN2	Actinin, alpha 2, isoform CRA_b OS=Homo sapiens GN=ACTN2 PE=2 SV=1 - [B2RCS5_HUMAN]	0.866	1.143	0.968	1.041	0.949	0.993	1.059	0.866	0.992	0.861	1.094	0.843	0.939	0.929	1.241	1.032	0.967	0.869	1.058	1.074
B2RD65	BRMS1L	Breast cancer metastasis-suppressor 1-like protein OS=Homo sapiens GN=BRMS1L PE=2 SV=1 - [B2RD65_HUMAN]	1.05	0.974	1.054	0.945	1.034	0.954	1.033	0.986	1.033	0.972	1.024	1.014	1.008	1.04	0.969	1.071	1.022	1.049	1.016	1.076
B2RNG4	TRIM6-TRIM34	Protein TRIM6-TRIM34 OS=Homo sapiens GN=TRIM6-TRIM34 PE=2 SV=1 - [B2RNG4_HUMAN]	0.957	1.022	0.96	1.056	1.08	0.889	1.069	0.964	1.022	0.952	0.904	0.853	0.949	0.963	0.871	0.836	0.9	0.947	0.837	0.858
B3KQV7	SLC29A1	Equilibrative nucleoside transporter 1 OS=Homo sapiens GN=SLC29A1 PE=2 SV=1 - [B3KQV7_HUMAN]	1.009	0.956	1.061	0.987	0.933	1.092	0.918	1.01	1.013	1.104	1.004	1.056	1.046	1.007	1.017	0.928	1.217	0.888	0.954	0.891
B3KS98	EIF3H	Eukaryotic translation initiation factor 3 subunit H OS=Homo sapiens GN=EIF3H PE=2 SV=1 - [B3KS98_HUMAN]	0.999	1.006	0.997	0.981	0.997	0.993	0.968	1.011	0.975	0.964	0.961	0.976	0.947	0.947	0.878	0.914	0.908	0.828	0.814	0.807
B3KTC7	MRE11A	Double-strand break repair protein MRE11A OS=Homo sapiens GN=MRE11A PE=2 SV=1 - [B3KTC7_HUMAN]	1.011	1.003	0.985	1.019	1.021	0.979	1.019	0.994	1.007	0.988	1.015	0.989	0.977	0.999	1.021	1.028	0.988	1.039	1.015	1.005
B3KTM8	MORF4L1	Mortality factor 4-like protein 1 OS=Homo sapiens GN=MORF4L1 PE=2 SV=1 - [B3KTM8_HUMAN]	0.975	1.027	0.991	0.999	1.011	0.982	1.001	1.023	0.973	0.896	0.982	0.988	0.869	0.965	0.949	0.939	0.871	0.854	0.832	0.866
B3KTR6	MXRA8	Matrix-remodeling-associated protein 8 OS=Homo sapiens GN=MXRA8 PE=2 SV=1 - [B3KTR6_HUMAN]	1.018	0.953	1.052	0.985	1.02	0.985	1.002	0.982	1.005	0.966	0.929	0.869	0.969	1.008	0.941	0.89	0.857	1.048	0.979	1.04
B3KVH8	PHF23	PHD finger protein 23 OS=Homo sapiens GN=PHF23 PE=2 SV=1 - [B3KVH8_HUMAN]	1.002	0.957	1.04	1.019	1.001	0.967	1.02	1.032	1.015	0.971	1	0.975	0.985	0.965	0.965	0.984	0.974	0.911	0.925	0.937
B3KXW5	AP1G1	AP-1 complex subunit gamma-1 OS=Homo sapiens GN=AP1G1 PE=2 SV=1 - [B3KXW5_HUMAN]	1.006	0.996	1.003	1.002	1.008	1.015	0.981	0.996	0.979	0.989	0.99	1.006	1.008	1.024	0.991	0.983	0.996	1.007	1.014	1.025
B3KY83	RXRA	Retinoic acid receptor RXR-alpha OS=Homo sapiens GN=RXRA PE=2 SV=1 - [B3KY83_HUMAN]	0.955	1.034	0.99	1.018	1.013	0.986	1.021	0.94	1.054	1.02	1.077	1.121	1.04	1.075	1.274	1.348	1.235	1.312	1.312	1.225
B3KYA7	STK3	Serine/threonine-protein kinase 3 OS=Homo sapiens GN=STK3 PE=2 SV=1 - [B3KYA7_HUMAN]	1.012	1.034	0.98	0.993	0.979	0.975	1.011	0.966	0.959	0.957	1.009	0.997	0.898	1.011	0.966	0.909	0.91	1.051	1.013	0.972
B4DDF4	CNN2	Calponin-2 OS=Homo sapiens GN=CNN2 PE=2 SV=1 - [B4DDF4_HUMAN]	1.003	0.997	1.002	0.997	1.031	0.996	0.972	1.019	0.959	0.975	0.994	0.937	0.99	0.98	0.853	0.924	0.895	1.178	1.158	1.178
B4DFQ6	ACSF2	Acyl-CoA synthetase family member 2, mitochondrial OS=Homo sapiens GN=ACSF2 PE=2 SV=1 - [B4DFQ6_HUMAN]	0.992	1.018	0.988	1.008	0.998	0.987	0.998	1.02	0.993	0.993	0.989	0.998	1.021	0.997	0.991	1.01	0.992	1.078	1.078	1.069
B4DG01	MTRF1	Peptide chain release factor 1, mitochondrial OS=Homo sapiens GN=MTRF1 PE=2 SV=1 - [B4DG01_HUMAN]	1.016	0.996	0.91	1.02	1.071	1.005	0.918	1.014	0.992	0.961	0.909	1.055	0.947	1.026	1.113	1.017	1.112	1.133	1.072	1.042
B4DGP8	CANX	Calnexin OS=Homo sapiens GN=CANX PE=2 SV=1 - [B4DGP8_HUMAN]	1.004	1.006	0.995	1.013	1.017	0.979	1.01	1.005	1	0.974	1.016	0.98	0.966	0.991	0.963	0.97	0.946	0.918	0.93	0.928
B4DH53	MAP1S	MAP1S light chain OS=Homo sapiens GN=MAP1S PE=2 SV=1 - [B4DH53_HUMAN]	1.014	0.989	1.013	0.998	0.999	1.008	1.009	0.996	0.973	0.978	0.973	1.004	1.002	0.991	1.012	0.964	1.011	1.034	1.022	1.015
B4DJI5	ISCA1	HESB like domain containing 2, isoform CRA_b OS=Homo sapiens GN=ISCA1 PE=2 SV=1 - [B4DJI5_HUMAN]	0.911	1.05	0.948	1.016	0.975	1.029	1.007	1.008	1.039	0.934	1.044	1.03	0.909	1.055	0.97	1.056	0.997	1	1.112	0.959
B4DJL6	VWA9	cDNA FLJ55475 OS=Homo sapiens GN=VWA9 PE=2 SV=1 - [B4DJL6_HUMAN]	1.017	0.951	1.066	0.963	1.001	1.05	0.953	0.992	0.957	0.995	0.931	1.001	1.09	1.009	1.016	0.912	1.071	0.961	0.925	1.027
B4DKA8	USP8	Ubiquitin carboxyl-terminal hydrolase OS=Homo sapiens GN=USP8 PE=2 SV=1 - [B4DKA8_HUMAN]	0.894	0.795	1.313	0.986	0.856	1.209	0.923	1.015	0.838	1.025	0.887	0.91	1.13	0.909	0.871	0.868	0.934	0.68	0.926	1.067
B4DKT0	GORASP2	Golgi reassembly-stacking protein 2 OS=Homo sapiens GN=GORASP2 PE=2 SV=1 - [B4DKT0_HUMAN]	0.975	1.038	0.95	1.038	1.004	0.971	1.004	1.004	1.032	0.993	1.018	0.935	1.008	1.053	0.988	1.02	1.006	1.055	0.998	1.042
B4DLE8	CRYBG3	Beta/gamma crystallin domain-containing protein 3 (Fragment) OS=Homo sapiens GN=CRYBG3 PE=2 SV=1 - [B4DLE8_HUMAN]	1.04	0.934	0.972	1.046	0.938	1.032	1.01	1.024	1.1	1.029	0.972	1.048	1.024	0.986	0.934	0.96	0.985	1.149	1.101	1.046
B4DMU0	PYCR1	Pyrroline-5-carboxylate reductase OS=Homo sapiens GN=PYCR1 PE=2 SV=1 - [B4DMU0_HUMAN]	1.013	0.969	1.081	0.952	0.967	1.034	0.969	1.018	0.99	1.06	0.975	1.007	1.059	0.933	0.797	0.913	0.917	0.744	0.757	0.802
B4DMZ1	SLC26A6	Solute carrier family 26 member 6 OS=Homo sapiens GN=SLC26A6 PE=2 SV=1 - [B4DMZ1_HUMAN]	1.073	0.958	1.059	0.976	1.035	0.975	1.044	0.891	1.082	0.983	0.928	1.056	0.924	1.082	1.103	1.06	1	1.02	1.083	1.029
B4DNJ6	STRAP	Serine-threonine kinase receptor-associated protein OS=Homo sapiens GN=STRAP PE=2 SV=1 - [B4DNJ6_HUMAN]	1.011	0.995	0.999	0.973	1	1.003	0.979	1.005	0.987	1.026	1.014	1.005	1	0.984	1.021	0.978	0.983	0.925	0.909	0.941
B4DNW0	ACY1	Aminoacylase-1 OS=Homo sapiens GN=ACY1 PE=2 SV=1 - [B4DNW0_HUMAN]	1.01	0.993	1.019	1	0.992	1.061	1.003	0.981	0.956	0.995	0.955	0.989	1.005	1.033	0.954	0.958	0.987	0.918	0.896	0.876
B4DNX9	ZNF460	Zinc finger protein 460 OS=Homo sapiens GN=ZNF460 PE=2 SV=1 - [B4DNX9_HUMAN]	0.988	0.984	1.012	1.008	0.886	1.079	1.121	0.892	1.171	0.961	1.16	0.938	1.047	1.158	1.289	1.229	1.097	0.985	0.988	0.958
B4DPF8	TMEM143	Transmembrane protein 143 OS=Homo sapiens GN=TMEM143 PE=2 SV=1 - [B4DPF8_HUMAN]	0.97	1.051	0.952	1.027	0.991	0.91	1.059	1.048	0.963	0.941	0.958	0.904	0.896	0.973	1.227	1.107	0.968	1.26	1.339	0.987
B4DPY8	TOX4	TOX high mobility group box family member 4 OS=Homo sapiens GN=TOX4 PE=2 SV=1 - [B4DPY8_HUMAN]	0.98	1.059	1.007	1.044	1.004	0.99	1.018	1.002	1.02	1.017	1.002	0.951	1.103	0.962	1.078	1.028	1.03	1.144	1.033	1.114
B4DQM4	GPN1	GPN-loop GTPase 1 OS=Homo sapiens GN=GPN1 PE=2 SV=1 - [B4DQM4_HUMAN]	0.957	0.994	1.107	1.006	1.003	1.046	0.941	1.025	1.017	1.023	0.967	1.028	1.031	1.02	0.96	0.997	0.881	0.994	0.981	0.918
B4DR87	PLOD1	Procollagen-lysine,2-oxoglutarate 5-dioxygenase 1 OS=Homo sapiens GN=PLOD1 PE=2 SV=1 - [B4DR87_HUMAN]	1.012	0.964	1.074	0.939	1.009	1.006	1.002	0.996	1.005	0.979	0.966	0.977	0.99	0.963	0.936	0.898	0.86	0.952	0.933	1.034
B4DRM7	SIMC1	SUMO-interacting motif-containing protein 1 OS=Homo sapiens GN=SIMC1 PE=2 SV=1 - [B4DRM7_HUMAN]	0.928	0.973	1	1.099	0.974	1.028	0.988	1.016	0.942	1.046	1.005	1.061	1.035	1.073	0.9	0.923	0.999	0.758	0.853	0.609
B4DRN7	C2CD5	C2 domain-containing protein 5 OS=Homo sapiens GN=C2CD5 PE=2 SV=1 - [B4DRN7_HUMAN]	0.998	0.944	1.06	0.979	1.025	0.983	1.01	0.983	1.014	1.016	0.999	1.052	1.19	1.096	0.996	1.006	1.005	0.944	1.05	1.111
B4DRT2	MRPS27	28S ribosomal protein S27, mitochondrial OS=Homo sapiens GN=MRPS27 PE=2 SV=1 - [B4DRT2_HUMAN]	1.012	0.987	1.025	0.956	0.983	1.01	0.993	1.003	1.017	1.03	1.046	1.022	1.003	0.976	0.97	0.964	0.969	0.961	0.943	0.929
B4DT35	NUP54	Nucleoporin p54 OS=Homo sapiens GN=NUP54 PE=2 SV=1 - [B4DT35_HUMAN]	0.996	0.997	1.02	0.984	1.008	1.001	0.981	1.011	1.026	1.014	0.986	0.996	0.994	0.972	0.952	0.927	0.964	0.977	0.966	0.946
B4DT67	SPATS2L	SPATS2-like protein OS=Homo sapiens GN=SPATS2L PE=2 SV=1 - [B4DT67_HUMAN]	1.043	0.891	1.19	0.882	0.992	1.016	1.01	0.982	0.996	0.984	1.007	1.067	1.2	0.796	1.045	1.053	1.058	0.932	0.87	1.085
B4DT77	ANXA7	Annexin OS=Homo sapiens GN=ANXA7 PE=2 SV=1 - [B4DT77_HUMAN]	1.02	1.017	0.993	0.989	1.012	0.994	0.987	1.001	0.983	1.037	0.999	1.016	1.026	1.006	1.018	1.016	1.029	1.077	1.088	1.084
B4DTE8	PLSCR1	Phospholipid scramblase 1 OS=Homo sapiens GN=PLSCR1 PE=2 SV=1 - [B4DTE8_HUMAN]	0.852	0.866	1.27	0.999	0.841	1.067	1.013	0.883	1.005	0.866	1.027	1.267	1.327	1.129	1.089	0.919	0.982	1.185	1.611	1.382
B4DU31	SLC2A5	Solute carrier family 2, facilitated glucose transporter member 5 OS=Homo sapiens GN=SLC2A5 PE=2 SV=1 - [B4DU31_HUMAN]	0.942	1.04	0.989	1.059	0.984	0.982	0.992	1.034	0.993	0.984	1.029	1.056	1.023	1.03	1.037	0.985	0.907	1.026	1.029	1.003
B4DW77	HLA-DOA	HLA class II histocompatibility antigen, DO alpha chain OS=Homo sapiens GN=HLA-DOA PE=2 SV=1 - [B4DW77_HUMAN]	1.014	0.981	1.075	0.962	0.934	1.063	0.976	1.032	0.998	0.933	1.053	0.993	0.914	1.043	0.889	0.95	0.906	0.771	0.706	0.7
B4DW92	NR2C2AP	Nuclear receptor 2C2-associated protein OS=Homo sapiens GN=NR2C2AP PE=2 SV=1 - [B4DW92_HUMAN]	0.972	1.04	0.933	1.051	0.996	1.076	1	1.001	0.997	0.981	1.005	1.074	1.058	1.054	0.965	0.926	0.957	0.951	0.912	0.885
B4DVB8	ELAVL1	ELAV-like protein 1 OS=Homo sapiens GN=ELAVL1 PE=2 SV=1 - [B4DVB8_HUMAN]	1.003	0.98	1.011	0.998	0.983	1.005	0.975	1.012	0.981	1.031	1.019	1.002	1.052	0.981	1.031	1.024	1.042	0.996	1.005	1.056
B4DVE7	ANXA11	Annexin OS=Homo sapiens GN=ANXA11 PE=2 SV=1 - [B4DVE7_HUMAN]	0.998	1.029	0.995	0.985	1.026	0.99	0.983	1.003	1.013	0.985	1	1.033	0.948	0.992	0.941	0.97	0.956	1.056	1.066	1.009
B4DWG0	RCBTB2	RCC1 and BTB domain-containing protein 2 OS=Homo sapiens GN=RCBTB2 PE=2 SV=1 - [B4DWG0_HUMAN]	1.004	0.997	1.071	0.892	0.981	1.138	0.912	0.978	0.913	0.978	0.922	0.99	0.942	1.016	0.921	0.823	0.954	0.982	0.945	0.946
B4DWI1	HACL1	2-hydroxyacyl-CoA lyase 1 OS=Homo sapiens GN=HACL1 PE=2 SV=1 - [B4DWI1_HUMAN]	1.043	0.971	1.021	0.977	1.05	0.971	0.989	0.989	0.972	1.027	1.01	1	0.995	0.983	0.937	0.932	0.96	0.912	0.885	0.835
B4DWW4	MCM3	DNA replication licensing factor MCM3 OS=Homo sapiens GN=MCM3 PE=2 SV=1 - [B4DWW4_HUMAN]	0.998	1.013	0.993	1.002	0.998	0.992	0.986	1.01	0.989	1.011	0.987	1.016	1.015	1.007	0.997	0.98	0.991	0.972	0.968	0.949
B4DWZ5	SLC25A20	Mitochondrial carnitine/acylcarnitine carrier protein OS=Homo sapiens GN=SLC25A20 PE=2 SV=1 - [B4DWZ5_HUMAN]	0.992	1.033	0.989	1	0.971	1.013	1.001	1.019	0.984	1.05	1.006	0.999	1.008	1.007	1.072	1.087	1.149	1.229	1.228	1.232
B4DX44	ZNF736	Zinc finger protein 736 OS=Homo sapiens GN=ZNF736 PE=2 SV=2 - [ZN736_HUMAN]	0.788	1.075	1.072	1.054	0.996	0.965	1.083	0.955	1.042	1.001	1.143	1.262	1.307	1.119	1.188	1.163	1.093	1.037	1.114	1.056
B4DXA9	ZNF398	Zinc finger protein 398 OS=Homo sapiens GN=ZNF398 PE=2 SV=1 - [B4DXA9_HUMAN]	1.002	0.88	1.066	0.987	0.958	1.036	0.987	0.993	0.93	0.891	0.99	0.854	0.963	0.943	0.88	0.862	0.854	0.874	0.826	0.843
B4DXJ1	SEC13	Protein SEC13 homolog OS=Homo sapiens GN=SEC13 PE=2 SV=1 - [B4DXJ1_HUMAN]	1.029	0.983	1.011	0.988	1.015	0.968	1.023	1.015	1.027	0.926	1.028	1.027	0.956	1.062	1.019	1.008	0.941	1.02	1.081	0.993
B4DY08	HNRNPC	Heterogeneous nuclear ribonucleoproteins C1/C2 OS=Homo sapiens GN=HNRNPC PE=2 SV=1 - [B4DY08_HUMAN]	0.96	0.997	1.022	1.029	0.987	1.009	1.019	0.977	1.029	0.963	0.978	0.963	0.946	0.977	1.031	1.049	1.072	1.112	1.124	1.124
B4DY38	ZCCHC17	Nucleolar protein of 40 kDa OS=Homo sapiens GN=ZCCHC17 PE=2 SV=1 - [B4DY38_HUMAN]	0.956	1.058	0.958	1.006	1.072	0.982	0.993	0.971	1.051	0.968	0.985	0.973	0.951	1.009	1.154	0.99	1.068	1.18	1.162	1.107
B4DZD6	CRY2	Cryptochrome-2 OS=Homo sapiens GN=CRY2 PE=2 SV=1 - [B4DZD6_HUMAN]	1.032	1.104	0.824	1.037	0.97	1.05	0.986	0.992	0.923	1.139	0.839	0.927	0.993	0.956	1.212	1.057	1.144	1.301	1.141	1.332
B4DZH6	HDAC6	Histone deacetylase 6 OS=Homo sapiens GN=HDAC6 PE=2 SV=1 - [B4DZH6_HUMAN]	1.012	1.022	0.968	0.981	1.034	0.983	1.019	0.97	0.971	1.001	1.003	1.002	0.963	0.979	1.033	0.974	1.014	1.03	1.02	0.999
B4E0G4	PHF6	PHD finger protein 6 OS=Homo sapiens GN=PHF6 PE=2 SV=1 - [B4E0G4_HUMAN]	0.944	0.676	1.443	0.927	0.846	1.435	0.829	0.882	0.892	1.182	0.802	1.219	1.401	0.736	0.697	0.939	0.988	0.898	0.922	0.89
B4E0T2	PEX5	Peroxisomal targeting signal 1 receptor OS=Homo sapiens GN=PEX5 PE=2 SV=1 - [B4E0T2_HUMAN]	1.017	0.962	1.054	0.943	0.978	1.012	1.008	1.008	0.967	0.969	0.969	0.967	1.048	0.968	0.95	0.954	0.893	0.79	0.744	0.825
B4E0Y9	MST4	Serine/threonine-protein kinase MST4 OS=Homo sapiens GN=MST4 PE=2 SV=1 - [B4E0Y9_HUMAN]	1.041	0.98	0.956	0.999	1.013	0.969	0.988	0.992	1.016	1.01	0.99	0.961	0.943	1.015	0.954	1.022	0.996	1.057	0.986	0.939
B4E1G6	GALK1	Galactokinase OS=Homo sapiens GN=GALK1 PE=2 SV=1 - [B4E1G6_HUMAN]	0.995	1.011	0.977	1.008	1.004	0.98	1.025	0.987	1.015	0.991	1.004	1.037	0.984	1.018	1.073	1.029	1.059	1.237	1.183	1.261
B4E1Q4	RIOK3	Serine/threonine-protein kinase RIO3 OS=Homo sapiens GN=RIOK3 PE=2 SV=1 - [B4E1Q4_HUMAN]	0.969	1.055	0.891	1.081	1.074	0.979	1.185	0.768	1.092	1.202	0.87	0.826	1.09	1.068	1.325	1.061	1.151	1.203	1.223	1.167
B4E2N0	LZIC	Protein LZIC OS=Homo sapiens GN=LZIC PE=2 SV=1 - [B4E2N0_HUMAN]	0.979	1.025	0.969	1.041	1.026	0.982	1	1.004	1.014	0.981	1.036	0.951	1.002	0.995	1.028	1.065	0.972	1.004	0.926	0.971
B4E2P2	SSR3	Translocon-associated protein subunit gamma OS=Homo sapiens GN=SSR3 PE=2 SV=1 - [B4E2P2_HUMAN]	0.988	1.05	1.004	1.039	0.996	1.011	1.005	0.971	1.018	1.024	0.996	0.986	0.941	1.019	1.048	1.039	0.982	1.093	1.038	0.946
B5B2P2	NFATC2	Nuclear factor of activated T-cells c2 isoform IA-IIL-deltaXa OS=Homo sapiens GN=NFATC2 PE=2 SV=1 - [B5B2P2_HUMAN]	1.044	0.979	0.977	1.011	1.042	0.981	1.021	0.978	0.974	0.976	0.951	1.029	0.96	0.99	0.91	0.916	0.941	0.922	0.943	0.922
B5MBX0	CDCA5	Sororin OS=Homo sapiens GN=CDCA5 PE=4 SV=1 - [B5MBX0_HUMAN]	0.984	0.965	1.008	1.018	0.975	1.021	1.006	0.998	1.073	1.093	1.084	1.109	1.055	1.09	1.185	1.252	1.151	1.05	1.045	0.954
B5MCD7	SYNGR1	Synaptogyrin-1 OS=Homo sapiens GN=SYNGR1 PE=2 SV=1 - [B5MCD7_HUMAN]	1.088	0.834	1.225	0.863	0.892	1.081	0.907	1.078	0.888	0.99	1.013	1.125	0.897	0.911	0.829	0.9	1.107	0.891	0.914	0.893
B5MCL7	C22orf13	Chromosome 22 open reading frame 13, isoform CRA_b OS=Homo sapiens GN=C22orf13 PE=4 SV=1 - [B5MCL7_HUMAN]	1.068	0.989	0.998	0.954	1.054	1.034	0.925	0.991	0.989	1.022	0.992	1.101	0.998	1.116	1.028	0.989	1.059	1.241	1.226	1.256
B5MCP4	LBH	Protein LBH OS=Homo sapiens GN=LBH PE=4 SV=1 - [B5MCP4_HUMAN]	0.977	0.994	1.023	1.041	1.039	0.991	0.998	0.954	0.975	0.867	0.968	0.886	0.809	0.863	0.8	0.793	0.761	0.709	0.8	0.728
B5MCQ5	PDIA6	Protein disulfide-isomerase A6 OS=Homo sapiens GN=PDIA6 PE=3 SV=1 - [B5MCQ5_HUMAN]	0.989	1.011	0.991	1.012	1.007	0.983	1.018	0.992	1	1.009	0.997	0.971	0.99	0.995	0.983	0.975	0.969	0.939	0.923	0.928
B5MCU0	R3HDM2	R3H domain-containing protein 2 OS=Homo sapiens GN=R3HDM2 PE=4 SV=1 - [B5MCU0_HUMAN]	1.035	0.862	1.183	0.908	0.941	1.072	0.973	0.999	0.929	1.03	1.028	1.009	1.116	0.862	0.989	0.992	1.033	0.881	0.842	0.976
B5MDW0	ERG	Transcriptional regulator ERG OS=Homo sapiens GN=ERG PE=3 SV=1 - [B5MDW0_HUMAN]	0.947	1.112	1.026	1.035	1.456	0.537	1.11	0.952	1.442	0.759	1.182	0.948	1.161	0.913	0.849	0.966	0.561	1.044	1.011	1.147
B7WNH4	SMIM7	Small integral membrane protein 7 OS=Homo sapiens GN=SMIM7 PE=4 SV=2 - [B7WNH4_HUMAN]	1.066	0.831	0.982	1.129	1.004	0.927	1.021	1.059	0.959	0.877	0.858	1.019	0.762	0.871	0.969	0.943	0.987	0.994	1.171	1.074
B7WP27	CWC22	Pre-mRNA-splicing factor CWC22 homolog OS=Homo sapiens GN=CWC22 PE=4 SV=1 - [B7WP27_HUMAN]	0.99	1.008	1.01	1.006	0.987	1.027	0.984	1.021	1.001	1.019	1.006	0.996	0.999	0.994	0.966	1.009	0.973	0.994	1.008	0.984
B7Z1P2	FBXO44	F-box only protein 44 OS=Homo sapiens GN=FBXO44 PE=2 SV=1 - [B7Z1P2_HUMAN]	1.019	0.984	0.995	1.008	0.926	1.01	1.075	0.991	0.893	1.004	0.935	1.09	0.985	0.918	0.938	0.796	0.959	0.725	0.863	0.911
B7Z2A4	PTPRA	Receptor-type tyrosine-protein phosphatase OS=Homo sapiens GN=PTPRA PE=2 SV=1 - [B7Z2A4_HUMAN]	1.01	0.977	1.033	0.994	1.012	1.026	0.977	1.001	0.971	0.915	0.999	1.001	1.017	0.985	0.996	1.052	1.064	1.047	1.057	1.135
B7Z2K5	RBM48	RNA-binding protein 48 OS=Homo sapiens GN=RBM48 PE=2 SV=1 - [B7Z2K5_HUMAN]	0.953	0.997	1.016	1.033	1.1	0.938	0.985	0.974	0.948	1.018	0.941	0.962	1.038	0.996	0.971	1.022	0.984	0.837	0.896	0.89
B7Z3M9	AP1S2	AP-1 complex subunit sigma-2 OS=Homo sapiens GN=AP1S2 PE=2 SV=1 - [B7Z3M9_HUMAN]	1.009	1.051	0.868	1.073	0.879	1.054	1.078	0.989	0.991	1.086	0.989	0.985	0.978	1.129	1.112	1.189	1.07	1.298	1.153	1.036
B7Z3P1	TBCE	Tubulin-specific chaperone E OS=Homo sapiens GN=TBCE PE=2 SV=1 - [B7Z3P1_HUMAN]	1.005	0.995	1.013	0.996	1.003	1.005	1.007	0.994	1.005	0.991	1.011	1.006	0.991	0.988	0.981	0.986	1.008	0.971	0.966	0.969
B7Z4A7	EVI2B	Protein EVI2B OS=Homo sapiens GN=EVI2B PE=2 SV=1 - [B7Z4A7_HUMAN]	0.981	1.001	0.98	1.019	0.957	1.004	1.053	1.008	1.006	0.902	0.923	0.952	0.911	0.939	1.015	0.958	0.992	1.042	1.067	1.034
B7Z4W5	CCBL1	Cysteine conjugate-beta lyase cytoplasmic (Glutamine transaminase K, kyneurenine aminotransferase), isoform CRA_b OS=Homo sapiens GN=CCBL1 PE=2 SV=1 - [B7Z4W5_HUMAN]	0.98	0.998	1.045	0.96	1.044	0.982	1.003	0.977	0.982	1.065	0.983	1.042	1.011	1.027	0.976	1.003	1.073	1.034	1.086	1.022
B7Z6U4	FAM65B	Protein FAM65B OS=Homo sapiens GN=FAM65B PE=2 SV=1 - [B7Z6U4_HUMAN]	1.002	0.99	1.037	0.979	1.052	0.971	1.038	0.94	0.937	0.996	0.954	0.945	0.998	1.001	0.943	0.831	0.937	0.965	0.848	0.966
B7Z7Q0	PITPNB	Phosphatidylinositol transfer protein beta isoform OS=Homo sapiens GN=PITPNB PE=2 SV=1 - [B7Z7Q0_HUMAN]	0.947	1.013	0.954	1.048	0.97	1.015	1.008	0.997	1.002	0.987	1.012	0.986	0.891	0.979	1.043	1.058	1.016	0.92	0.958	0.897
B7Z815	USP7	Ubiquitin carboxyl-terminal hydrolase OS=Homo sapiens GN=USP7 PE=2 SV=1 - [B7Z815_HUMAN]	1.01	1.019	0.991	1.006	1.003	1	0.993	1.006	0.998	1.005	0.999	1.004	0.968	1.011	0.991	1.009	0.99	1.04	1.039	1.001
B7Z902	EMB	Embigin OS=Homo sapiens GN=EMB PE=2 SV=1 - [B7Z902_HUMAN]	1.022	1.024	0.985	0.999	0.951	1.03	1.004	0.988	0.98	1.018	0.98	0.989	1.046	0.99	1.012	1.011	1.037	1.045	1.078	1.04
B7ZB17	RPS6KA3	Ribosomal protein S6 kinase alpha-3 OS=Homo sapiens GN=RPS6KA3 PE=2 SV=1 - [B7ZB17_HUMAN]	1.017	0.972	1.009	0.991	1	0.999	0.994	1.019	0.966	1.037	1.007	1.057	1.012	0.985	0.985	1.001	1.007	0.997	1.009	1.008
B7ZKL3	EPS8L2	EPS8L2 protein OS=Homo sapiens GN=EPS8L2 PE=2 SV=1 - [B7ZKL3_HUMAN]	0.961	1.079	1.013	0.954	1.079	0.917	1.038	0.972	1.011	1.098	1.038	1.232	0.809	0.936	0.911	0.799	0.724	0.866	0.879	0.791
B7ZKP8	UBXN2A	UBX domain-containing protein 2A OS=Homo sapiens GN=UBXN2A PE=2 SV=1 - [B7ZKP8_HUMAN]	1.021	0.947	1	1.034	0.882	1.097	0.987	0.978	0.96	1.092	1.018	0.839	1.12	0.979	1.077	1.09	0.991	0.888	0.894	1
B7ZKW6	KIAA1958	KIAA1958 protein OS=Homo sapiens GN=KIAA1958 PE=2 SV=1 - [B7ZKW6_HUMAN]	0.877	1.117	0.845	1.193	0.954	1.072	1.021	0.953	0.914	1.082	0.882	0.91	0.959	0.931	1.101	1.044	1.221	1.095	1.009	0.9
B7ZKW8	RCSD1	CapZ-interacting protein OS=Homo sapiens GN=RCSD1 PE=2 SV=1 - [B7ZKW8_HUMAN]	1.217	0.759	1.078	0.967	1.09	0.904	1.045	0.938	0.968	1.046	0.976	1.004	0.648	0.988	1.05	0.907	1.01	0.853	0.725	0.583
B7ZLX3	CLASP1	CLASP1 protein OS=Homo sapiens GN=CLASP1 PE=2 SV=1 - [B7ZLX3_HUMAN]	0.999	0.962	1.007	1.028	1.008	0.989	0.995	0.988	0.983	1.052	1.034	0.96	0.987	1.087	0.998	1.036	1.026	0.987	1.145	1.011
B8ZZD4	TAX1BP1	Tax1-binding protein 1 OS=Homo sapiens GN=TAX1BP1 PE=4 SV=1 - [B8ZZD4_HUMAN]	1.072	1.014	0.981	0.937	0.949	1.026	0.956	1.024	0.969	1	0.979	0.99	0.989	0.939	1.046	1.052	1.089	1.121	1.195	1.196
B8ZZJ9	EIF4E2	Eukaryotic translation initiation factor 4E member 2, isoform CRA_b OS=Homo sapiens GN=EIF4E2 PE=3 SV=1 - [B8ZZJ9_HUMAN]	1.052	0.968	1.042	0.94	0.965	1.135	0.865	1.032	0.943	1.237	1.009	1.207	1.16	0.946	0.988	0.906	1.296	0.975	0.986	1.102
B8ZZN6	SUMO1	Small ubiquitin-related modifier 1 OS=Homo sapiens GN=SUMO1 PE=4 SV=1 - [B8ZZN6_HUMAN]	1.07	0.884	1.051	0.96	0.896	1.201	0.9	1.041	0.91	1.121	0.956	1.059	1.107	0.947	0.962	0.963	1.116	0.922	0.972	1.152
B9EG97	ZFX	ZFX protein OS=Homo sapiens GN=ZFX PE=2 SV=1 - [B9EG97_HUMAN]	1.03	1.011	1.003	0.937	0.964	1.027	0.999	1.01	0.972	1.012	0.999	0.965	1.026	1.016	1.015	1.061	1.03	0.961	0.969	1.004
B9EGE7	ZNF507	ZNF507 protein OS=Homo sapiens GN=ZNF507 PE=2 SV=1 - [B9EGE7_HUMAN]	1.07	0.96	1.04	0.969	0.926	1.087	0.952	1.013	0.953	0.971	1.011	1.015	1.019	1.026	0.865	0.967	0.949	0.753	0.771	0.748
C0H5X6	PEX7	PEX7 protein OS=Homo sapiens GN=PEX7 PE=2 SV=1 - [C0H5X6_HUMAN]	0.851	1.187	1.015	0.947	1.028	1.055	1.013	0.902	0.897	1.034	0.942	1.122	1.172	1.036	1.096	0.946	1.081	1.149	0.954	1.033
C1IDX9	ATG12	ATG12 autophagy related 12 homolog (S. cerevisiae), isoform CRA_b OS=Homo sapiens GN=ATG12 PE=2 SV=1 - [C1IDX9_HUMAN]	1.131	0.971	0.964	0.957	1.031	0.96	0.967	0.98	1.067	0.992	1.074	1.067	0.91	1.071	1.027	1.05	0.977	0.99	0.965	0.934
C4AMC7	WASH3P	Putative WAS protein family homolog 3 OS=Homo sapiens GN=WASH3P PE=2 SV=2 - [WASH3_HUMAN]	1.003	1.02	1.012	0.986	1.025	0.942	1.045	1.004	1.012	0.975	1.008	0.948	1.001	0.998	1.036	1.087	0.99	0.968	0.957	0.993
C9IZQ1	SSR1	Translocon-associated protein subunit alpha OS=Homo sapiens GN=SSR1 PE=4 SV=1 - [C9IZQ1_HUMAN]	1.001	0.971	0.987	1.054	1.002	0.977	1.023	1.008	1.019	0.946	1.034	0.958	0.962	1.036	1.06	1.043	1.02	1.045	1.087	1.067
C9J2C0	TUBA8	Tubulin alpha-8 chain (Fragment) OS=Homo sapiens GN=TUBA8 PE=3 SV=1 - [C9J2C0_HUMAN]	0.995	0.952	1.037	1.02	0.991	1.041	1.003	1.008	1.031	0.953	1.002	0.989	0.976	1.003	0.907	0.957	1.001	0.927	0.951	0.926
C9J2U4	TAMM41	Chromosome 3 open reading frame 31, isoform CRA_f OS=Homo sapiens GN=TAMM41 PE=4 SV=1 - [C9J2U4_HUMAN]	0.987	0.981	1.035	0.988	0.908	1.041	0.986	0.975	0.949	1.013	1.013	1.009	0.973	0.94	1.003	1.006	1.085	1.155	1.089	1.173
C9J2Y9	POLR2B	DNA-directed RNA polymerase OS=Homo sapiens GN=POLR2B PE=3 SV=2 - [C9J2Y9_HUMAN]	1.002	1.021	0.996	0.988	1	1.008	0.982	1.01	0.983	1.012	1.006	1.024	0.982	0.991	0.961	0.963	0.965	0.972	0.962	0.947
C9J3L7	REPIN1	Replication initiator 1 OS=Homo sapiens GN=REPIN1 PE=4 SV=2 - [C9J3L7_HUMAN]	0.961	0.92	1.099	1.035	0.952	1.084	1.086	0.949	1.081	0.989	1.068	0.912	1.134	1.065	0.994	1.097	1.005	0.947	0.939	0.968
C9J6P4	ZC3HAV1	Zinc finger CCCH-type antiviral protein 1 OS=Homo sapiens GN=ZC3HAV1 PE=4 SV=1 - [C9J6P4_HUMAN]	1.343	0.459	1.761	0.46	0.775	1.333	0.861	1.035	0.844	1.374	1.043	0.727	0.66	0.454	1.168	1.072	1.413	0.373	0.446	1.202
C9J9K3	RPSA	40S ribosomal protein SA (Fragment) OS=Homo sapiens GN=RPSA PE=3 SV=1 - [C9J9K3_HUMAN]	0.985	0.95	1.034	1.028	0.948	1.031	1.033	0.966	1.034	0.989	1.012	0.964	1.052	1.031	1.077	1.075	1.056	1.021	1.011	1.053
C9JAB2	SRSF7	Serine/arginine-rich-splicing factor 7 OS=Homo sapiens GN=SRSF7 PE=4 SV=1 - [C9JAB2_HUMAN]	1.01	0.991	1.012	0.968	0.997	1.028	0.97	1.003	0.969	1.063	1.011	1.022	1.033	1.001	0.97	0.965	0.977	0.998	0.999	1.065
C9JC32	TRAK1	Trafficking kinesin-binding protein 1 OS=Homo sapiens GN=TRAK1 PE=4 SV=1 - [C9JC32_HUMAN]	0.985	0.998	1.011	1.002	1.074	0.967	1.034	0.943	1.078	1.062	0.911	1.045	1.025	1.03	1.035	0.946	0.938	0.993	1.104	1.034
C9JC87	AP4M1	AP-4 complex subunit mu-1 OS=Homo sapiens GN=AP4M1 PE=4 SV=1 - [C9JC87_HUMAN]	1.003	1.032	0.97	1.003	0.961	1.003	1.031	1.004	0.953	0.968	0.934	0.914	0.977	0.999	0.992	0.97	0.963	0.923	0.913	0.956
C9JE12	TMUB1	Transmembrane and ubiquitin-like domain-containing protein 1 (Fragment) OS=Homo sapiens GN=TMUB1 PE=4 SV=1 - [C9JE12_HUMAN]	1.087	0.945	1.101	0.864	1.043	0.953	0.991	1.018	0.987	1.023	1.037	1.031	1.026	1.024	1.073	1.076	0.894	0.959	1.067	0.993
C9JEJ2	PCYT1A	Choline-phosphate cytidylyltransferase A OS=Homo sapiens GN=PCYT1A PE=4 SV=1 - [C9JEJ2_HUMAN]	1.003	0.982	1.031	1.027	0.996	0.983	1.024	0.983	1.042	1.02	1.057	1.002	1.032	1.038	1.133	1.083	1.126	1.198	1.206	1.25
C9JEU5	FGG	Fibrinogen gamma chain OS=Homo sapiens GN=FGG PE=4 SV=1 - [C9JEU5_HUMAN]	1.094	1.6	0.648	0.72	1.491	0.693	0.778	1.073	0.617	0.736	0.591	0.6	0.589	0.668	0.67	0.514	0.639	0.598	0.559	0.548
C9JFV8	DGUOK	Deoxyguanosine kinase, mitochondrial OS=Homo sapiens GN=DGUOK PE=4 SV=1 - [C9JFV8_HUMAN]	0.979	1.045	0.95	1.034	1.035	0.974	1.002	0.97	1.047	1.006	1.024	0.984	1.021	0.993	0.983	1.014	1.024	1.098	1.037	1.003
C9JG63	SPRED2	Sprouty-related, EVH1 domain-containing protein 2 (Fragment) OS=Homo sapiens GN=SPRED2 PE=4 SV=1 - [C9JG63_HUMAN]	0.913	1.027	0.942	1.118	0.921	0.952	1.136	0.993	1.186	0.916	1.085	0.821	0.807	1.054	1.337	0.897	0.997	1.245	1.19	1.126
C9JG97	AAMP	Angio-associated migratory cell protein OS=Homo sapiens GN=AAMP PE=4 SV=1 - [C9JG97_HUMAN]	1.011	0.985	1.009	0.987	0.946	1.007	0.982	1.053	0.988	0.989	0.998	1	1.017	0.977	0.975	0.968	0.955	0.846	0.875	0.876
C9JHH8	ZNF668	Zinc finger protein 668 OS=Homo sapiens GN=ZNF668 PE=4 SV=2 - [C9JHH8_HUMAN]	0.979	0.881	1.154	0.943	0.97	1.056	1	0.979	0.99	0.997	1.074	0.94	1.199	0.828	1.029	1.05	1.058	0.937	0.922	1.158
C9JIF9	APEH	Acylamino-acid-releasing enzyme OS=Homo sapiens GN=APEH PE=4 SV=1 - [C9JIF9_HUMAN]	0.997	1.012	1	0.991	1.003	1.006	0.978	1.016	0.98	1.007	1.004	0.995	0.992	1.007	1.009	1.017	1.005	1.021	1.008	1
C9JIM0	PBLD	MAWD binding protein, isoform CRA_a OS=Homo sapiens GN=PBLD PE=4 SV=1 - [C9JIM0_HUMAN]	0.987	1.016	0.974	1.02	1.035	0.954	1.028	0.981	1.068	0.99	1.016	0.987	1.003	1.002	1.055	1.052	1.032	1.187	1.192	1.172
C9JIZ6	PSAP	Prosaposin OS=Homo sapiens GN=PSAP PE=4 SV=1 - [C9JIZ6_HUMAN]	0.943	0.952	1.056	1.047	0.928	1.044	1.048	0.957	1.136	0.983	1.139	0.973	1.16	1.002	1.136	1.401	1.238	1.372	1.373	1.409
C9JJ19	MRPS34	28S ribosomal protein S34, mitochondrial OS=Homo sapiens GN=MRPS34 PE=4 SV=2 - [C9JJ19_HUMAN]	1.008	1.025	0.976	0.975	1.025	0.974	1.005	1.003	0.985	0.968	0.92	0.972	0.96	0.981	0.953	1.038	0.938	0.945	1.031	0.976
C9JJN9	VPS8	Vacuolar protein sorting-associated protein 8 homolog OS=Homo sapiens GN=VPS8 PE=4 SV=1 - [C9JJN9_HUMAN]	0.979	0.971	1.026	1.046	0.991	1.02	1.026	0.997	1.015	0.959	1.005	0.991	1.035	1.056	1.028	1.038	1.037	1.133	1.145	1.108
C9JLB7	OXNAD1	Oxidoreductase NAD-binding domain-containing protein 1 OS=Homo sapiens GN=OXNAD1 PE=4 SV=2 - [C9JLB7_HUMAN]	0.986	1.009	0.949	1.017	0.988	1.006	1.033	0.985	0.97	0.957	0.936	1.05	1.001	1.1	0.977	0.946	0.97	1.041	1.028	1.008
C9JLH9	NLRC3	Protein NLRC3 OS=Homo sapiens GN=NLRC3 PE=4 SV=1 - [C9JLH9_HUMAN]	1.006	1.028	0.951	1.072	1.108	1	1.027	0.933	0.977	0.902	1.051	0.98	1.024	1.051	1.167	1.038	1.162	1.137	1.034	1.052
C9JLR9	C11orf95	Uncharacterized protein C11orf95 OS=Homo sapiens GN=C11orf95 PE=2 SV=1 - [CK095_HUMAN]	1.033	0.973	1.1	0.939	0.958	1.161	0.908	0.977	0.958	1.113	0.982	0.957	1.079	0.967	0.999	1.107	1.166	1.067	1.144	1.208
C9JLU1	POLR2H	DNA-directed RNA polymerases I, II, and III subunit RPABC3 (Fragment) OS=Homo sapiens GN=POLR2H PE=4 SV=1 - [C9JLU1_HUMAN]	1.018	0.993	1.023	0.968	0.976	1.013	0.952	1.012	0.944	0.968	0.951	0.983	0.947	1.02	1.01	0.926	1.006	0.996	0.928	0.963
C9JMG9	IQSEC1	IQ motif and SEC7 domain-containing protein 1 (Fragment) OS=Homo sapiens GN=IQSEC1 PE=4 SV=1 - [C9JMG9_HUMAN]	0.993	0.972	1.024	0.98	0.991	0.976	0.992	1.007	1.014	1.075	1.04	1.128	1.118	1.133	1.429	1.459	1.417	2.039	2.208	2.168
C9JP00	MBNL1	Muscleblind-like protein 1 OS=Homo sapiens GN=MBNL1 PE=4 SV=1 - [C9JP00_HUMAN]	0.992	1.066	0.914	0.969	0.962	0.953	1	1.089	1.015	0.847	0.981	1.071	1.019	1.006	0.964	1.105	0.924	1.016	1.135	1.121
C9JPP2	NKIRAS2	NF-kappa-B inhibitor-interacting Ras-like protein 2 OS=Homo sapiens GN=NKIRAS2 PE=4 SV=1 - [C9JPP2_HUMAN]	1.017	0.969	1.068	0.951	1.008	1.013	1.024	0.951	1.078	0.915	1.006	1.06	1.024	0.954	0.969	0.953	1.077	0.939	0.978	1.041
C9JQ16	SNX10	Sorting nexin-10 (Fragment) OS=Homo sapiens GN=SNX10 PE=4 SV=1 - [C9JQ16_HUMAN]	1.047	0.945	0.948	1.076	1.005	0.978	0.999	1.028	0.991	0.859	0.954	0.831	0.815	0.91	0.835	0.911	0.789	0.793	0.886	0.78
C9JQV6	ATXN3	Ataxin-3 OS=Homo sapiens GN=ATXN3 PE=4 SV=2 - [C9JQV6_HUMAN]	1.053	1	0.962	1.035	1.014	0.989	0.997	1.022	1.01	0.999	0.978	1.011	1.007	0.984	1.012	0.975	0.944	1.049	1.057	0.972
C9JTB0	IKZF1	DNA-binding protein Ikaros OS=Homo sapiens GN=IKZF1 PE=4 SV=1 - [C9JTB0_HUMAN]	0.982	1.026	1.01	1.004	0.996	1.042	0.971	0.98	0.928	0.93	0.933	1.06	0.92	0.957	0.85	0.888	0.826	0.649	0.642	0.67
C9JYJ0	RAD51B	DNA repair protein RAD51 homolog 2 OS=Homo sapiens GN=RAD51B PE=4 SV=1 - [C9JYJ0_HUMAN]	1.008	0.963	1.014	1.038	1.059	0.949	1.007	0.992	0.995	0.974	0.994	1.039	0.929	1.029	1.074	1.056	1.201	0.865	0.967	0.957
C9JYP6	4	Uncharacterized protein OS=Homo sapiens PE=4 SV=1 - [C9JYP6_HUMAN]	1.003	1.018	0.981	0.977	1.118	0.93	0.962	1	1.013	0.871	0.965	1.038	1.04	0.974	0.929	0.915	0.942	0.946	0.932	1.02
C9JZN9	TNNT3	Troponin T, fast skeletal muscle OS=Homo sapiens GN=TNNT3 PE=4 SV=1 - [C9JZN9_HUMAN]	0.884	0.995	1.038	1.241	1.079	0.968	1.092	0.941	1.069	0.981	1.092	1.057	1.16	1.112	1.072	1.099	1.082	1.108	1.237	1.057
C9JZR2	CTNND1	Catenin delta-1 OS=Homo sapiens GN=CTNND1 PE=4 SV=2 - [C9JZR2_HUMAN]	1.019	1.002	0.988	0.998	0.992	1	1.007	0.991	0.996	1.009	0.99	1.032	1.022	1.034	1.058	1.018	1.058	1.117	1.125	1.088
C9K0X5	SNUPN	Snurportin-1 OS=Homo sapiens GN=SNUPN PE=4 SV=1 - [C9K0X5_HUMAN]	0.974	1.006	1.052	0.957	0.994	1.022	1.005	0.992	0.968	0.983	0.951	0.982	1.013	0.953	0.931	0.929	0.942	0.866	0.868	0.861
D0FY33	BTN3A3	Butyrophilin subfamily 3 member A3 OS=Homo sapiens GN=BTN3A3 PE=4 SV=1 - [D0FY33_HUMAN]	0.986	1.018	1.02	0.952	0.987	1.091	1.001	0.998	0.986	0.991	0.957	0.966	1.019	1.002	1.021	0.973	1.038	0.935	0.853	0.969
D3YTA9	PPP3R1	Calcineurin subunit B type 1 OS=Homo sapiens GN=PPP3R1 PE=4 SV=1 - [D3YTA9_HUMAN]	0.867	0.72	1.207	1.141	0.748	1.182	1.132	0.898	1.267	1.211	1.514	0.742	1.763	1.392	2.834	3.127	2.642	2.685	2.453	2.866
D6R919	SH3BP2	SH3 domain-binding protein 2 OS=Homo sapiens GN=SH3BP2 PE=4 SV=2 - [D6R919_HUMAN]	0.979	1.005	0.971	1.001	1.018	0.989	1.048	0.94	1.005	1.098	1.073	0.947	1.022	1.042	1.208	1.13	1.252	1.439	1.431	1.436
D6RB85	CANX	Calnexin (Fragment) OS=Homo sapiens GN=CANX PE=3 SV=1 - [D6RB85_HUMAN]	0.866	1.089	0.797	1.14	1.129	0.775	1.223	0.825	0.896	1.118	0.943	0.777	1.036	0.849	1.202	0.934	1.066	1.035	0.838	0.958
D6RBN9	RELL1	RELT-like protein 1 (Fragment) OS=Homo sapiens GN=RELL1 PE=4 SV=1 - [D6RBN9_HUMAN]	1.017	0.97	1.06	0.954	0.899	1.058	0.986	1.039	1.005	0.922	1	1.107	1.075	1.095	1.061	0.98	0.999	1.102	1.093	1.062
D6RC11	CLDND1	Claudin domain-containing protein 1 OS=Homo sapiens GN=CLDND1 PE=4 SV=1 - [D6RC11_HUMAN]	1.059	0.978	0.939	1.028	1.075	0.924	0.983	1.031	0.94	0.921	0.992	0.919	0.9	1.007	0.87	1.089	0.986	1.03	1.08	0.891
D6RE79	MFSD10	Major facilitator superfamily domain-containing protein 10 OS=Homo sapiens GN=MFSD10 PE=4 SV=1 - [D6RE79_HUMAN]	0.96	1.069	0.929	1.025	0.992	1.068	0.938	1.008	0.861	1.058	0.918	0.979	0.829	0.991	1.12	0.879	1.028	1.571	1.526	1.403
D6RHC4	ANKHD1	Ankyrin repeat and KH domain-containing protein 1 (Fragment) OS=Homo sapiens GN=ANKHD1 PE=4 SV=1 - [D6RHC4_HUMAN]	1.002	1.024	0.925	1.058	1.035	1.025	0.961	0.986	1.122	1.051	0.914	1.068	0.902	1.025	1.04	0.956	0.965	0.978	0.91	0.937
D6RHG7	SERINC5	Serine incorporator 5 OS=Homo sapiens GN=SERINC5 PE=4 SV=1 - [D6RHG7_HUMAN]	0.919	1.048	1.024	1.047	1.02	1.015	1.012	0.948	1.101	0.956	1.081	1.063	1.009	1.109	1.1	1.007	1.19	1.204	1.183	1.133
D6RHI9	RNASET2	Ribonuclease T2 (Fragment) OS=Homo sapiens GN=RNASET2 PE=3 SV=1 - [D6RHI9_HUMAN]	1.026	1.021	0.972	1.002	1.017	0.976	0.994	1.004	0.973	1.029	0.963	0.999	0.989	1.013	0.984	1.04	1.017	1.14	1.064	1.096
D6RIE3	COX7A2	Cytochrome c oxidase subunit 7A2, mitochondrial OS=Homo sapiens GN=COX7A2 PE=4 SV=1 - [D6RIE3_HUMAN]	0.973	0.958	1.102	0.977	0.963	1.068	0.96	0.996	1.002	1.039	0.997	1.055	1.037	1.043	1.072	1.008	1.083	1.103	1.114	1.221
D6RJ07	ZNF346	Zinc finger protein 346 OS=Homo sapiens GN=ZNF346 PE=4 SV=1 - [D6RJ07_HUMAN]	0.975	0.991	0.984	1.033	0.975	0.987	1.053	0.971	1.001	1.082	1	1.03	1.004	1.018	1.062	1.014	1.115	0.974	1.052	1.002
E2QRF9	GMNN	Geminin (Fragment) OS=Homo sapiens GN=GMNN PE=4 SV=1 - [E2QRF9_HUMAN]	0.987	1.005	1.009	0.989	0.996	1.008	1.032	0.976	1.083	1.097	1.071	1.045	1.072	1.03	1.098	1.076	1.06	0.672	0.653	0.624
E2QRH7	ELOVL5	Elongation of very long chain fatty acids protein 5 OS=Homo sapiens GN=ELOVL5 PE=4 SV=2 - [E2QRH7_HUMAN]	1.128	0.681	1.537	0.657	0.775	1.346	0.693	1.203	0.738	1.166	0.805	1.162	1.287	0.538	0.615	0.794	1.064	0.45	0.48	0.722
E5KNQ5	TK2	Mitochondrial thymidine kinase 2 OS=Homo sapiens GN=TK2 PE=4 SV=1 - [E5KNQ5_HUMAN]	0.898	1.115	0.905	1.056	1.092	0.959	0.974	0.983	0.86	0.801	0.989	1.046	0.851	1.024	1.047	1.073	0.953	1.129	1.11	0.955
E5RFK5	CCNC	Cyclin-C OS=Homo sapiens GN=CCNC PE=3 SV=1 - [E5RFK5_HUMAN]	0.993	0.934	1.136	1.002	1.033	1.002	0.982	1.051	1.102	0.891	0.883	1.048	0.965	1.09	1.053	0.983	0.907	0.833	0.992	0.848
E5RGK1	PLEKHH2	Pleckstrin homology domain-containing family H member 2 OS=Homo sapiens GN=PLEKHH2 PE=4 SV=1 - [E5RGK1_HUMAN]	1.104	0.999	0.981	0.929	0.904	1.089	0.887	1.138	0.995	0.952	0.999	1.062	0.987	1.036	0.889	1.099	0.955	0.803	0.937	0.797
E5RHG8	TCEB1	Transcription elongation factor B polypeptide 1 (Fragment) OS=Homo sapiens GN=TCEB1 PE=4 SV=1 - [E5RHG8_HUMAN]	1.004	0.985	1.032	0.981	0.975	1.047	0.957	1.013	0.943	1.049	0.984	0.978	1.045	0.995	0.969	1.017	1.042	1.016	0.951	0.996
E5RIH3	PSD3	PH and SEC7 domain-containing protein 3 (Fragment) OS=Homo sapiens GN=PSD3 PE=4 SV=1 - [E5RIH3_HUMAN]	1.077	1.135	0.91	0.899	1.106	0.914	1.056	0.987	1.037	1.044	1.009	0.857	1.151	1.11	0.91	1.038	0.919	1.097	1.172	1
E5RIH5	TTI2	TELO2-interacting protein 2 OS=Homo sapiens GN=TTI2 PE=4 SV=1 - [E5RIH5_HUMAN]	0.952	1.039	0.977	1.025	1.001	0.957	1.049	0.976	1.032	1.039	0.934	0.965	0.966	1.017	1.087	1.064	1.13	1.062	1.015	0.962
E5RK82	CETN3	Centrin-3 OS=Homo sapiens GN=CETN3 PE=4 SV=1 - [E5RK82_HUMAN]	1.027	1.016	0.989	1.017	0.98	0.987	1.015	1.02	1.003	0.983	1.035	0.95	0.999	0.993	1.168	1.112	0.949	0.86	0.819	0.894
E7EM64	COPS6	COP9 signalosome complex subunit 6 OS=Homo sapiens GN=COPS6 PE=4 SV=1 - [E7EM64_HUMAN]	1.041	0.987	1.007	0.966	1.012	1.009	0.977	0.993	0.953	1.002	0.959	0.999	0.99	0.97	0.965	0.96	0.946	0.946	0.938	0.976
E7EM95	RNF5	E3 ubiquitin-protein ligase RNF5 OS=Homo sapiens GN=RNF5 PE=4 SV=1 - [E7EM95_HUMAN]	1.089	1.005	0.97	0.954	0.92	1.081	0.981	1.02	0.954	1.096	0.958	1.016	0.868	0.949	0.943	0.966	1.078	0.806	0.821	0.777
E7EMS2	NPC2	Epididymal secretory protein E1 OS=Homo sapiens GN=NPC2 PE=4 SV=1 - [E7EMS2_HUMAN]	0.983	1.046	0.948	1.023	1.027	0.963	1.016	1.007	0.945	0.991	0.958	0.962	1.019	1.003	0.977	0.93	0.961	1.103	1.084	1.101
E7EN19	MAP4K4	Mitogen-activated protein kinase kinase kinase kinase 4 OS=Homo sapiens GN=MAP4K4 PE=4 SV=1 - [E7EN19_HUMAN]	1.098	1.056	1.009	0.858	1.077	0.873	1.096	0.958	1.051	0.932	0.762	0.779	1.151	1.135	0.877	0.832	0.815	1.004	1.088	1.109
E7EN96	MED22	Mediator of RNA polymerase II transcription subunit 22 (Fragment) OS=Homo sapiens GN=MED22 PE=4 SV=1 - [E7EN96_HUMAN]	0.99	0.989	1.008	0.991	0.997	1.004	1.01	0.994	1.01	1.005	1.003	0.969	1.002	0.984	0.979	1.024	0.932	0.971	0.944	0.944
E7ENR4	HK1	Hexokinase-1 OS=Homo sapiens GN=HK1 PE=3 SV=1 - [E7ENR4_HUMAN]	1.015	1.007	0.978	1.014	1.004	1	0.99	1.014	0.997	0.974	1.008	0.988	0.986	1.005	0.971	1.015	0.967	1.049	1.043	1.021
E7ENU4	ADAR	Double-stranded RNA-specific adenosine deaminase OS=Homo sapiens GN=ADAR PE=4 SV=1 - [E7ENU4_HUMAN]	1.039	0.978	0.945	1.017	1.017	1.009	1.037	0.939	1.007	0.986	0.944	1.006	1.079	0.997	0.971	0.978	0.997	0.962	0.948	0.941
E7EPC6	CD44	CD44 antigen OS=Homo sapiens GN=CD44 PE=4 SV=2 - [E7EPC6_HUMAN]	0.99	1.031	1.009	1.006	1.007	0.973	1.013	1	1.014	1.014	1.017	0.985	0.999	0.97	0.995	1.011	0.921	0.876	0.939	0.86
E7EQ34	GOSR2	Golgi SNAP receptor complex member 2 OS=Homo sapiens GN=GOSR2 PE=3 SV=2 - [E7EQ34_HUMAN]	0.986	0.978	0.998	1.089	0.987	0.978	1.005	1.006	1.017	1.123	0.98	0.927	0.964	1.04	0.968	1.025	1.096	0.918	1.007	0.889
E7EQ45	AP5M1	AP-5 complex subunit mu-1 OS=Homo sapiens GN=AP5M1 PE=4 SV=1 - [E7EQ45_HUMAN]	1.009	1.066	0.968	1.001	1.037	1.014	0.96	1.029	0.9	0.941	1.022	1.035	0.975	1.04	0.972	0.933	0.936	0.969	0.946	0.967
E7EQ69	NAA50	N-alpha-acetyltransferase 50 OS=Homo sapiens GN=NAA50 PE=4 SV=1 - [E7EQ69_HUMAN]	1.004	1.001	1.025	0.982	1.011	1.002	0.98	1.013	0.979	1.002	1.016	1.035	0.999	0.981	0.933	0.947	0.92	0.811	0.816	0.858
E7EQB2	LTF	Kaliocin-1 (Fragment) OS=Homo sapiens GN=LTF PE=4 SV=1 - [E7EQB2_HUMAN]	0.942	0.924	1.023	1.027	0.954	1.066	1.034	0.938	0.989	1.209	0.966	1.194	1.458	1.158	1.133	0.887	1.16	1.128	1.1	1.189
E7EQD2	SLC43A3	Solute carrier family 43 member 3 OS=Homo sapiens GN=SLC43A3 PE=4 SV=1 - [E7EQD2_HUMAN]	0.995	1.047	1.04	0.921	0.965	1.044	1.013	1.007	1.032	1.021	1.038	1.084	1.018	0.928	0.99	1.024	1.002	0.751	0.832	0.783
E7EQJ0	HNRNPH1	Heterogeneous nuclear ribonucleoprotein H (Fragment) OS=Homo sapiens GN=HNRNPH1 PE=4 SV=1 - [E7EQJ0_HUMAN]	0.908	1.091	0.934	1.068	0.963	1.056	1.03	0.951	1.048	1.057	0.971	1.027	0.912	0.959	1.069	0.734	0.899	1.069	1.01	0.964
E7EQT4	ACIN1	Apoptotic chromatin condensation inducer in the nucleus OS=Homo sapiens GN=ACIN1 PE=4 SV=2 - [E7EQT4_HUMAN]	1.023	1.007	0.948	1.022	1.016	1.008	0.982	1.029	1.01	1	1.047	0.977	1.046	1.005	1.033	1.031	1.019	1.031	0.998	1.034
E7EQU1	HMGB3	High mobility group protein B3 (Fragment) OS=Homo sapiens GN=HMGB3 PE=4 SV=1 - [E7EQU1_HUMAN]	0.995	1.019	0.989	0.992	1.018	0.987	1.017	0.986	1.01	0.999	1.027	0.972	1.033	1.031	1.063	1.04	1.031	1.143	1.149	1.12
E7EQY1	FAM136A	Protein FAM136A OS=Homo sapiens GN=FAM136A PE=4 SV=1 - [E7EQY1_HUMAN]	1.023	1.019	0.935	1	1.02	0.998	1.018	0.98	0.988	0.993	1.014	1.054	1.012	0.994	0.972	1.027	0.968	0.953	0.935	0.939
E7ERK9	EIF2B4	Translation initiation factor eIF-2B subunit delta OS=Homo sapiens GN=EIF2B4 PE=3 SV=1 - [E7ERK9_HUMAN]	1.041	1.023	0.989	0.96	1.044	0.846	1.099	1.02	1.121	0.871	1.021	1	1.065	0.992	0.814	1.009	0.93	0.843	0.888	0.923
E7ERS3	ZC3H18	Zinc finger CCCH domain-containing protein 18 OS=Homo sapiens GN=ZC3H18 PE=4 SV=1 - [E7ERS3_HUMAN]	1.017	1.012	1.002	0.969	1.012	1.008	1	0.995	1.004	1.017	1.025	1.014	0.991	0.999	1.019	1.01	1.005	1.029	1.057	1.056
E7ES52	CDKN1B	Cyclin-dependent kinase inhibitor 1B OS=Homo sapiens GN=CDKN1B PE=4 SV=1 - [E7ES52_HUMAN]	1.037	1.016	0.981	1.013	0.938	0.981	1.049	1.039	1.105	1.045	1.123	0.848	0.91	0.847	1.136	1.148	1.068	1.431	1.494	1.566
E7ESA6	PTK2	Focal adhesion kinase 1 OS=Homo sapiens GN=PTK2 PE=4 SV=1 - [E7ESA6_HUMAN]	0.993	1.018	0.991	1.004	1.001	1.019	0.986	0.995	0.982	0.962	0.982	0.961	0.99	1.009	0.951	0.969	1.014	1.005	0.967	0.964
E7ESC6	XPO7	Exportin-7 OS=Homo sapiens GN=XPO7 PE=4 SV=1 - [E7ESC6_HUMAN]	0.99	0.951	1.073	0.972	0.972	1.053	0.974	0.983	0.988	1.064	0.951	1.069	1.002	1.012	0.962	0.991	1.065	1.016	1.037	1.144
E7ESM9	CAST	Calpastatin OS=Homo sapiens GN=CAST PE=4 SV=1 - [E7ESM9_HUMAN]	0.997	1.015	0.989	1.015	1.044	0.969	1.014	0.959	1	1.043	1.011	0.942	0.974	0.989	1.104	1.073	1.058	1.125	1.114	1.085
E7ESZ7	NDUFA10	NADH dehydrogenase [ubiquinone] 1 alpha subcomplex subunit 10, mitochondrial OS=Homo sapiens GN=NDUFA10 PE=4 SV=1 - [E7ESZ7_HUMAN]	1.045	0.964	1.016	0.965	0.992	0.989	0.972	1.03	0.982	1.072	1.007	1.081	1.041	1.006	0.993	1.005	1.036	1.069	1.074	1.112
E7ETE0	METTL8	Methyltransferase-like protein 8 OS=Homo sapiens GN=METTL8 PE=4 SV=1 - [E7ETE0_HUMAN]	1.012	0.984	0.956	1.009	1.005	0.99	0.99	0.995	1.042	0.94	1.051	1.099	1.03	1.013	0.976	1.011	0.991	0.955	0.964	0.934
E7ETZ0	CALM1	Calmodulin OS=Homo sapiens GN=CALM1 PE=4 SV=1 - [E7ETZ0_HUMAN]	1.008	0.941	1.025	1.03	0.947	1.017	1.02	1.016	1.058	1.018	1.061	0.871	1.036	1.041	1.126	1.121	1.047	1.112	1.042	1.096
E7ETZ4	BZW2	Basic leucine zipper and W2 domain-containing protein 2 (Fragment) OS=Homo sapiens GN=BZW2 PE=4 SV=1 - [E7ETZ4_HUMAN]	1.004	0.976	0.985	1.01	0.965	1.012	1.011	1	1.014	1.022	1.006	0.975	1.05	0.996	0.974	1.016	1.023	0.85	0.863	0.861
E7EU23	GDI2	Rab GDP dissociation inhibitor beta OS=Homo sapiens GN=GDI2 PE=4 SV=1 - [E7EU23_HUMAN]	1.016	0.987	1.026	0.969	0.984	1.018	0.986	1.006	0.99	1.017	1.005	1.038	1.019	0.991	1.003	1.006	1.007	0.988	1.006	1.045
E7EU35	PITPNC1	Cytoplasmic phosphatidylinositol transfer protein 1 OS=Homo sapiens GN=PITPNC1 PE=4 SV=2 - [E7EU35_HUMAN]	1.007	1.021	1.037	0.987	0.998	1.013	0.951	0.99	1.004	1.032	0.921	0.994	1.013	0.992	0.911	0.945	0.928	0.886	0.903	0.938
E7EU96	CSNK2A1	Casein kinase II subunit alpha OS=Homo sapiens GN=CSNK2A1 PE=4 SV=1 - [E7EU96_HUMAN]	1	1.001	1.007	0.985	1.015	0.988	0.993	1.003	0.992	1.011	0.986	1.017	1.022	1.006	0.983	0.969	0.95	0.952	0.919	0.939
E7EUC7	UGP2	UTP--glucose-1-phosphate uridylyltransferase OS=Homo sapiens GN=UGP2 PE=4 SV=1 - [E7EUC7_HUMAN]	1.017	1.005	0.977	1.003	1.02	0.99	1.008	1.003	0.997	1.007	1.006	0.98	0.995	0.999	0.984	0.991	0.975	1.012	0.995	0.979
E7EV10	MTA3	Metastasis-associated protein MTA3 OS=Homo sapiens GN=MTA3 PE=4 SV=1 - [E7EV10_HUMAN]	0.991	0.965	1.021	0.992	0.97	1.028	0.989	0.994	0.968	0.966	0.946	1.066	0.996	1.069	1.068	0.971	1.019	1.103	1.136	1.189
E7EV88	ADAMTS13	A disintegrin and metalloproteinase with thrombospondin motifs 13 OS=Homo sapiens GN=ADAMTS13 PE=4 SV=1 - [E7EV88_HUMAN]	0.863	1.242	0.855	0.973	1.271	0.864	0.815	0.999	0.73	0.816	0.713	0.804	0.822	0.835	0.793	0.686	0.756	0.834	0.798	0.747
E7EVA0	MAP4	Microtubule-associated protein OS=Homo sapiens GN=MAP4 PE=4 SV=1 - [E7EVA0_HUMAN]	0.991	0.994	1.013	0.995	1.013	1.006	0.983	0.996	0.992	1.048	1.003	1.001	1.012	1.028	0.986	0.981	1.025	0.984	0.998	0.926
E7EVC7	ATG16L1	Autophagy-related protein 16-1 OS=Homo sapiens GN=ATG16L1 PE=4 SV=1 - [E7EVC7_HUMAN]	1.009	1.024	0.98	0.971	1.041	1.001	0.979	1.01	1.018	0.951	0.965	1.026	1.025	0.999	0.923	0.981	1.008	0.977	1.025	0.908
E7EWW0	C16orf62	UPF0505 protein C16orf62 OS=Homo sapiens GN=C16orf62 PE=4 SV=2 - [E7EWW0_HUMAN]	0.99	0.972	1.098	0.937	1.015	1.044	0.987	1.014	1.054	0.957	1.024	0.978	1.009	1.107	1.041	0.993	1.074	1.065	1.062	1.108
E7EX17	EIF4B	Eukaryotic translation initiation factor 4B OS=Homo sapiens GN=EIF4B PE=4 SV=1 - [E7EX17_HUMAN]	1.028	0.995	0.988	0.998	0.995	0.991	0.994	1.012	1.007	1.037	1.016	0.993	0.993	0.987	0.927	0.977	0.914	0.8	0.794	0.777
E7EX59	PCCB	Propionyl-CoA carboxylase beta chain, mitochondrial OS=Homo sapiens GN=PCCB PE=4 SV=1 - [E7EX59_HUMAN]	0.998	1.021	0.987	1.008	1.046	0.999	0.99	0.988	1.038	0.957	1.025	0.978	1	1.032	0.996	1.08	0.986	1.034	1.023	1.04
E9PAL9	NT5DC2	5'-nucleotidase domain-containing protein 2 OS=Homo sapiens GN=NT5DC2 PE=3 SV=1 - [E9PAL9_HUMAN]	0.989	0.983	1.038	0.998	0.972	1.041	0.978	0.991	1.051	1.004	1.002	1.051	1.012	1.049	1.187	1.166	1.18	1.696	1.769	1.775
E9PAU2	RAVER1	Ribonucleoprotein PTB-binding 1 OS=Homo sapiens GN=RAVER1 PE=4 SV=1 - [E9PAU2_HUMAN]	0.985	1.006	1.014	0.989	1.007	1.028	0.963	1.013	0.964	1.023	1.005	1.021	0.978	0.96	0.998	1.002	0.967	1.008	0.982	0.967
E9PB14	PDHX	Pyruvate dehydrogenase protein X component, mitochondrial OS=Homo sapiens GN=PDHX PE=3 SV=1 - [E9PB14_HUMAN]	1.002	1.025	0.986	1.024	0.997	0.988	1.001	1.015	0.992	1.048	1.026	0.987	1.003	1.004	1.01	1.011	0.989	1.095	1.064	1.072
E9PBQ3	TMEM199	Transmembrane protein 199 OS=Homo sapiens GN=TMEM199 PE=4 SV=1 - [E9PBQ3_HUMAN]	1.012	1.003	1.021	0.978	0.979	1.01	1.048	0.962	1.024	0.984	0.984	1.14	0.976	1.016	0.958	0.961	0.96	0.93	0.964	0.92
E9PC69	MARK2	Serine/threonine-protein kinase MARK2 OS=Homo sapiens GN=MARK2 PE=4 SV=3 - [E9PC69_HUMAN]	1.037	0.964	1.028	0.945	0.99	1.078	0.933	1.011	0.931	1.039	0.943	1.006	1.11	0.971	0.954	0.918	0.996	1.016	1.002	1.071
E9PCG2	ZNF2	Zinc finger protein 2 OS=Homo sapiens GN=ZNF2 PE=4 SV=1 - [E9PCG2_HUMAN]	0.989	1.052	0.849	1.115	1.034	0.934	1.057	0.977	1.063	0.863	1.077	0.907	0.889	1.074	1.053	0.988	0.993	1.148	1.14	0.899
E9PCX5	TMEM161B	Transmembrane protein 161B OS=Homo sapiens GN=TMEM161B PE=4 SV=1 - [E9PCX5_HUMAN]	0.977	1.013	1.044	0.97	0.994	0.99	0.989	1.035	1.032	1.026	0.993	1.045	0.992	1.098	0.986	1.069	1.071	1.05	1	1.006
E9PD50	SMG7	Protein SMG7 OS=Homo sapiens GN=SMG7 PE=4 SV=1 - [E9PD50_HUMAN]	1.034	1.034	1.002	0.973	0.984	0.966	1.002	1.055	1.003	1.062	1.02	1.157	1.037	0.979	1.036	1.005	0.976	0.946	0.856	0.948
E9PDK2	UNKL	Putative E3 ubiquitin-protein ligase UNKL OS=Homo sapiens GN=UNKL PE=4 SV=1 - [E9PDK2_HUMAN]	1.016	1.07	0.941	0.978	1.013	0.94	1.08	0.965	0.987	0.995	0.957	1.021	0.898	1.03	1.015	0.96	0.919	1.063	1.107	1.037
E9PE19	BPTF	Nucleosome-remodeling factor subunit BPTF (Fragment) OS=Homo sapiens GN=BPTF PE=4 SV=2 - [E9PE19_HUMAN]	1.051	1.016	0.968	0.983	0.989	0.968	0.955	1.11	1.06	1.088	0.991	0.988	0.904	0.978	0.938	0.994	0.992	0.968	0.971	1.038
E9PEB9	DST	Dystonin OS=Homo sapiens GN=DST PE=4 SV=2 - [E9PEB9_HUMAN]	0.973	1.012	1.005	0.987	1.004	1.009	1.015	0.987	0.994	0.977	1.013	1.016	1.031	1.029	1.045	0.979	0.976	0.977	1.005	0.986
E9PEJ6	ATP11A	Probable phospholipid-transporting ATPase IH OS=Homo sapiens GN=ATP11A PE=4 SV=1 - [E9PEJ6_HUMAN]	1.021	1.03	0.949	1.02	0.968	1.004	1.011	1.006	0.995	0.954	0.998	0.98	1.014	0.991	1.075	1.107	1.087	1.073	1.101	1.118
E9PEL9	SYNE1	Nesprin-1 OS=Homo sapiens GN=SYNE1 PE=4 SV=1 - [E9PEL9_HUMAN]	0.975	0.974	1.028	0.994	0.993	0.992	1.007	1.02	0.978	1.022	0.987	1.017	1.036	1.002	1.079	1.034	1.109	1.236	1.279	1.323
E9PES4	KIF3A	Kinesin-like protein KIF3A OS=Homo sapiens GN=KIF3A PE=3 SV=1 - [E9PES4_HUMAN]	1.036	1.023	0.982	0.978	1	0.99	1.021	1.002	0.982	0.93	1.002	1.025	0.966	1.003	1.06	1.071	1.063	1.093	1.121	1.119
E9PF32	DENND3	DENN domain-containing protein 3 OS=Homo sapiens GN=DENND3 PE=4 SV=1 - [E9PF32_HUMAN]	0.983	1.019	0.992	0.993	1.01	0.99	1.008	0.983	1.023	1.031	1.038	1.051	1.08	1.085	1.088	1.077	1.098	1.337	1.324	1.302
E9PF55	TNS1	Tensin-1 OS=Homo sapiens GN=TNS1 PE=4 SV=1 - [E9PF55_HUMAN]	0.988	1.057	0.953	0.994	1.021	0.978	0.959	1.024	0.93	0.885	0.866	0.933	0.876	0.877	0.776	0.793	0.814	1.019	1.045	1.032
E9PF99	CEP192	Centrosomal protein of 192 kDa OS=Homo sapiens GN=CEP192 PE=4 SV=1 - [E9PF99_HUMAN]	0.99	1.006	1.015	0.998	0.999	0.991	1.005	0.971	1.03	0.993	0.98	1.046	1.027	1.016	0.994	1.006	0.966	0.964	0.989	1.006
E9PFC7	BRCA1	Breast cancer type 1 susceptibility protein OS=Homo sapiens GN=BRCA1 PE=4 SV=2 - [E9PFC7_HUMAN]	1.006	0.973	1.031	0.981	0.965	1.054	0.984	1.007	1.023	0.993	1.029	1.027	1.035	1.01	0.983	1.052	1.021	0.862	0.87	0.89
E9PFR3	PPP2R5D	Serine/threonine-protein phosphatase 2A 56 kDa regulatory subunit delta isoform OS=Homo sapiens GN=PPP2R5D PE=4 SV=1 - [E9PFR3_HUMAN]	1.012	0.999	1.008	0.985	0.993	0.985	1.01	0.999	0.996	1.027	1.019	1.022	1.027	1.018	1.058	1.046	1.056	1.125	1.149	1.169
E9PFU9	ZFAND2B	AN1-type zinc finger protein 2B OS=Homo sapiens GN=ZFAND2B PE=4 SV=1 - [E9PFU9_HUMAN]	0.981	0.961	1.015	1.056	0.929	0.991	1.046	0.957	0.978	0.944	0.981	0.946	1.043	1.104	1.219	1.144	1.161	0.992	0.971	1.112
E9PG19	FCHSD2	FCH and double SH3 domains protein 2 OS=Homo sapiens GN=FCHSD2 PE=4 SV=1 - [E9PG19_HUMAN]	0.968	1.016	1.006	0.98	0.982	0.979	0.976	1.029	0.953	1.005	1.017	1.125	1.071	1.082	1.378	1.3	1.298	1.627	1.658	1.877
E9PGC8	MAP1A	MAP1 light chain LC2 OS=Homo sapiens GN=MAP1A PE=4 SV=1 - [E9PGC8_HUMAN]	1.005	1.001	1.004	1.005	0.994	1.006	1.022	0.999	1.111	1.118	1.176	1.302	1.356	1.319	1.758	1.77	1.736	2.266	2.359	2.486
E9PHY5	EPB41L2	Band 4.1-like protein 2 OS=Homo sapiens GN=EPB41L2 PE=4 SV=1 - [E9PHY5_HUMAN]	0.967	0.726	1.542	0.718	0.991	0.986	0.993	1.027	0.984	0.998	1.012	1.139	1.334	0.77	1.002	1.011	1.035	0.922	1.021	1.181
E9PI68	SPCS2	Signal peptidase complex subunit 2 OS=Homo sapiens GN=SPCS2 PE=4 SV=1 - [E9PI68_HUMAN]	1.011	0.994	0.998	0.995	1.008	1.013	1.002	1.013	1.007	1.014	0.999	0.968	0.978	1.01	1.024	0.985	0.977	0.991	1.027	0.952
E9PIP3	GPSM3	G-protein-signaling modulator 3 OS=Homo sapiens GN=GPSM3 PE=4 SV=1 - [E9PIP3_HUMAN]	1.031	0.898	1.1	0.919	0.998	0.974	1.044	0.985	0.891	1.025	1.007	0.992	1.201	0.85	1.05	0.993	1.122	1.012	1.088	1.117
E9PJ24	PHRF1	PHD and RING finger domain-containing protein 1 OS=Homo sapiens GN=PHRF1 PE=4 SV=1 - [E9PJ24_HUMAN]	0.995	1.052	0.963	1.018	1.033	0.992	1.012	0.975	1.021	0.968	1.02	1.004	0.936	1.009	0.973	1.022	0.967	0.963	0.958	0.896
E9PJD7	CYHR1	Cysteine and histidine-rich protein 1 OS=Homo sapiens GN=CYHR1 PE=4 SV=1 - [E9PJD7_HUMAN]	1.048	1	0.966	1.002	1.024	0.947	0.973	1.052	0.98	1.006	0.983	1.034	0.991	1.011	1.013	1.034	1.017	1.178	1.115	1.234
E9PK25	CFL1	Cofilin-1 OS=Homo sapiens GN=CFL1 PE=4 SV=1 - [E9PK25_HUMAN]	1.013	1.007	0.983	1.008	1.013	0.983	1	1.011	1.014	1.002	1.012	0.985	1.004	1.01	1.022	1.025	1.001	1.056	1.042	1.031
E9PK91	BCLAF1	Bcl-2-associated transcription factor 1 OS=Homo sapiens GN=BCLAF1 PE=4 SV=1 - [E9PK91_HUMAN]	1.006	0.965	1.093	0.94	0.903	1.104	0.977	1.022	0.938	0.961	1.019	1.009	1.001	0.898	0.875	0.956	0.893	0.819	0.837	0.862
E9PKB1	CCDC15	Coiled-coil domain-containing protein 15 OS=Homo sapiens GN=CCDC15 PE=4 SV=1 - [E9PKB1_HUMAN]	1.028	0.991	1.055	1.008	0.997	0.971	1.028	1.029	1.049	0.948	0.984	1.034	0.967	1.055	1.074	1.076	1.035	0.827	0.895	0.874
E9PL10	BTF3L4	Transcription factor BTF3 homolog 4 OS=Homo sapiens GN=BTF3L4 PE=4 SV=1 - [E9PL10_HUMAN]	0.972	1.047	0.959	1.033	1.04	0.951	1.03	0.995	0.99	0.996	1.017	0.967	0.992	1	0.999	1.009	0.975	1.036	1.029	0.969
E9PL24	PDE4DIP	Myomegalin OS=Homo sapiens GN=PDE4DIP PE=4 SV=1 - [E9PL24_HUMAN]	1.009	1.052	0.978	1.016	1.034	1.016	0.966	1.012	0.925	0.961	0.895	0.958	0.92	0.946	0.962	0.874	0.914	0.951	0.893	0.894
E9PL57	NEDD8-MDP1	Protein NEDD8-MDP1 (Fragment) OS=Homo sapiens GN=NEDD8-MDP1 PE=4 SV=1 - [E9PL57_HUMAN]	0.993	0.994	1.018	1.023	1.025	1.011	0.972	0.978	0.992	0.966	0.984	1.059	1.044	1.039	1.006	1.091	1.007	1.038	1.099	1.061
E9PLM6	MDK	Midkine OS=Homo sapiens GN=MDK PE=4 SV=1 - [E9PLM6_HUMAN]	1.047	1.09	0.978	0.967	1.115	0.812	1.077	1.006	0.92	0.972	0.902	0.914	0.882	0.984	0.934	0.869	0.897	0.777	0.737	0.669
E9PLY5	MACF1	Microtubule-actin cross-linking factor 1, isoforms 1/2/3/5 (Fragment) OS=Homo sapiens GN=MACF1 PE=4 SV=1 - [E9PLY5_HUMAN]	0.977	0.956	1.044	1.026	0.919	1.067	0.996	1.023	0.999	0.809	0.964	0.881	1.195	1.052	1.13	1.213	1.111	1.069	1.208	1.159
E9PMQ6	HSF1	Heat shock factor protein 1 OS=Homo sapiens GN=HSF1 PE=3 SV=1 - [E9PMQ6_HUMAN]	1.013	0.973	1.005	0.975	1.014	0.986	0.991	1.004	1.02	0.953	0.988	1.006	0.996	0.992	0.973	1.007	0.989	0.976	1.022	0.928
E9PN30	VIMP	Selenoprotein S (Fragment) OS=Homo sapiens GN=VIMP PE=4 SV=1 - [E9PN30_HUMAN]	1.037	1.052	0.979	0.942	1.035	0.944	1.008	1.02	1.032	1.007	1.024	1.022	0.886	0.952	0.899	0.906	0.861	1.125	1.039	0.88
E9PN48	ARFGAP2	ADP-ribosylation factor GTPase-activating protein 2 (Fragment) OS=Homo sapiens GN=ARFGAP2 PE=4 SV=1 - [E9PN48_HUMAN]	0.997	1.009	1.078	0.924	0.931	1.048	0.978	1.04	1.02	1.076	1.074	0.993	1.005	0.915	0.947	1.163	1.012	0.991	0.825	1.009
E9PNI7	PARP10	Poly [ADP-ribose] polymerase 10 OS=Homo sapiens GN=PARP10 PE=4 SV=1 - [E9PNI7_HUMAN]	1.005	1.016	0.984	0.998	1.025	0.985	1.023	0.989	0.994	1.004	0.986	0.965	0.956	0.992	0.948	0.944	0.922	1.063	1.07	1.028
E9PNP3	AAMDC	Mth938 domain-containing protein OS=Homo sapiens GN=AAMDC PE=4 SV=1 - [E9PNP3_HUMAN]	1.003	1.05	0.95	0.975	1	1.028	0.976	1.016	0.908	1.017	0.993	0.995	1.034	0.979	1.026	1.045	1.025	1.194	1.198	1.24
E9PNT2	ARHGAP27	Rho GTPase-activating protein 27 OS=Homo sapiens GN=ARHGAP27 PE=4 SV=1 - [E9PNT2_HUMAN]	1.003	0.999	0.98	0.969	0.972	0.961	0.978	1.023	0.983	0.967	0.977	1.016	0.989	1.015	1.037	0.997	1.058	1.361	1.277	1.308
E9PPM1	TP53I11	Tumor protein p53-inducible protein 11 OS=Homo sapiens GN=TP53I11 PE=4 SV=1 - [E9PPM1_HUMAN]	0.969	1.021	0.97	1.025	0.966	1.041	1.016	1.002	0.996	0.919	1.005	0.948	1.052	0.994	0.898	0.874	0.971	0.849	0.869	0.83
E9PR17	CD59	CD59 glycoprotein OS=Homo sapiens GN=CD59 PE=4 SV=1 - [E9PR17_HUMAN]	1.023	0.977	1.005	0.951	0.986	1.015	0.961	1.011	0.993	1.078	0.986	0.991	1.045	0.999	1.034	1.111	1.095	1.17	1.18	1.271
E9PR30	FAU	40S ribosomal protein S30 OS=Homo sapiens GN=FAU PE=4 SV=1 - [E9PR30_HUMAN]	1.022	1.028	0.923	1.051	0.984	0.951	1.053	1.006	0.988	0.981	1.035	0.782	0.836	0.786	0.882	0.967	0.944	0.928	0.701	0.736
E9PRY8	EEF1D	Elongation factor 1-delta OS=Homo sapiens GN=EEF1D PE=3 SV=1 - [E9PRY8_HUMAN]	1.033	0.707	1.519	0.723	0.762	1.398	0.787	1.027	0.729	1.286	0.865	1.127	1.225	0.664	0.864	0.843	1.222	0.678	0.728	1.108
E9PS00	FADS3	Fatty acid desaturase 3 OS=Homo sapiens GN=FADS3 PE=4 SV=1 - [E9PS00_HUMAN]	1.015	1.021	0.993	0.991	1.116	0.835	1.084	0.964	1.069	1.058	1.159	1.123	1.017	1.051	1.254	1.281	1.187	1.87	1.74	2.091
E9PSF2	STIL	SCL-interrupting locus protein OS=Homo sapiens GN=STIL PE=4 SV=1 - [E9PSF2_HUMAN]	1.056	1.026	0.98	0.991	1.005	1.002	1.025	0.979	0.994	1.013	1.034	1.137	1.024	1.119	1.149	1.069	1.104	0.833	0.918	1.021
E9PSH4	MAF1	Repressor of RNA polymerase III transcription MAF1 homolog OS=Homo sapiens GN=MAF1 PE=4 SV=1 - [E9PSH4_HUMAN]	1.08	0.934	1	0.969	1.056	1.005	0.913	1.007	0.999	1.046	1.072	1.102	0.893	1.058	0.963	1.033	0.967	1.207	1.243	1.171
E9PSI1	TM9SF1	Transmembrane 9 superfamily member 1 OS=Homo sapiens GN=TM9SF1 PE=4 SV=1 - [E9PSI1_HUMAN]	0.996	1.006	0.998	1.008	1.04	0.958	0.99	1.02	0.999	0.867	0.985	1.105	0.891	1.074	0.874	1.011	0.944	1.019	1.069	1.036
F2Z2U4	TRRAP	Transformation/transcription domain-associated protein OS=Homo sapiens GN=TRRAP PE=4 SV=3 - [F2Z2U4_HUMAN]	1.012	0.992	0.997	0.998	1.01	0.993	1.002	0.986	1.019	0.992	1.012	1.009	1.034	1.038	1.06	1.049	1.055	1.101	1.111	1.144
F2Z2W7	TRMT2A	tRNA (uracil-5-)-methyltransferase homolog A OS=Homo sapiens GN=TRMT2A PE=4 SV=1 - [F2Z2W7_HUMAN]	1.005	0.963	1.026	0.992	0.985	1.009	1.027	0.987	1.05	1.003	0.995	1.029	1.036	0.978	1.016	0.966	0.994	0.934	0.985	0.984
F2Z2X0	NME4	Nucleoside diphosphate kinase OS=Homo sapiens GN=NME4 PE=3 SV=1 - [F2Z2X0_HUMAN]	1.002	0.815	1.215	0.965	0.985	1.095	0.942	0.975	0.958	1.113	0.919	1.193	1.099	0.899	0.911	0.816	0.89	0.963	1.035	1.179
F2Z2X4	XPO4	Exportin-4 OS=Homo sapiens GN=XPO4 PE=4 SV=1 - [F2Z2X4_HUMAN]	0.976	1.029	1.028	0.997	0.98	1.038	1.017	1.003	0.998	0.973	1.001	1.01	1.016	1.051	0.993	0.976	1.052	0.988	0.995	0.934
F2Z384	TRMT2B	tRNA (uracil(54)-C(5))-methyltransferase homolog OS=Homo sapiens GN=TRMT2B PE=4 SV=1 - [F2Z384_HUMAN]	0.982	0.994	1.004	1.021	1.004	0.996	1.065	0.949	0.956	0.894	1.024	1.067	0.984	1.043	1.117	1.013	0.999	0.942	1.02	1.172
F2Z3L0	SHANK3	SH3 and multiple ankyrin repeat domains protein 3 OS=Homo sapiens GN=SHANK3 PE=4 SV=1 - [F2Z3L0_HUMAN]	0.877	1.185	0.646	1.294	0.939	1.214	1.056	0.773	1.017	0.85	1.148	0.804	0.68	1.104	1.149	1.124	1.47	1.267	1.154	0.631
F5GX28	KDM4B	Lysine-specific demethylase 4B OS=Homo sapiens GN=KDM4B PE=4 SV=1 - [F5GX28_HUMAN]	1.034	0.984	0.975	1.011	1.031	0.994	0.987	0.992	0.967	1.019	0.975	0.979	1.014	0.991	1.01	1.046	1.04	1.173	1.14	1.167
F5GX74	ATF7IP	Activating transcription factor 7-interacting protein 1 OS=Homo sapiens GN=ATF7IP PE=4 SV=1 - [F5GX74_HUMAN]	1.017	0.986	1	1.007	0.998	0.969	1.014	0.995	1.01	0.983	1.022	0.944	1.031	0.963	1.026	1.057	1.008	0.978	1.006	0.977
F5GXA0	SUMF1	Sulfatase-modifying factor 1 OS=Homo sapiens GN=SUMF1 PE=4 SV=1 - [F5GXA0_HUMAN]	0.993	1.077	0.911	1.028	0.997	1.016	1.038	0.951	0.976	0.917	0.941	1.041	0.916	1.023	1.012	1.092	1.068	1.046	1.099	1.073
F5GXC3	TRAPPC13	Trafficking protein particle complex subunit 13 OS=Homo sapiens GN=TRAPPC13 PE=4 SV=1 - [F5GXC3_HUMAN]	0.998	1.105	0.947	1.012	1.032	0.991	1.025	0.954	1.009	0.928	0.915	1.01	0.88	1.115	1.046	1.031	0.997	1.056	1.105	1.001
F5GXD1	AKAP7	A-kinase anchor protein 7 isoform gamma OS=Homo sapiens GN=AKAP7 PE=4 SV=1 - [F5GXD1_HUMAN]	1.018	0.967	0.994	0.977	0.893	1.071	0.989	1.075	1.061	1.075	0.984	1.082	1.032	1.026	1.091	1.07	1.108	1.03	1.066	1.045
F5GXE4	ATE1	Arginyl-tRNA--protein transferase 1 OS=Homo sapiens GN=ATE1 PE=3 SV=1 - [F5GXE4_HUMAN]	0.984	1.039	0.989	0.981	1.029	1.073	0.934	0.973	0.941	0.949	0.964	0.975	0.999	0.975	0.966	0.934	0.929	1.05	1.078	1.054
F5GXX5	DAD1	Dolichyl-diphosphooligosaccharide--protein glycosyltransferase subunit DAD1 OS=Homo sapiens GN=DAD1 PE=4 SV=1 - [F5GXX5_HUMAN]	0.993	0.987	1.026	0.974	1.016	0.996	0.995	0.989	0.968	0.985	0.948	0.997	0.906	0.995	0.962	0.95	0.967	0.935	0.954	0.939
F5GYN7	ZRANB3	Endonuclease ZRANB3 OS=Homo sapiens GN=ZRANB3 PE=4 SV=1 - [F5GYN7_HUMAN]	1.026	0.975	0.996	0.998	0.976	0.998	1.025	0.992	1.007	1.041	0.987	1.037	1.032	0.99	0.988	0.996	0.989	0.798	0.781	0.742
F5GYQ1	ATP6V0D1	V-type proton ATPase subunit d 1 OS=Homo sapiens GN=ATP6V0D1 PE=4 SV=1 - [F5GYQ1_HUMAN]	0.985	0.994	0.996	1.003	0.993	1.072	0.992	1	0.936	0.992	0.994	1	0.994	1.04	0.985	0.961	1.042	1.15	1.156	1.2
F5GZ90	DTL	Denticleless protein homolog OS=Homo sapiens GN=DTL PE=4 SV=1 - [F5GZ90_HUMAN]	1.018	0.92	1.052	1.014	0.965	0.985	1.025	1.017	1.04	1.065	1.042	0.963	0.982	1.032	0.827	0.79	0.827	0.545	0.613	0.518
F5GZX4	POLR1B	DNA-directed RNA polymerase OS=Homo sapiens GN=POLR1B PE=3 SV=1 - [F5GZX4_HUMAN]	0.992	0.999	0.999	0.99	0.959	1.055	0.95	1.001	0.958	1.041	0.99	0.989	0.941	0.973	0.857	0.914	0.916	0.769	0.785	0.754
F5GZY7	GABARAPL1	Gamma-aminobutyric acid receptor-associated protein-like 1 (Fragment) OS=Homo sapiens GN=GABARAPL1 PE=3 SV=1 - [F5GZY7_HUMAN]	1.05	0.948	1.085	0.926	0.977	1.071	0.927	1.048	1.035	1.085	1.062	1.008	1.077	1.02	1.134	1.163	1.291	1.307	1.335	1.516
F5H0R1	TUT1	Speckle targeted PIP5K1A-regulated poly(A) polymerase OS=Homo sapiens GN=TUT1 PE=4 SV=1 - [F5H0R1_HUMAN]	1.035	0.996	0.987	1.007	0.991	1.005	1.035	1.007	1.017	1.009	0.983	1.032	0.997	0.968	0.951	0.951	1.004	0.836	0.829	0.869
F5H2B5	PLD4	Phospholipase D4 OS=Homo sapiens GN=PLD4 PE=4 SV=1 - [F5H2B5_HUMAN]	0.987	1.165	0.936	0.933	1.004	0.962	1.056	0.975	0.982	1.001	1.015	0.945	0.891	0.92	1.048	0.979	0.94	0.872	0.833	0.899
F5H2P7	ZNF26	Zinc finger protein 26 (Fragment) OS=Homo sapiens GN=ZNF26 PE=4 SV=1 - [F5H2P7_HUMAN]	0.871	0.836	1.035	1.246	0.845	1.015	1.211	0.921	1.154	1.152	1.129	1.028	1.608	1.433	1.785	1.256	1.622	1.647	1.47	1.555
F5H2X7	CIZ1	Cip1-interacting zinc finger protein OS=Homo sapiens GN=CIZ1 PE=4 SV=1 - [F5H2X7_HUMAN]	1.033	0.991	1.008	1.002	1.03	1.017	1.019	0.957	1.001	1.004	0.998	0.982	0.983	1.013	0.981	0.935	0.994	0.96	0.932	0.913
F5H365	SEC23A	Protein transport protein Sec23A OS=Homo sapiens GN=SEC23A PE=4 SV=1 - [F5H365_HUMAN]	1.005	1.001	0.993	0.994	1.007	1.024	0.973	1.008	0.988	1.038	0.985	1.022	0.992	0.983	0.981	1.002	1.039	1.07	1.079	1.083
F5H3I5	CDK5RAP3	CDK5 regulatory subunit-associated protein 3 OS=Homo sapiens GN=CDK5RAP3 PE=4 SV=1 - [F5H3I5_HUMAN]	1.01	1.023	0.984	0.983	1.028	0.974	0.998	1.005	1.011	1.029	1.025	0.984	1	0.989	0.984	0.996	0.959	0.98	0.946	0.95
F5H475	HABP2	Hyaluronan-binding protein 2 50 kDa heavy chain OS=Homo sapiens GN=HABP2 PE=4 SV=1 - [F5H475_HUMAN]	1.058	0.921	1.204	0.826	0.915	1.225	0.824	1.045	0.687	1.436	0.929	1.351	0.896	0.872	0.812	0.657	0.733	0.833	0.832	1.023
F5H538	MAP3K4	Mitogen-activated protein kinase kinase kinase 4 OS=Homo sapiens GN=MAP3K4 PE=4 SV=1 - [F5H538_HUMAN]	0.994	0.99	1.001	0.998	1.006	0.999	1.013	1.007	1.012	1.002	1.032	0.975	0.996	0.999	1.036	0.989	0.999	0.984	0.994	0.959
F5H577	BRK1	Protein BRICK1 OS=Homo sapiens GN=BRK1 PE=4 SV=1 - [F5H577_HUMAN]	1.011	0.985	1.018	0.995	1.006	0.995	1.008	0.996	0.977	1.013	1.001	0.981	1.062	1.02	1.005	1	0.989	0.976	0.944	0.952
F5H5R8	NAT1	Arylamine N-acetyltransferase 1 OS=Homo sapiens GN=NAT1 PE=3 SV=1 - [F5H5R8_HUMAN]	0.992	0.993	0.971	1.02	1.019	1.007	0.968	1.034	0.986	0.96	0.995	1.041	0.998	1.049	0.987	1	1.028	1.264	1.232	1.133
F5H604	CLASP2	CLIP-associating protein 2 OS=Homo sapiens GN=CLASP2 PE=4 SV=1 - [F5H604_HUMAN]	0.995	1.022	0.973	1.017	1.011	0.972	1.013	1.013	0.989	0.993	0.992	0.98	0.96	0.966	0.982	0.995	0.996	1.038	1.022	1.022
F5H6U6	RGL1	Ral guanine nucleotide dissociation stimulator-like 1 OS=Homo sapiens GN=RGL1 PE=4 SV=1 - [F5H6U6_HUMAN]	0.852	0.77	0.946	1.416	0.83	0.896	1.418	0.836	1.273	0.887	1.128	0.751	1.454	1.553	3.132	2.505	2.183	2.677	2.825	2.519
F5H6W4	MARCH7	E3 ubiquitin-protein ligase MARCH7 OS=Homo sapiens GN=MARCH7 PE=4 SV=1 - [F5H6W4_HUMAN]	1.014	0.987	1.056	1.069	1.092	1.085	0.896	0.931	0.941	0.923	0.866	0.998	1.118	0.903	1.198	1.107	1.637	0.95	1.071	0.951
F5H7J9	LRP6	Low-density lipoprotein receptor-related protein 6 OS=Homo sapiens GN=LRP6 PE=4 SV=1 - [F5H7J9_HUMAN]	0.97	1.053	1.048	0.979	0.96	1.026	1.092	0.919	0.875	0.772	0.833	1.032	0.893	0.894	1.046	0.931	0.878	1.009	1.064	1.044
F5H7M8	MYT1	Myelin transcription factor 1 OS=Homo sapiens GN=MYT1 PE=4 SV=1 - [F5H7M8_HUMAN]	0.61	0.418	2.15	0.766	0.414	2.179	0.744	0.617	1.134	0.646	1.853	1.414	1.925	1.497	1.587	0.735	2.943	0.801	1.674	1.755
F5H860	INPP4A	Type I inositol 3,4-bisphosphate 4-phosphatase OS=Homo sapiens GN=INPP4A PE=4 SV=1 - [F5H860_HUMAN]	0.974	1.003	0.999	1.001	1.01	1.03	0.959	1.027	0.995	0.945	0.945	1.012	1.006	1.04	0.965	0.992	0.996	0.964	1.001	0.969
F5H8H2	MVK	Mevalonate kinase OS=Homo sapiens GN=MVK PE=3 SV=1 - [F5H8H2_HUMAN]	0.955	1.017	0.989	1.017	1.008	0.993	1.036	0.975	0.986	1.011	0.97	0.979	0.97	1.02	1.065	0.993	1.014	0.99	0.972	0.986
F6MFW1	SETD1B	Histone-lysine N-methyltransferase OS=Homo sapiens GN=SETD1B PE=2 SV=1 - [F6MFW1_HUMAN]	0.972	0.954	1.107	0.937	0.978	0.996	1.046	0.983	0.949	0.9	1.007	1	1.085	0.973	0.904	0.788	0.915	1.119	1.104	1.005
F6UJY1	HYI	Hydroxypyruvate isomerase OS=Homo sapiens GN=HYI PE=3 SV=1 - [F6UJY1_HUMAN]	0.995	1.065	0.95	0.982	0.998	0.976	1.011	1.032	0.997	1.036	0.959	0.937	0.9	0.965	1.117	0.979	1.085	1.025	0.96	1.067
F6VZ39	RBM38	RNA-binding protein 38 OS=Homo sapiens GN=RBM38 PE=4 SV=1 - [F6VZ39_HUMAN]	1.031	1.025	0.92	0.967	1.039	0.988	1.003	0.995	0.897	0.907	0.944	0.887	0.887	0.877	0.803	0.789	0.785	0.761	0.74	0.711
F8W034	TMBIM6	Bax inhibitor 1 OS=Homo sapiens GN=TMBIM6 PE=3 SV=1 - [F8W034_HUMAN]	0.984	0.947	1.062	1.007	1.01	0.972	1.085	0.985	0.987	1.067	1.013	1.049	1.085	1.067	1.268	1.082	1.132	1.156	1.212	1.193
F8W0Q9	PPHLN1	Periphilin-1 OS=Homo sapiens GN=PPHLN1 PE=4 SV=1 - [F8W0Q9_HUMAN]	0.988	1.04	0.963	1.011	1.026	0.988	1.009	1.005	1.053	1.016	1.04	0.97	0.975	1	1.05	1.03	1.032	1.006	0.989	0.97
F8W130	TROAP	Tastin OS=Homo sapiens GN=TROAP PE=4 SV=1 - [F8W130_HUMAN]	1.005	0.98	1.114	0.959	1.041	1.019	0.97	0.972	0.947	1.154	1.043	0.995	1.069	1.009	1.085	1.059	1.13	1.16	1.092	1.309
F8W726	UBAP2L	Ubiquitin-associated protein 2-like OS=Homo sapiens GN=UBAP2L PE=4 SV=1 - [F8W726_HUMAN]	0.94	1.089	0.964	1.012	1.05	0.959	0.981	0.987	0.876	1.175	0.962	0.95	1.45	0.772	1.095	0.89	1.068	0.977	0.623	1.075
F8W785	GOLIM4	Golgi integral membrane protein 4 OS=Homo sapiens GN=GOLIM4 PE=4 SV=1 - [F8W785_HUMAN]	1.011	1.002	1.009	0.996	1.018	0.994	1.01	0.997	1.026	0.99	1.004	0.998	1.004	1.003	0.967	1.006	0.953	0.915	0.947	0.923
F8W882	PHACTR1	Phosphatase and actin regulator OS=Homo sapiens GN=PHACTR1 PE=3 SV=1 - [F8W882_HUMAN]	0.933	1.055	1.002	1.012	1.041	1.001	1.031	0.928	1.007	0.958	0.971	1.006	0.842	0.979	1.106	0.847	1.079	1.116	0.985	0.942
F8W8C2	VEZT	Vezatin (Fragment) OS=Homo sapiens GN=VEZT PE=4 SV=1 - [F8W8C2_HUMAN]	0.994	0.995	1.004	1.014	1.05	0.957	1.03	0.962	1.011	0.955	1.013	0.946	1.092	0.919	1.046	0.97	1.016	1.031	0.934	1.093
F8W8C9	VPREB1	Immunoglobulin iota chain OS=Homo sapiens GN=VPREB1 PE=4 SV=1 - [F8W8C9_HUMAN]	0.996	1	1.044	0.999	0.957	1.036	0.979	1.031	0.995	0.986	1.016	0.971	1.043	0.958	0.932	0.899	0.91	0.898	0.871	0.909
F8W8I6	TIA1	Nucleolysin TIA-1 isoform p40 OS=Homo sapiens GN=TIA1 PE=4 SV=1 - [F8W8I6_HUMAN]	0.966	1.086	0.961	1.03	1.009	1.01	1.02	0.976	0.982	1.015	1.003	0.99	0.969	0.966	1.007	1.004	0.926	1.073	1.02	0.988
F8W8I8	2018-09-08	Septin-8 OS=Homo sapiens GN=SEPT8 PE=3 SV=1 - [F8W8I8_HUMAN]	0.971	0.984	1.013	0.954	0.998	1.006	0.856	1.013	0.932	1.13	0.878	1.08	1.046	0.981	0.859	0.836	1.21	1.195	1.125	1.464
F8W966	MEF2A	Myocyte-specific enhancer factor 2A OS=Homo sapiens GN=MEF2A PE=3 SV=1 - [F8W966_HUMAN]	0.999	1.037	1.002	0.987	0.997	1.023	0.966	1.017	1.061	1.041	1.086	1.086	1.119	1.161	1.434	1.397	1.425	1.608	1.646	1.553
F8W9B5	PRC1	Protein regulator of cytokinesis 1 OS=Homo sapiens GN=PRC1 PE=4 SV=1 - [F8W9B5_HUMAN]	1.005	1.096	0.92	0.959	1.029	0.988	0.995	0.987	1.037	1.064	1.043	1.018	0.688	1.127	1.172	1.181	1.204	0.834	1.102	0.729
F8W9I4	MLLT4	Afadin (Fragment) OS=Homo sapiens GN=MLLT4 PE=4 SV=1 - [F8W9I4_HUMAN]	0.93	0.915	1.242	0.91	0.835	1.147	1.069	0.944	1.098	1.044	1.223	0.948	1.105	1.15	1.443	1.149	1.21	1.095	1.222	1.089
F8W9L8	PHF20L1	PHD finger protein 20-like protein 1 OS=Homo sapiens GN=PHF20L1 PE=4 SV=1 - [F8W9L8_HUMAN]	0.982	0.985	1.008	1.009	0.999	0.975	1.029	0.993	0.989	1.025	1.009	1.039	1.04	0.992	1.052	1.078	1.079	1.193	1.186	1.294
F8WA39	MTMR1	Myotubularin-related protein 1 OS=Homo sapiens GN=MTMR1 PE=4 SV=1 - [F8WA39_HUMAN]	0.998	0.985	1.012	0.99	1.012	1.004	1.011	0.992	0.991	1.021	1	1.023	1.038	0.998	0.963	0.99	0.993	1.014	1.015	1.102
F8WB05	ATXN2	Ataxin-2 (Fragment) OS=Homo sapiens GN=ATXN2 PE=4 SV=2 - [F8WB05_HUMAN]	1.071	0.963	1.003	0.977	0.951	1.013	1.055	0.983	1.064	0.903	0.984	0.987	1.144	1.057	1.195	1.218	1.126	1.207	1.255	1.194
F8WC89	SAC3D1	SAC3 domain-containing protein 1 OS=Homo sapiens GN=SAC3D1 PE=4 SV=1 - [F8WC89_HUMAN]	0.979	1.05	0.974	1.019	0.999	0.973	1.027	0.966	1.048	0.914	1.058	1	0.985	1.052	1.071	1.008	0.973	0.989	1.012	0.879
F8WCA3	HOMEZ	Homeobox and leucine zipper protein Homez OS=Homo sapiens GN=HOMEZ PE=3 SV=1 - [F8WCA3_HUMAN]	0.907	0.991	1.024	1.045	1.071	0.886	1.133	0.88	0.935	1.191	0.941	1.069	1.051	0.975	1.154	0.972	1.137	1.108	1.052	1.186
F8WCP0	NEB	Nebulin OS=Homo sapiens GN=NEB PE=4 SV=1 - [F8WCP0_HUMAN]	1.033	1.149	0.902	0.973	0.822	1.206	1.042	0.825	1.013	0.745	1.276	1.054	0.992	0.933	1.188	1.069	1.107	0.962	0.963	1.08
F8WCY5	RCN2	Reticulocalbin-2 OS=Homo sapiens GN=RCN2 PE=4 SV=1 - [F8WCY5_HUMAN]	1.001	1.003	0.959	1.05	1.032	0.958	1.027	1.007	1.051	0.972	1.019	0.943	0.924	1.004	1.146	1.069	1.044	1.244	1.125	1.112
F8WEA9	KSR1	Kinase suppressor of Ras 1 OS=Homo sapiens GN=KSR1 PE=4 SV=1 - [F8WEA9_HUMAN]	0.92	1	1.062	0.965	1.094	0.882	1.03	0.987	1.035	0.84	1.018	1.024	0.931	0.937	0.93	1.018	0.923	1.016	1.043	0.953
F8VQZ7	METAP2	Methionine aminopeptidase 2 OS=Homo sapiens GN=METAP2 PE=3 SV=1 - [F8VQZ7_HUMAN]	0.997	0.973	0.965	1.072	1.01	1	0.976	1.023	1.036	0.866	0.983	1.018	0.835	0.996	1.055	0.803	0.976	0.921	0.885	0.929
F8VW96	CSRP2	Cysteine and glycine-rich protein 2 OS=Homo sapiens GN=CSRP2 PE=4 SV=1 - [F8VW96_HUMAN]	1.016	0.94	1.093	0.959	0.95	1.065	0.952	1.001	1.004	1.082	0.963	1.007	0.99	0.921	0.892	0.927	1.009	0.72	0.77	0.854
F8VWT9	HECTD4	Probable E3 ubiquitin-protein ligase HECTD4 OS=Homo sapiens GN=HECTD4 PE=4 SV=1 - [F8VWT9_HUMAN]	0.989	1.022	0.946	1.042	0.987	1.019	0.984	1.005	0.977	0.993	0.982	1.065	0.999	1.025	1.082	1.073	1.109	1.431	1.429	1.498
F8VX10	KANSL2	KAT8 regulatory NSL complex subunit 2 OS=Homo sapiens GN=KANSL2 PE=4 SV=1 - [F8VX10_HUMAN]	1.025	1.01	0.978	1.013	0.97	0.98	1.015	1.012	1.04	1.125	1.002	0.987	1.052	0.983	0.966	0.985	1.07	0.949	0.946	1.01
F8VXU5	VPS29	Vacuolar protein sorting-associated protein 29 OS=Homo sapiens GN=VPS29 PE=4 SV=1 - [F8VXU5_HUMAN]	0.963	1.024	0.96	1.051	0.981	1.008	1.031	0.988	1.009	0.968	0.992	0.979	0.985	1.06	1.063	1.023	1.007	1.023	1.039	0.996
G3V131	ZNF57	Putative uncharacterized protein LOC126295 OS=Homo sapiens GN=ZNF57 PE=4 SV=1 - [G3V131_HUMAN]	0.981	0.922	1.008	1.087	0.87	1.098	1.004	1.033	1.05	0.962	0.926	0.972	0.986	0.979	1.005	0.915	1.022	0.931	0.875	1.054
G3V1A6	GSDMD	Gasdermin domain containing 1, isoform CRA_d OS=Homo sapiens GN=GSDMD PE=4 SV=1 - [G3V1A6_HUMAN]	1.025	1.034	0.985	0.953	1.008	1.033	0.966	0.969	0.954	0.958	0.946	1	0.87	1.031	0.911	0.933	0.945	0.983	0.964	0.945
G3V1P3	LOH12CR1	Loss of heterozygosity 12 chromosomal region 1 protein OS=Homo sapiens GN=LOH12CR1 PE=4 SV=1 - [G3V1P3_HUMAN]	1.012	1.007	0.968	1.009	1.046	0.966	0.993	1.004	0.978	0.962	1.053	0.946	1.05	1.057	1.008	0.985	0.978	1.026	0.985	0.992
G3V1V0	MYL6	Myosin light polypeptide 6 OS=Homo sapiens GN=MYL6 PE=4 SV=1 - [G3V1V0_HUMAN]	0.927	1.181	0.72	1.18	1.284	0.591	1.357	0.755	1.188	0.803	0.832	0.926	0.831	1.095	1.294	0.847	0.648	1.558	1.309	1.023
G3V2F7	TMEM189	HCG2044781 OS=Homo sapiens GN=TMEM189 PE=4 SV=1 - [G3V2F7_HUMAN]	1.018	0.997	1.02	0.99	1.02	0.968	0.988	1.014	1.005	0.993	1.036	1.035	1.029	0.989	0.968	1.022	1.017	0.984	1	1.001
G3V2P5	ZFP36L1	Zinc finger protein 36, C3H1 type-like 1 (Fragment) OS=Homo sapiens GN=ZFP36L1 PE=4 SV=1 - [G3V2P5_HUMAN]	0.97	0.852	1.004	1.158	0.971	1.038	1.004	1.004	0.879	0.895	0.899	1.052	1.131	1.023	1.045	0.866	0.98	1.02	0.98	1.009
G3V2U7	ACYP1	Acylphosphatase OS=Homo sapiens GN=ACYP1 PE=3 SV=1 - [G3V2U7_HUMAN]	1.018	1.015	0.979	1.001	1.012	1.02	0.981	1.006	0.977	0.984	0.998	0.976	1.049	1.04	1.058	1.02	1.032	0.998	1.06	1.137
G3V325	ATP5J2-PTCD1	Pentatricopeptide repeat-containing protein 1, mitochondrial OS=Homo sapiens GN=ATP5J2-PTCD1 PE=4 SV=1 - [G3V325_HUMAN]	0.994	1.028	0.976	1.029	1.017	0.964	1.047	0.987	1.021	1.017	1.014	1	0.967	0.993	1.057	1.025	1.006	0.96	1.054	0.964
G3V3F1	NEDD1	Neural cell expressed, developmentally down-regulated 1, isoform CRA_c OS=Homo sapiens GN=NEDD1 PE=4 SV=1 - [G3V3F1_HUMAN]	1.02	0.972	1.015	1.014	0.994	0.995	1.022	0.998	1.035	0.968	1.016	0.988	0.998	1.018	1.032	1.006	0.962	0.994	0.991	0.99
G3V3G9	DCAF8	DDB1- and CUL4-associated factor 8 OS=Homo sapiens GN=DCAF8 PE=4 SV=1 - [G3V3G9_HUMAN]	1.031	0.961	1.114	0.874	0.983	1.028	1.008	1.006	0.972	1.048	0.955	1.069	1.231	0.943	1	1.014	1.059	0.976	1.028	1.261
G3V4J7	DCAF5	DDB1- and CUL4-associated factor 5 OS=Homo sapiens GN=DCAF5 PE=4 SV=1 - [G3V4J7_HUMAN]	1.031	0.962	0.991	1.014	0.97	1.023	1.02	0.995	0.989	0.963	0.986	0.974	1.012	0.946	1.036	1.076	1.096	1.13	1.113	1.114
G3V4K3	VIPAS39	Spermatogenesis-defective protein 39 homolog OS=Homo sapiens GN=VIPAS39 PE=4 SV=1 - [G3V4K3_HUMAN]	0.979	0.993	0.999	0.992	0.979	1.014	0.988	0.995	1.023	1	0.996	0.999	0.995	1.033	1.053	1.065	1.053	1.097	1.046	1.023
G3V599	CTAGE5	cTAGE family member 5 OS=Homo sapiens GN=CTAGE5 PE=4 SV=1 - [G3V599_HUMAN]	1.02	0.977	1	1.001	0.994	1.025	0.97	1.012	0.977	1.01	0.988	0.97	0.96	0.955	0.976	0.912	1.024	0.921	0.903	0.898
G3V5S9	FCF1	rRNA-processing protein FCF1 homolog OS=Homo sapiens GN=FCF1 PE=4 SV=1 - [G3V5S9_HUMAN]	1.003	0.983	1.002	0.986	1.007	1.002	0.989	1.046	0.99	1.036	1.013	1.076	1.077	0.999	1.056	1.053	1.083	1.013	1.082	1.12
G3V5T0	GSTZ1	Maleylacetoacetate isomerase OS=Homo sapiens GN=GSTZ1 PE=3 SV=1 - [G3V5T0_HUMAN]	1.066	0.981	0.899	1.051	1.003	1.022	0.967	1.014	0.939	1.005	0.94	0.963	0.931	1.008	1.02	0.966	0.94	1.109	1.093	0.961
G3V5T9	CDK2	Cyclin-dependent kinase 2 OS=Homo sapiens GN=CDK2 PE=4 SV=1 - [G3V5T9_HUMAN]	0.982	1.005	0.986	1.041	1.025	1.007	0.997	0.995	1.005	0.981	0.981	0.976	1.004	1.036	0.996	1.024	0.967	0.957	0.916	0.884
G3XAA4	JADE2	PHD finger protein 15, isoform CRA_d OS=Homo sapiens GN=JADE2 PE=4 SV=1 - [G3XAA4_HUMAN]	1.014	1.028	0.971	0.993	1.023	0.973	1.016	0.996	1.008	0.996	0.992	0.908	0.897	0.973	0.917	0.948	0.874	1.012	0.976	1.019
G3XAD8	STIP1	Stress-induced-phosphoprotein 1 OS=Homo sapiens GN=STIP1 PE=4 SV=1 - [G3XAD8_HUMAN]	1.014	1	0.992	0.991	1	0.995	0.994	1.007	1	1.014	1.006	0.982	1.001	0.989	0.994	1.009	0.971	0.962	0.918	0.949
G3XAE0	ZNF766	Uncharacterized protein OS=Homo sapiens GN=ZNF766 PE=4 SV=1 - [G3XAE0_HUMAN]	0.978	0.688	1.48	0.848	0.897	1.23	0.9	0.972	0.997	0.936	0.964	1.02	0.778	0.879	0.691	0.946	0.762	0.553	0.835	0.521
G3XAE9	FAM179B	KIAA0423, isoform CRA_a OS=Homo sapiens GN=FAM179B PE=4 SV=1 - [G3XAE9_HUMAN]	0.866	1.408	0.496	1.24	1.152	0.806	1.132	0.911	1.127	1.027	1.052	0.985	0.52	1.026	1.074	0.979	0.846	1.105	0.879	0.443
G3XAH0	2018-09-05	HCG2002594, isoform CRA_c OS=Homo sapiens GN=SEPT5 PE=3 SV=1 - [G3XAH0_HUMAN]	0.983	1.012	1.048	0.964	1.017	1.018	0.965	1.014	0.955	0.87	1.001	0.97	0.919	0.913	0.96	0.895	0.827	0.93	0.883	1.077
G3XAN8	TIMM8B	Mitochondrial import inner membrane translocase subunit Tim8 B OS=Homo sapiens GN=TIMM8B PE=4 SV=1 - [G3XAN8_HUMAN]	1.004	1.02	0.975	0.99	1.021	0.962	1.008	0.999	1.042	1.012	1.017	0.981	1.005	1.007	0.927	0.966	0.938	0.835	0.81	0.766
G3XAP6	COMP	Cartilage oligomeric matrix protein OS=Homo sapiens GN=COMP PE=4 SV=1 - [G3XAP6_HUMAN]	0.996	1.164	0.907	0.947	1.172	0.882	0.949	1.011	1.016	0.993	0.945	1.207	0.951	0.989	0.823	0.734	0.729	0.945	0.87	0.866
G5E972	TMPO	Thymopentin OS=Homo sapiens GN=TMPO PE=4 SV=1 - [G5E972_HUMAN]	1.021	0.918	1.26	0.784	1.042	1.061	0.974	1.004	0.955	1.057	0.939	0.905	0.928	0.913	1.016	0.96	1.103	1.113	0.833	0.93
G5E9C2	NFKBIB	NF-kappa-B inhibitor beta OS=Homo sapiens GN=NFKBIB PE=4 SV=1 - [G5E9C2_HUMAN]	1.01	0.981	0.989	1.002	1.053	1.026	1.13	0.891	1.016	0.886	0.96	0.887	0.993	0.88	1.069	0.936	0.837	0.823	0.76	0.748
G5E9C8	SOS1	Son of sevenless homolog 1 OS=Homo sapiens GN=SOS1 PE=4 SV=1 - [G5E9C8_HUMAN]	1.012	0.991	1.002	0.974	0.975	1.004	1.017	1.004	1.009	0.994	0.978	0.97	1.021	1.016	1.009	0.98	1.011	1.015	0.976	1.097
G5E9D7	OTUD5	OTU domain containing 5, isoform CRA_c OS=Homo sapiens GN=OTUD5 PE=4 SV=1 - [G5E9D7_HUMAN]	0.936	0.956	1.066	1.028	1.069	0.987	0.908	1.049	0.85	0.882	0.885	0.871	0.839	0.915	0.832	0.943	0.878	0.905	0.96	0.844
G5E9G8	R3HDM1	R3H domain containing 1, isoform CRA_a OS=Homo sapiens GN=R3HDM1 PE=4 SV=1 - [G5E9G8_HUMAN]	1.02	0.959	0.987	0.989	0.954	0.996	1.019	0.993	1.035	0.972	1.042	0.963	1.103	1.048	1.011	0.979	1.015	0.906	0.921	0.934
G5E9M8	SP1	Sp1 transcription factor, isoform CRA_b OS=Homo sapiens GN=SP1 PE=4 SV=1 - [G5E9M8_HUMAN]	1.012	1.066	0.839	1.087	1.072	0.962	1.039	1.007	1.016	0.915	1.012	0.921	0.913	1.091	0.908	0.971	0.882	1.002	1.029	0.79
G5E9W2	CHPF2	Chondroitin sulfate glucuronyltransferase OS=Homo sapiens GN=CHPF2 PE=4 SV=1 - [G5E9W2_HUMAN]	1.044	0.949	1.03	0.998	0.982	1.012	1.001	0.997	0.977	0.955	0.993	1.044	0.93	0.991	1.016	1.014	1.017	1.024	0.957	1.221
G5EA09	SDCBP	Syndecan binding protein (Syntenin), isoform CRA_a OS=Homo sapiens GN=SDCBP PE=4 SV=1 - [G5EA09_HUMAN]	1.001	1.003	1.03	0.963	0.996	0.985	0.969	1.033	0.96	1.081	1	1.016	1.038	0.983	1.041	1.013	1.106	1.383	1.391	1.468
G5EA30	CELF1	CUG triplet repeat, RNA binding protein 1, isoform CRA_c OS=Homo sapiens GN=CELF1 PE=4 SV=1 - [G5EA30_HUMAN]	1.013	1.033	0.963	1	1.027	1.005	1.007	0.965	1.003	1.014	1.012	1.001	0.981	0.987	0.985	0.976	0.934	0.992	0.991	0.95
G8JL86	COBLL1	Cordon-bleu protein-like 1 OS=Homo sapiens GN=COBLL1 PE=4 SV=1 - [G8JL86_HUMAN]	1.009	0.938	1.045	0.971	0.931	1.018	0.985	1.049	0.989	1.067	1.076	0.982	1.004	0.998	0.917	0.969	1.015	0.789	0.829	0.85
G8JL98	TDG	G/T mismatch-specific thymine DNA glycosylase OS=Homo sapiens GN=TDG PE=4 SV=1 - [G8JL98_HUMAN]	1.012	1.029	0.964	1	1.025	0.918	0.989	1.032	0.939	0.964	0.944	0.957	0.939	1.021	0.918	0.958	0.901	1.048	1.111	1.085
G8JLB6	HNRNPH1	Heterogeneous nuclear ribonucleoprotein H OS=Homo sapiens GN=HNRNPH1 PE=4 SV=1 - [G8JLB6_HUMAN]	0.99	0.948	1.039	0.998	0.962	1.078	0.963	0.996	0.931	1.011	0.957	1.057	0.998	0.95	1.06	0.978	1.096	1.149	1.111	1.29
G8JLI5	WDR45	WD repeat domain phosphoinositide-interacting protein 4 OS=Homo sapiens GN=WDR45 PE=4 SV=1 - [G8JLI5_HUMAN]	0.986	1.02	0.954	1.05	1.014	0.94	1.048	0.975	1.059	1.065	0.967	0.98	1.119	1.022	1.048	1.106	1.092	1.235	1.193	1.267
G8JLK4	TACC1	Transforming acidic coiled-coil-containing protein 1 OS=Homo sapiens GN=TACC1 PE=4 SV=1 - [G8JLK4_HUMAN]	0.988	1.012	0.972	1.017	0.995	0.991	0.999	1.003	1.097	1.122	1.083	1.097	1.107	1.154	1.335	1.391	1.374	1.501	1.494	1.478
H0Y2P9	PIGX	Phosphatidylinositol-glycan biosynthesis class X protein OS=Homo sapiens GN=PIGX PE=4 SV=1 - [H0Y2P9_HUMAN]	0.972	1.016	0.949	0.973	1.067	0.981	0.991	0.971	1.016	0.967	1.016	1.016	0.963	1.085	1.014	0.953	0.889	1.058	1.087	0.978
H0Y2S9	MPRIP	Myosin phosphatase Rho-interacting protein (Fragment) OS=Homo sapiens GN=MPRIP PE=4 SV=3 - [H0Y2S9_HUMAN]	1	1	1.025	1.002	0.984	0.991	1.001	1.02	0.985	1.002	0.975	1.029	1.006	1.022	1.035	1.077	1.052	1.199	1.247	1.284
H0Y327	MTHFD1L	Monofunctional C1-tetrahydrofolate synthase, mitochondrial (Fragment) OS=Homo sapiens GN=MTHFD1L PE=4 SV=1 - [H0Y327_HUMAN]	1.046	1.002	0.964	0.999	1.065	0.927	1.125	0.903	0.952	1.011	0.954	1.016	1.074	1.033	0.955	0.903	0.981	0.924	0.805	0.824
H0Y3K4	RBM33	RNA-binding protein 33 (Fragment) OS=Homo sapiens GN=RBM33 PE=4 SV=1 - [H0Y3K4_HUMAN]	1.054	0.979	1.074	0.901	0.971	0.937	1.023	1.082	0.992	1.029	0.813	0.984	1.086	0.999	0.994	0.881	0.916	1.339	1.323	1.399
H0Y3X6	NELFA	Negative elongation factor A (Fragment) OS=Homo sapiens GN=NELFA PE=4 SV=1 - [H0Y3X6_HUMAN]	1.008	0.996	0.997	0.961	0.999	0.987	0.976	1.02	1.004	1.003	0.968	1.038	1.026	0.954	0.961	0.984	0.943	0.943	0.981	0.952
H0Y473	ENTPD6	Ectonucleoside triphosphate diphosphohydrolase 6 (Fragment) OS=Homo sapiens GN=ENTPD6 PE=3 SV=1 - [H0Y473_HUMAN]	0.982	1.034	1.044	0.947	1.019	1.012	0.971	1.005	0.987	1.026	1.026	1.015	1.005	1.009	1.013	0.948	0.943	0.984	1.035	1.02
H0Y474	ATP6V1G2	V-type proton ATPase subunit G 2 (Fragment) OS=Homo sapiens GN=ATP6V1G2 PE=4 SV=1 - [H0Y474_HUMAN]	1.065	0.98	1.047	0.891	1.004	1.03	0.98	0.992	0.935	0.983	0.976	1.013	1.062	0.915	0.874	0.964	1.017	0.873	0.914	0.926
H0Y4E8	SIK3	Serine/threonine-protein kinase SIK3 (Fragment) OS=Homo sapiens GN=SIK3 PE=4 SV=1 - [H0Y4E8_HUMAN]	1.004	0.971	1.031	0.992	1.004	1.007	0.991	0.998	1.037	0.98	0.981	0.988	0.979	0.952	0.854	0.933	0.838	0.784	0.777	0.834
H0Y5P0	FHAD1	Forkhead-associated domain-containing protein 1 (Fragment) OS=Homo sapiens GN=FHAD1 PE=4 SV=1 - [H0Y5P0_HUMAN]	1.071	0.98	1.072	0.881	1.027	1.058	0.922	1.001	1.049	1.199	0.961	1.182	1.107	1.018	1.027	0.934	1.074	1.015	1.183	1.137
H0Y6T6	NRM	Nurim (Fragment) OS=Homo sapiens GN=NRM PE=4 SV=1 - [H0Y6T6_HUMAN]	1.001	0.923	1.025	1.008	0.874	1.145	0.929	1.024	0.933	1.106	1.103	1.005	1.121	0.988	1.086	1.063	1.268	1.037	1.102	1.188
H0Y7U1	HUWE1	E3 ubiquitin-protein ligase HUWE1 (Fragment) OS=Homo sapiens GN=HUWE1 PE=4 SV=1 - [H0Y7U1_HUMAN]	1.029	0.974	0.988	1.016	0.986	1.016	1.006	1.002	1.055	1.019	1.113	1.006	1.077	1.077	0.979	1.115	1.041	0.981	0.972	0.941
H0Y815	THOC2	THO complex subunit 2 (Fragment) OS=Homo sapiens GN=THOC2 PE=4 SV=1 - [H0Y815_HUMAN]	1.008	1.04	1.124	0.839	1.054	1.097	0.927	0.922	0.817	1.171	1.041	1.007	1.014	0.881	0.936	1.059	0.861	0.833	0.829	0.976
H0Y858	4	Uncharacterized protein (Fragment) OS=Homo sapiens PE=4 SV=1 - [H0Y858_HUMAN]	0.986	1.003	1.033	0.979	1.104	0.916	1.043	1.02	0.925	0.985	0.996	0.923	0.897	0.988	0.956	0.785	1.013	0.906	0.923	0.848
H0Y861	TMEM222	Transmembrane protein 222 (Fragment) OS=Homo sapiens GN=TMEM222 PE=4 SV=1 - [H0Y861_HUMAN]	1.021	1.018	1.009	0.962	1.001	0.979	0.983	1.023	0.991	1.07	0.959	0.966	1.074	0.979	0.874	0.858	0.845	0.91	0.912	0.902
H0Y8C2	RPL22L1	60S ribosomal protein L22-like 1 (Fragment) OS=Homo sapiens GN=RPL22L1 PE=4 SV=1 - [H0Y8C2_HUMAN]	1.014	1.037	0.974	0.974	1.035	0.982	0.966	1.027	0.965	0.97	1.007	0.966	0.954	0.951	0.875	0.901	0.859	0.858	0.872	0.834
H0Y8C3	MTCH1	Mitochondrial carrier homolog 1 (Fragment) OS=Homo sapiens GN=MTCH1 PE=3 SV=1 - [H0Y8C3_HUMAN]	0.993	0.968	1.021	0.991	1.029	0.933	1.092	0.943	0.986	1.002	0.978	1.012	1.062	1.027	1.176	1.031	1.144	1.249	1.281	1.329
H0Y8Q6	ABCC3	Canalicular multispecific organic anion transporter 2 (Fragment) OS=Homo sapiens GN=ABCC3 PE=4 SV=1 - [H0Y8Q6_HUMAN]	1.095	1.015	0.905	1.003	1.016	0.994	1.001	0.993	0.989	0.947	1.018	0.847	0.899	1.136	1.004	0.914	0.949	1.017	1.023	0.768
H0Y8T6	RAPGEF2	Rap guanine nucleotide exchange factor 2 (Fragment) OS=Homo sapiens GN=RAPGEF2 PE=4 SV=1 - [H0Y8T6_HUMAN]	1.097	0.877	1.019	1.006	1.007	1.112	0.862	1.029	0.84	1.15	1.114	1.166	1.423	0.972	0.906	1.332	1.043	1.12	1.159	1.546
H0Y8X4	DNPH1	2'-deoxynucleoside 5'-phosphate N-hydrolase 1 (Fragment) OS=Homo sapiens GN=DNPH1 PE=3 SV=1 - [H0Y8X4_HUMAN]	0.991	0.947	0.885	1.155	1.014	1.004	1.027	0.956	1.113	1.085	1.039	0.907	1.234	1.026	1.089	1.099	1.055	1.103	1.186	1.134
H0Y994	TMEM201	Transmembrane protein 201 (Fragment) OS=Homo sapiens GN=TMEM201 PE=4 SV=1 - [H0Y994_HUMAN]	0.996	1.035	1.007	0.972	0.951	1.091	1.121	0.824	1.006	0.964	1.007	0.992	0.896	1.096	0.895	0.847	0.875	0.847	0.93	0.905
H0Y997	TXNDC15	Thioredoxin domain-containing protein 15 (Fragment) OS=Homo sapiens GN=TXNDC15 PE=4 SV=1 - [H0Y997_HUMAN]	0.756	0.947	1.169	1.108	0.792	1.092	1.043	1.066	1.209	0.782	1.068	1.3	1.139	1.048	0.887	1.099	0.989	0.945	1.154	1.492
H0Y9U0	HERC6	Probable E3 ubiquitin-protein ligase HERC6 (Fragment) OS=Homo sapiens GN=HERC6 PE=4 SV=1 - [H0Y9U0_HUMAN]	1.314	0.741	1.342	0.633	0.812	1.198	0.852	1.154	1.18	0.782	1.14	1.364	0.601	1.215	0.768	1.127	0.768	0.639	1.232	0.718
H0Y9Z5	CNOT6L	CCR4-NOT transcription complex subunit 6-like (Fragment) OS=Homo sapiens GN=CNOT6L PE=4 SV=1 - [H0Y9Z5_HUMAN]	1.026	0.966	1.031	0.948	1.038	1.001	0.999	0.961	1.016	1.141	1.095	1.168	1.102	1.08	1.193	1.151	1.188	1.407	1.295	1.448
H0YAN4	LARP1	La-related protein 1 (Fragment) OS=Homo sapiens GN=LARP1 PE=4 SV=1 - [H0YAN4_HUMAN]	1.031	0.797	1.229	0.946	0.899	1.057	1.043	1.004	0.928	1.047	0.909	1.031	1.258	0.82	1.046	0.998	1.13	0.783	0.687	0.791
H0YAR2	PABPC1	Polyadenylate-binding protein 1 (Fragment) OS=Homo sapiens GN=PABPC1 PE=4 SV=1 - [H0YAR2_HUMAN]	1.189	0.85	1.067	0.915	0.834	1.079	1.043	1.049	1.027	0.772	1.088	0.987	1.004	1.081	0.722	1.033	0.895	0.593	0.908	0.68
H0YBT0	MYC	Myc proto-oncogene protein OS=Homo sapiens GN=MYC PE=4 SV=1 - [H0YBT0_HUMAN]	1.035	0.98	0.994	1.063	0.954	1.015	1.021	1.021	0.658	0.615	0.596	0.509	0.564	0.534	0.462	0.472	0.446	0.334	0.362	0.324
H0YD93	RUFY2	RUN and FYVE domain-containing protein 2 (Fragment) OS=Homo sapiens GN=RUFY2 PE=4 SV=1 - [H0YD93_HUMAN]	1.007	1.001	1	1.019	0.929	1.022	1.045	0.975	1.077	1.054	1.054	1.006	0.986	1.003	1.074	1.124	1.087	1.156	1.207	1.177
H0YEF7	PICALM	Phosphatidylinositol-binding clathrin assembly protein (Fragment) OS=Homo sapiens GN=PICALM PE=4 SV=1 - [H0YEF7_HUMAN]	1.473	0.288	1.702	0.566	1.117	0.778	1.221	0.877	0.852	1.174	0.908	1.254	0.392	1.453	1.224	0.844	1.085	0.137	1.125	0.5
H0YEM9	ZBTB44	Zinc finger and BTB domain-containing protein 44 (Fragment) OS=Homo sapiens GN=ZBTB44 PE=4 SV=1 - [H0YEM9_HUMAN]	1.03	0.915	1.206	0.857	1.01	0.974	0.989	1.034	1.081	1.033	1.017	0.852	1.008	1.03	0.977	1.043	0.928	0.725	0.968	0.884
H0YFY6	NUMA1	Nuclear mitotic apparatus protein 1 (Fragment) OS=Homo sapiens GN=NUMA1 PE=4 SV=1 - [H0YFY6_HUMAN]	1.007	1.017	0.998	0.979	1	0.977	0.974	1.024	1.049	0.982	1.052	0.971	0.972	0.964	0.952	0.971	0.916	0.939	0.971	0.826
H0YH25	ZMYM5	Zinc finger MYM-type protein 5 (Fragment) OS=Homo sapiens GN=ZMYM5 PE=4 SV=1 - [H0YH25_HUMAN]	1.007	0.996	0.888	1.114	1.046	0.922	1.042	0.994	1.019	1.007	1.038	0.914	1.111	0.92	1.241	1.064	1.129	1.189	1.074	1.19
H0YHG0	4	Uncharacterized protein (Fragment) OS=Homo sapiens PE=4 SV=1 - [H0YHG0_HUMAN]	1.01	1.016	0.967	1.001	1.056	0.944	1.055	0.948	1.132	0.978	0.881	1	1.029	1.011	1.008	1.022	1.091	1.032	1.024	0.989
H0YIA6	HOXA11	Homeobox protein Hox-A11 (Fragment) OS=Homo sapiens GN=HOXA11 PE=3 SV=1 - [H0YIA6_HUMAN]	0.988	1.047	0.961	1.013	1.062	0.877	1.098	0.966	0.944	0.854	0.968	1.024	1.007	0.988	1.027	0.899	0.916	0.867	0.937	0.909
H0YIV9	3	Uncharacterized protein (Fragment) OS=Homo sapiens PE=3 SV=1 - [H0YIV9_HUMAN]	0.983	1.016	0.986	1.019	1.122	0.905	1.001	1.029	1.032	1.04	1.004	1.002	0.991	1.07	1.041	0.908	0.977	0.926	1.075	0.977
H0YK48	TPM1	Tropomyosin alpha-1 chain OS=Homo sapiens GN=TPM1 PE=3 SV=1 - [H0YK48_HUMAN]	1.02	0.994	1.04	0.948	1.035	0.927	1.013	0.987	1.033	0.906	1.003	1	0.906	0.927	0.985	0.983	0.932	1.074	1.083	1.052
H0YKM0	RASGRP1	RAS guanyl-releasing protein 1 OS=Homo sapiens GN=RASGRP1 PE=4 SV=1 - [H0YKM0_HUMAN]	1.239	1.174	0.576	1.05	0.975	1.067	0.957	1.008	0.974	0.941	1.014	0.873	0.887	0.849	0.769	0.835	0.843	0.314	0.29	0.283
H0YL62	KATNBL1	KATNB1-like protein 1 (Fragment) OS=Homo sapiens GN=KATNBL1 PE=4 SV=1 - [H0YL62_HUMAN]	1.035	0.94	0.929	1.106	1.03	0.791	1.135	1.037	1.022	0.881	1.066	0.984	1.123	0.981	1.072	1.071	0.948	1.048	0.982	1.327
H0YNG3	SEC11A	Signal peptidase complex catalytic subunit SEC11A OS=Homo sapiens GN=SEC11A PE=4 SV=1 - [H0YNG3_HUMAN]	1.018	1.003	0.977	0.995	1.026	0.98	1.035	1.007	1.017	0.993	1.017	1.056	0.958	1.006	1.03	1.075	1.031	0.998	1.019	0.915
H0YNJ6	GMPR2	GMP reductase OS=Homo sapiens GN=GMPR2 PE=3 SV=1 - [H0YNJ6_HUMAN]	0.992	0.968	1.052	0.98	0.997	1.014	0.968	1.03	0.979	1.072	0.987	1.005	0.995	0.992	1.043	1.022	1.086	0.954	1.053	1.102
H3BM14	NUB1	NEDD8 ultimate buster 1 OS=Homo sapiens GN=NUB1 PE=4 SV=1 - [H3BM14_HUMAN]	1.002	0.98	1.021	0.982	0.998	1.007	0.978	0.986	0.975	0.983	0.983	0.987	0.999	0.99	0.976	0.995	1.047	1.033	1.039	1.015
H3BMF4	SPNS1	Protein spinster homolog 1 OS=Homo sapiens GN=SPNS1 PE=4 SV=1 - [H3BMF4_HUMAN]	0.862	1.069	0.818	1.246	1.152	0.635	1.266	0.861	1.135	0.71	1.009	0.823	0.812	1.105	1.609	1.124	0.802	1.424	1.253	1.297
H3BNU9	CARHSP1	Calcium-regulated heat stable protein 1 (Fragment) OS=Homo sapiens GN=CARHSP1 PE=4 SV=1 - [H3BNU9_HUMAN]	0.741	0.73	1.611	0.934	0.9	1.539	0.821	0.684	1.42	0.909	1.816	2.22	1.877	1.788	1.251	0.818	1.78	0.775	2.213	2.044
H3BNZ1	PDXDC1	Pyridoxal-dependent decarboxylase domain-containing protein 1 OS=Homo sapiens GN=PDXDC1 PE=3 SV=1 - [H3BNZ1_HUMAN]	1.004	0.984	1.004	0.992	1.009	1.01	0.984	1.011	0.992	1.012	0.974	1.004	0.982	0.983	0.99	1.012	1.006	0.986	1.008	1.014
H3BPP1	CHTF8	Chromosome transmission fidelity protein 8 homolog (Fragment) OS=Homo sapiens GN=CHTF8 PE=4 SV=1 - [H3BPP1_HUMAN]	0.978	0.993	1.014	0.992	1.051	1.018	0.907	1.032	0.925	0.944	0.917	0.981	1.001	0.964	0.896	0.811	0.806	1.063	1.068	1.082
H3BPZ0	FBXL19	F-box/LRR-repeat protein 19 OS=Homo sapiens GN=FBXL19 PE=4 SV=1 - [H3BPZ0_HUMAN]	0.899	1.035	1.012	1.006	1.052	0.97	0.999	0.974	1.073	1.008	1.045	1.004	0.958	1.099	1.107	1.028	1.072	1.13	1.083	1.105
H3BQ90	KLHDC4	Kelch domain-containing protein 4 OS=Homo sapiens GN=KLHDC4 PE=4 SV=1 - [H3BQ90_HUMAN]	0.989	0.92	1.067	1.028	0.973	0.844	1.117	1.076	1.034	0.972	1.053	0.867	0.793	0.883	1.065	0.807	0.741	1.074	0.815	0.716
H3BQA0	SNAPC5	snRNA-activating protein complex subunit 5 OS=Homo sapiens GN=SNAPC5 PE=4 SV=1 - [H3BQA0_HUMAN]	1.077	1.058	1.007	0.875	0.973	0.939	1.048	1.034	1.016	1.2	0.935	1.499	0.688	0.698	0.704	0.668	0.685	0.587	0.494	0.392
H3BQK9	MACF1	Microtubule-actin cross-linking factor 1, isoforms 1/2/3/5 OS=Homo sapiens GN=MACF1 PE=4 SV=1 - [H3BQK9_HUMAN]	0.996	1.02	1.077	0.993	1.003	0.99	1.011	0.977	1.052	1.055	1.041	1.027	0.958	1.017	1.01	1.042	1.043	0.914	0.966	0.867
H3BRV0	EIF3C	Eukaryotic translation initiation factor 3 subunit C OS=Homo sapiens GN=EIF3C PE=3 SV=1 - [H3BRV0_HUMAN]	0.998	1.01	0.991	1.005	1.014	0.991	1.01	0.985	1.001	1.009	1.001	0.988	0.991	0.981	0.953	0.949	0.944	0.908	0.886	0.89
H3BSH7	CIRH1A	Cirhin (Fragment) OS=Homo sapiens GN=CIRH1A PE=4 SV=1 - [H3BSH7_HUMAN]	1.006	0.984	1.022	0.986	1.023	0.99	0.987	0.998	0.998	1.048	1.013	0.988	0.993	0.992	0.931	0.927	0.97	0.872	0.85	0.877
H3BSW6	CTU2	Cytoplasmic tRNA 2-thiolation protein 2 OS=Homo sapiens GN=CTU2 PE=3 SV=1 - [H3BSW6_HUMAN]	0.98	1.023	1.008	1.011	0.979	1.02	1.015	0.998	0.994	0.956	1.005	0.92	0.946	0.962	0.877	0.949	0.893	0.737	0.727	0.717
H3BSZ2	PRDM11	PR domain-containing protein 11 (Fragment) OS=Homo sapiens GN=PRDM11 PE=4 SV=1 - [H3BSZ2_HUMAN]	0.945	1.158	0.852	1.053	0.98	0.984	1.092	0.931	0.947	0.939	1	0.985	0.934	1.097	1.015	1.065	0.919	1.13	1.154	1.085
H3BTC0	RNPS1	RNA-binding protein with serine-rich domain 1 (Fragment) OS=Homo sapiens GN=RNPS1 PE=4 SV=1 - [H3BTC0_HUMAN]	1.031	0.986	1.037	0.952	0.993	1.029	0.995	1.007	0.978	0.984	1.01	0.992	0.99	0.971	0.988	0.999	0.994	0.978	0.998	1.068
H3BUB8	NUDT7	Peroxisomal coenzyme A diphosphatase NUDT7 OS=Homo sapiens GN=NUDT7 PE=4 SV=1 - [H3BUB8_HUMAN]	1.012	0.999	1.02	0.975	1.005	0.944	0.988	1.027	1.058	1.027	1.023	0.911	1.032	0.985	1.068	1.056	1.032	0.972	1.015	1.026
H3BUJ7	E4F1	Transcription factor E4F1 OS=Homo sapiens GN=E4F1 PE=4 SV=1 - [H3BUJ7_HUMAN]	1.015	1.051	1.012	1.048	0.95	0.975	1.1	0.947	1.012	1.062	0.993	1.001	1.155	1.007	1.026	1.039	1.107	0.99	0.895	0.991
H6UMI1	GABARAP	GABARAP-a OS=Homo sapiens GN=GABARAP PE=3 SV=1 - [H6UMI1_HUMAN]	1.002	1.039	0.948	1.023	1.009	0.976	1.018	0.992	1.001	1.024	1.076	0.982	0.977	0.973	0.95	1.048	0.999	1.045	1.027	0.981
H7BXD5	GCA	Grancalcin OS=Homo sapiens GN=GCA PE=4 SV=1 - [H7BXD5_HUMAN]	0.99	1.045	0.989	0.985	0.965	1.01	1.02	1.013	1.002	1.035	0.981	1.062	1.064	1.008	1.087	1.092	1.021	1.195	1.126	1.181
H7BXI1	ESYT2	Extended synaptotagmin-2 (Fragment) OS=Homo sapiens GN=ESYT2 PE=4 SV=1 - [H7BXI1_HUMAN]	1.003	0.988	1.017	1.017	0.997	1.011	0.999	1.002	1.016	1.019	1.02	1.033	1.066	1.055	1.116	1.086	1.142	1.299	1.283	1.338
H7BY16	NCL	Nucleolin (Fragment) OS=Homo sapiens GN=NCL PE=4 SV=1 - [H7BY16_HUMAN]	1.074	1.094	0.847	1.004	0.976	1.011	0.986	1.03	0.957	1.125	1.011	1.095	1.02	1.116	0.944	0.927	1.065	1.015	1.078	0.931
H7BY58	PCMT1	Protein-L-isoaspartate O-methyltransferase OS=Homo sapiens GN=PCMT1 PE=3 SV=1 - [H7BY58_HUMAN]	1.005	0.997	1.008	0.996	1.005	0.976	1.009	1.006	0.996	0.997	0.997	0.971	1.018	1.002	1.006	1.027	1.02	1.041	1.038	1.035
H7BYJ1	RNF34	E3 ubiquitin-protein ligase RNF34 OS=Homo sapiens GN=RNF34 PE=4 SV=1 - [H7BYJ1_HUMAN]	0.974	1.045	0.996	0.998	0.99	1.089	0.987	0.893	0.904	0.947	0.884	0.913	0.696	0.935	0.939	0.829	0.877	0.928	0.893	0.874
H7BYJ3	CIT	Citron Rho-interacting kinase (Fragment) OS=Homo sapiens GN=CIT PE=4 SV=1 - [H7BYJ3_HUMAN]	1.08	0.931	1.004	0.998	1.019	0.99	0.913	1.095	0.974	1.068	1.023	0.943	1.106	0.935	0.966	1.014	1.101	0.753	0.952	0.923
H7BZJ3	PDIA3	Thioredoxin (Fragment) OS=Homo sapiens GN=PDIA3 PE=3 SV=1 - [H7BZJ3_HUMAN]	0.938	1.055	0.976	1.049	1.025	0.955	1.075	0.971	0.993	0.915	0.93	0.868	0.889	0.893	0.943	0.87	0.858	0.942	0.882	0.911
H7C096	BNIP2	BCL2/adenovirus E1B 19 kDa protein-interacting protein 2 (Fragment) OS=Homo sapiens GN=BNIP2 PE=4 SV=1 - [H7C096_HUMAN]	1.059	0.966	1.009	0.979	0.976	0.962	1.082	0.983	0.97	0.894	1.065	1.032	1.086	1.006	0.948	0.82	0.848	0.902	0.944	0.866
H7C0J3	CHD3	Chromodomain-helicase-DNA-binding protein 3 (Fragment) OS=Homo sapiens GN=CHD3 PE=4 SV=1 - [H7C0J3_HUMAN]	0.944	1.046	1.126	0.983	0.935	1.027	1.041	1.012	0.907	1.094	0.942	1.041	0.983	0.921	0.921	0.956	0.919	1.015	0.999	0.917
H7C0P1	CCDC141	Coiled-coil domain-containing protein 141 OS=Homo sapiens GN=CCDC141 PE=4 SV=1 - [H7C0P1_HUMAN]	0.782	0.676	1.085	1.43	0.76	1.086	1.286	0.849	1.244	1.047	1.253	0.77	1.586	1.327	1.74	1.707	1.83	1.783	1.907	1.773
H7C0P9	ARPP21	cAMP-regulated phosphoprotein 21 (Fragment) OS=Homo sapiens GN=ARPP21 PE=4 SV=1 - [H7C0P9_HUMAN]	1.075	1.004	1.042	0.893	1.092	1.001	0.933	0.975	0.986	0.894	0.94	0.971	0.815	1.095	0.924	1.041	0.844	0.941	0.971	0.852
H7C0S8	4	Uncharacterized protein (Fragment) OS=Homo sapiens PE=4 SV=1 - [H7C0S8_HUMAN]	0.978	1.008	0.973	1.029	0.983	1.052	0.964	1.035	1.004	1.048	1.028	1.042	1.047	0.917	0.978	1.013	1	0.943	0.879	0.885
H7C144	ACTN4	Alpha-actinin-4 (Fragment) OS=Homo sapiens GN=ACTN4 PE=4 SV=1 - [H7C144_HUMAN]	1.081	0.88	1.048	1.004	1.115	0.945	1.013	0.931	0.94	1.14	0.864	1.023	1.118	0.913	0.98	0.836	1.009	0.981	1.068	1.108
H7C3D8	CMC1	COX assembly mitochondrial protein homolog (Fragment) OS=Homo sapiens GN=CMC1 PE=4 SV=1 - [H7C3D8_HUMAN]	0.993	1.016	0.947	1.038	0.972	1.009	1.003	0.991	1.024	1.038	1.013	0.985	0.968	1.037	0.998	1.02	1.055	1.06	1.054	0.927
H7C3T4	PRDX4	Peroxiredoxin-4 (Fragment) OS=Homo sapiens GN=PRDX4 PE=4 SV=1 - [H7C3T4_HUMAN]	0.617	1.58	0.191	1.603	1.425	0.432	1.446	0.683	1.208	0.434	0.749	0.502	0.367	1.046	0.891	0.802	0.406	1.188	0.797	0.233
H7C4E5	COX17	Cytochrome c oxidase copper chaperone (Fragment) OS=Homo sapiens GN=COX17 PE=4 SV=1 - [H7C4E5_HUMAN]	1.011	0.992	0.999	1.015	1.02	0.96	1.03	1.031	1.018	0.985	1.008	0.973	1.035	1.043	1.167	1.062	1.122	1.206	1.135	1.17
H7C4P4	U2SURP	U2 snRNP-associated SURP motif-containing protein (Fragment) OS=Homo sapiens GN=U2SURP PE=4 SV=1 - [H7C4P4_HUMAN]	1.024	0.7	1.476	0.796	0.854	1.274	0.84	1.038	1.015	1.05	0.984	0.968	1.384	0.767	1.169	0.936	1.434	0.651	0.745	1.148
H7C4T5	MBNL1	Muscleblind-like protein 1 (Fragment) OS=Homo sapiens GN=MBNL1 PE=4 SV=1 - [H7C4T5_HUMAN]	1.029	1.043	1.14	0.796	0.894	1.08	0.949	1.037	0.571	1.05	0.916	1.147	0.991	0.798	0.856	0.722	0.828	0.668	0.759	1.066
H7C525	CCDC58	Coiled-coil domain-containing protein 58 (Fragment) OS=Homo sapiens GN=CCDC58 PE=4 SV=1 - [H7C525_HUMAN]	1.018	1.048	0.961	1.004	0.998	0.988	1.007	0.999	0.966	0.963	1.021	0.961	0.964	1.007	0.945	0.993	0.933	0.938	0.908	0.909
H7C5D9	LRCH4	Leucine-rich repeat and calponin homology domain-containing protein 4 (Fragment) OS=Homo sapiens GN=LRCH4 PE=4 SV=1 - [H7C5D9_HUMAN]	0.947	1.031	0.929	1.099	1.11	0.97	1.077	0.848	0.993	0.949	0.972	0.96	0.906	1.024	1.081	1.083	0.965	1.152	1.24	1.095
H9ZYI9	GABPB1	GA binding protein transcription factor beta subunit 1 transcript variant gamma-2 OS=Homo sapiens GN=GABPB1 PE=2 SV=1 - [H9ZYI9_HUMAN]	0.992	1.055	0.94	1.022	0.982	0.962	1.087	0.971	0.96	0.926	0.953	1.033	0.987	0.989	1.253	1.142	1.217	1.02	0.934	1.02
I3L0E3	MRPS17	28S ribosomal protein S17, mitochondrial OS=Homo sapiens GN=MRPS17 PE=3 SV=1 - [I3L0E3_HUMAN]	1.014	0.994	1.011	0.96	0.968	0.997	1.011	1.044	0.992	1.043	1.062	1.021	1.024	1.04	1.061	1.019	1.023	1.035	1.022	1.058
I3L0H8	DDX19A	ATP-dependent RNA helicase DDX19A OS=Homo sapiens GN=DDX19A PE=4 SV=1 - [I3L0H8_HUMAN]	0.987	1.062	0.948	1.011	1.066	0.93	1.037	0.99	0.968	1.05	0.946	1.001	0.93	1	0.963	0.884	0.829	0.92	0.856	0.846
I3L1I5	5	Putative uncharacterized protein LOC100996504 OS=Homo sapiens PE=5 SV=1 - [YS060_HUMAN]	1.019	1.025	0.952	1.002	1.122	0.953	0.986	0.905	1.172	0.812	1.003	1.159	1	0.858	1.157	1.389	1.09	1.325	1.399	1.404
I3L2C3	MYO1C	Unconventional myosin-Ic (Fragment) OS=Homo sapiens GN=MYO1C PE=4 SV=2 - [I3L2C3_HUMAN]	1.009	0.999	1.062	0.939	1.073	0.914	1.032	0.988	1.046	1.136	0.973	1.014	1.041	1.015	0.889	0.744	0.69	0.949	1.016	1.007
I3L2J0	CIC	Protein capicua homolog OS=Homo sapiens GN=CIC PE=4 SV=1 - [I3L2J0_HUMAN]	0.976	1.058	1.014	1.071	0.923	1.035	0.956	0.996	0.912	1.073	0.964	1.006	1.056	0.995	1.021	1.029	1.134	1.047	1.063	1.076
I3L3A8	PELP1	Proline-, glutamic acid- and leucine-rich protein 1 OS=Homo sapiens GN=PELP1 PE=4 SV=1 - [I3L3A8_HUMAN]	1.003	1.008	1.012	0.999	1.015	0.965	1.026	1.001	0.978	0.997	0.997	1.029	1.022	0.997	1.033	1.003	1.03	1.025	1.067	1.075
I3L3B4	4	Uncharacterized protein (Fragment) OS=Homo sapiens PE=4 SV=1 - [I3L3B4_HUMAN]	1.028	1.039	0.92	1.017	1.074	0.875	1.012	1.032	1.087	1.02	0.957	0.895	0.94	1.006	0.888	1.023	0.807	0.952	0.943	0.877
I3L3E9	FEN1	Flap endonuclease 1 (Fragment) OS=Homo sapiens GN=FEN1 PE=4 SV=1 - [I3L3E9_HUMAN]	0.952	0.975	0.98	1.094	0.962	0.976	1.052	1.015	1.045	1.193	1.091	1.049	1.106	1.177	1.115	1.212	1.119	0.969	0.854	0.862
I3L3J8	ATP1B2	Sodium/potassium-transporting ATPase subunit beta-2 (Fragment) OS=Homo sapiens GN=ATP1B2 PE=3 SV=1 - [I3L3J8_HUMAN]	0.955	1.018	0.943	1.088	0.993	0.96	1.119	0.925	0.968	0.896	0.986	0.99	0.984	1.02	0.92	1.009	1.154	0.992	0.893	0.983
I3L3Y9	GPS2	G protein pathway suppressor 2 (Fragment) OS=Homo sapiens GN=GPS2 PE=4 SV=1 - [I3L3Y9_HUMAN]	1.048	1.023	0.958	0.992	1.02	0.968	1	0.991	1.006	1.034	1.008	1.015	0.985	1.02	1.017	0.958	0.916	1.072	1.037	0.974
I3L448	ATPAF1	ATP synthase mitochondrial F1 complex assembly factor 1 OS=Homo sapiens GN=ATPAF1 PE=4 SV=1 - [I3L448_HUMAN]	0.974	0.973	1.07	0.986	0.95	1.049	1.037	0.981	1.051	0.999	0.994	1.042	1.014	1.072	1.08	1.012	1.072	1.062	1.054	1.067
I3L4N8	ACTG1	Actin, cytoplasmic 2, N-terminally processed (Fragment) OS=Homo sapiens GN=ACTG1 PE=3 SV=1 - [I3L4N8_HUMAN]	1.079	0.896	1.203	0.834	1.04	1.133	0.925	0.902	0.894	0.987	0.968	1.06	1.24	0.894	0.925	1.03	1.194	0.823	0.959	1.352
I3L4Q0	FAM195B	HCG1818442, isoform CRA_a OS=Homo sapiens GN=FAM195B PE=4 SV=1 - [I3L4Q0_HUMAN]	1.011	1.049	0.915	1.03	1.025	1.02	0.985	1.022	1.012	1.024	1.016	0.976	1.047	0.984	1.03	0.988	0.979	1.017	0.943	0.856
I3NI25	FOPNL	LisH domain-containing protein FOPNL OS=Homo sapiens GN=FOPNL PE=4 SV=1 - [I3NI25_HUMAN]	0.998	1.015	0.99	0.987	0.966	1.065	0.968	1.016	0.922	0.894	0.993	1.024	0.98	0.997	0.811	0.97	0.883	0.864	0.974	0.955
J3KMZ9	LDLR	Low-density lipoprotein receptor (Fragment) OS=Homo sapiens GN=LDLR PE=4 SV=1 - [J3KMZ9_HUMAN]	1.009	1.003	1.041	0.965	0.946	1.032	0.966	1.035	0.922	1.041	0.962	0.956	0.943	0.916	0.846	0.899	0.912	0.833	0.812	0.891
J3KN00	NDUFA13	NADH dehydrogenase (Ubiquinone) 1 alpha subcomplex, 13 OS=Homo sapiens GN=NDUFA13 PE=4 SV=1 - [J3KN00_HUMAN]	0.953	0.353	2.243	0.365	0.988	1	0.999	1.008	0.967	0.962	0.99	0.605	1.653	0.545	1.018	1.016	1.006	0.395	0.395	1.356
J3KN10	PI4KA	Phosphatidylinositol 4-kinase alpha OS=Homo sapiens GN=PI4KA PE=4 SV=1 - [J3KN10_HUMAN]	0.98	1.018	1	1.011	0.961	1.03	0.981	1.014	0.991	1.029	1.011	0.996	1.021	1.016	0.968	0.983	1.004	0.977	0.945	0.936
J3KN16	KIAA0368	Proteasome-associated protein ECM29 homolog OS=Homo sapiens GN=KIAA0368 PE=4 SV=1 - [J3KN16_HUMAN]	1.002	1	0.999	1	0.997	1.028	0.974	1.004	0.991	0.997	0.992	1.005	1.007	1.013	0.959	0.984	0.986	1.005	0.979	0.964
J3KN32	RCOR1	REST corepressor 1 OS=Homo sapiens GN=RCOR1 PE=4 SV=1 - [J3KN32_HUMAN]	1.022	1.049	0.954	1.004	1.02	0.984	0.995	1.002	0.991	1.003	0.988	0.992	0.951	0.988	0.996	0.974	0.982	1.01	1.032	0.997
J3KN59	BNIP2	BCL2/adenovirus E1B 19 kDa protein-interacting protein 2 OS=Homo sapiens GN=BNIP2 PE=4 SV=1 - [J3KN59_HUMAN]	1.04	1.002	1.008	0.972	1.013	0.992	1.057	0.938	1.097	0.966	0.996	0.956	0.931	1.043	0.953	0.885	0.992	0.983	0.988	0.949
J3KN66	TOR1AIP1	Torsin-1A-interacting protein 1 OS=Homo sapiens GN=TOR1AIP1 PE=4 SV=1 - [J3KN66_HUMAN]	0.987	1.032	0.909	1.054	0.989	1.006	0.988	1.007	0.997	1.012	0.979	0.945	0.838	0.944	0.994	1.016	1.011	1.028	1.058	0.992
J3KN69	NCEH1	Arylacetamide deacetylase-like 1 OS=Homo sapiens GN=NCEH1 PE=4 SV=1 - [J3KN69_HUMAN]	1.006	0.991	0.967	0.98	0.994	0.994	1.03	0.986	1.008	0.999	1.003	0.985	0.969	0.992	1.018	0.967	1.006	1.071	1.02	1.05
J3KN98	LRRK1	Leucine-rich repeat serine/threonine-protein kinase 1 OS=Homo sapiens GN=LRRK1 PE=4 SV=1 - [J3KN98_HUMAN]	1.007	0.97	1.086	0.965	0.98	1.004	1.032	0.985	1.002	0.984	0.963	1.061	1.153	1.086	1.087	1.061	1.097	1.07	1.074	1.072
J3KNA0	OXA1L	Mitochondrial inner membrane protein OXA1L OS=Homo sapiens GN=OXA1L PE=3 SV=1 - [J3KNA0_HUMAN]	0.995	1.035	0.947	1.028	1.003	0.976	1.023	0.992	1.027	1.009	1.025	1.001	1.047	1.019	1.055	1.042	1.017	1.005	0.99	0.942
J3KNB0	FBXO41	F-box only protein 41 OS=Homo sapiens GN=FBXO41 PE=4 SV=1 - [J3KNB0_HUMAN]	0.972	0.993	1.086	0.941	0.973	1.118	0.926	0.97	1.009	0.982	0.975	0.99	1.044	1.008	1.033	0.921	1.04	0.986	0.965	0.937
J3KND1	SAAL1	Protein SAAL1 OS=Homo sapiens GN=SAAL1 PE=4 SV=1 - [J3KND1_HUMAN]	1.007	0.955	1.004	1.041	1.016	0.942	0.966	1.086	0.964	0.991	1.001	1.092	1.023	1.024	0.877	0.899	0.897	0.919	0.789	0.822
J3KNF4	CCS	Copper chaperone for superoxide dismutase OS=Homo sapiens GN=CCS PE=4 SV=1 - [J3KNF4_HUMAN]	0.964	1.082	0.937	1.039	0.993	0.983	1.008	1.002	0.999	0.968	1	0.895	0.909	0.991	1.014	1.003	1.002	0.993	0.972	0.952
J3KNF5	CEP290	Centrosomal protein of 290 kDa OS=Homo sapiens GN=CEP290 PE=4 SV=1 - [J3KNF5_HUMAN]	0.997	0.984	1.051	0.975	0.996	1.001	1.013	1	0.999	0.965	1.014	0.991	0.949	1.043	1.003	1.02	0.999	0.919	0.934	0.885
J3KNF8	CYB5B	Cytochrome b5 type B OS=Homo sapiens GN=CYB5B PE=3 SV=1 - [J3KNF8_HUMAN]	1.027	1.005	0.994	0.999	1.018	1.004	0.994	0.994	1	0.961	0.983	1.026	1.002	1.007	1.026	1.014	1.072	1.024	1.01	0.986
J3KNH0	C12orf66	UPF0536 protein C12orf66 OS=Homo sapiens GN=C12orf66 PE=4 SV=1 - [J3KNH0_HUMAN]	0.984	0.962	1.009	1.054	1.031	1.058	0.95	0.966	1.027	0.947	0.983	1.038	1.102	1.056	1.082	1.085	1.137	0.971	1.054	0.972
J3KNH7	SENP3	Sentrin-specific protease 3 OS=Homo sapiens GN=SENP3 PE=4 SV=1 - [J3KNH7_HUMAN]	0.971	1.052	0.962	1	1.014	0.988	1.048	0.994	0.99	1.014	0.983	1.005	0.973	1.059	1.046	1.042	1.049	1.146	1.084	1.015
J3KNI1	COG4	Conserved oligomeric Golgi complex subunit 4 OS=Homo sapiens GN=COG4 PE=4 SV=1 - [J3KNI1_HUMAN]	1.009	0.985	0.988	1.012	0.993	1.005	0.988	1.008	0.983	0.966	0.984	1.002	0.973	1.015	1.003	1.043	0.991	1.014	1.021	1.011
J3KNL2	2018-09-01	Septin-1 OS=Homo sapiens GN=SEPT1 PE=3 SV=2 - [J3KNL2_HUMAN]	1.009	1.024	0.977	0.994	1	0.987	0.989	0.997	0.981	1.006	0.98	0.978	0.982	0.984	1.015	0.974	0.962	0.998	0.944	0.939
J3KNL5	GRAMD1B	GRAM domain-containing protein 1B OS=Homo sapiens GN=GRAMD1B PE=4 SV=1 - [J3KNL5_HUMAN]	1.025	0.957	1.135	0.892	0.891	1.109	0.909	1.049	0.928	1.136	1.057	0.985	1.271	0.868	1.075	0.933	1.106	0.721	1.214	1.125
J3KNL6	SEC16A	Protein transport protein Sec16A OS=Homo sapiens GN=SEC16A PE=4 SV=1 - [J3KNL6_HUMAN]	1.112	1.001	0.853	1.051	0.997	1.007	0.979	1.015	1.01	1.016	1.005	1.033	0.843	0.933	0.968	0.996	1.02	0.888	0.879	0.858
J3KNM5	YAF2	YY1-associated factor 2 OS=Homo sapiens GN=YAF2 PE=4 SV=1 - [J3KNM5_HUMAN]	0.901	0.736	1.713	0.701	0.769	1.503	0.527	1.012	0.753	1.665	1.209	1.118	1.403	0.687	0.77	0.839	1.343	0.756	0.906	1.247
J3KNN5	DDX41	Probable ATP-dependent RNA helicase DDX41 (Fragment) OS=Homo sapiens GN=DDX41 PE=4 SV=1 - [J3KNN5_HUMAN]	1.003	1.005	0.995	1.004	0.99	0.996	1.002	1.01	1.026	1.029	1.025	0.994	1.007	1.008	0.968	0.973	0.966	0.932	0.944	0.901
J3KNN7	BRAP	BRCA1-associated protein OS=Homo sapiens GN=BRAP PE=4 SV=1 - [J3KNN7_HUMAN]	1.027	1.015	0.963	1.001	1.02	0.975	0.993	1.012	0.984	1.001	0.995	0.963	1.01	1.018	0.99	1.004	0.977	0.945	0.903	0.931
J3KNP4	SEMA4B	Semaphorin-4B OS=Homo sapiens GN=SEMA4B PE=4 SV=1 - [J3KNP4_HUMAN]	1.038	1.041	0.973	1.001	1.012	0.964	1.006	0.944	0.928	1.062	1.015	1.07	0.947	1.041	1.01	1.031	1.108	1.336	1.332	1.203
J3KNV1	ZNF292	Zinc finger protein 292 OS=Homo sapiens GN=ZNF292 PE=4 SV=1 - [J3KNV1_HUMAN]	0.996	0.997	0.998	0.981	0.983	0.972	1.014	1.007	0.975	0.971	0.979	0.991	1.019	0.979	0.943	0.993	1.004	0.965	0.972	1.028
J3KNW5	CLUAP1	Clusterin-associated protein 1 OS=Homo sapiens GN=CLUAP1 PE=4 SV=1 - [J3KNW5_HUMAN]	0.953	1.017	0.954	1.078	1.014	0.994	1.101	0.886	1.039	0.88	0.907	0.887	1.05	1.006	0.999	0.93	0.926	1.002	0.835	0.837
J3KNX4	MUM1	PWWP domain-containing protein MUM1 OS=Homo sapiens GN=MUM1 PE=4 SV=1 - [J3KNX4_HUMAN]	0.989	0.983	1.015	1.049	0.979	1.027	0.995	1.005	0.997	0.989	0.974	0.97	0.929	0.91	0.972	0.937	0.882	0.762	0.783	0.767
J3KNZ9	FBRS	Probable fibrosin-1 OS=Homo sapiens GN=FBRS PE=4 SV=1 - [J3KNZ9_HUMAN]	1.125	0.948	1.193	0.847	0.917	1.095	0.972	1.022	0.971	1.379	0.943	1	1.234	0.775	1	1.034	1.08	0.805	0.828	1.111
J3KP75	PHACTR2	Phosphatase and actin regulator OS=Homo sapiens GN=PHACTR2 PE=3 SV=1 - [J3KP75_HUMAN]	0.973	0.958	0.991	1.034	0.987	1.024	1.009	1.012	0.985	1.005	0.955	0.989	0.987	0.966	0.991	0.98	1.03	1.018	1.031	1.002
J3KP97	CCDC18	Coiled-coil domain-containing protein 18 (Fragment) OS=Homo sapiens GN=CCDC18 PE=4 SV=1 - [J3KP97_HUMAN]	1.039	0.962	1.009	1.038	1.074	0.926	1.056	0.924	1.094	0.907	0.984	0.963	0.927	0.984	1.104	0.994	0.974	0.932	0.913	0.85
J3KPD3	RBM7	RNA binding motif protein 7, isoform CRA_c OS=Homo sapiens GN=RBM7 PE=4 SV=1 - [J3KPD3_HUMAN]	1.02	0.99	1.027	0.994	0.981	1.003	0.975	1.034	1.002	1.046	1.008	0.948	1.011	1.009	1.001	1.034	1.039	1.001	1.011	1.009
J3KPL5	NBR1	Next to BRCA1 gene 1 protein OS=Homo sapiens GN=NBR1 PE=4 SV=1 - [J3KPL5_HUMAN]	0.928	1.04	0.955	1.066	1.046	0.959	1.015	0.986	1.016	1.11	0.962	0.964	0.836	0.973	1.073	0.994	1.023	1.129	1.044	0.879
J3KPN1	TESC	Calcineurin B homologous protein 3 OS=Homo sapiens GN=TESC PE=4 SV=1 - [J3KPN1_HUMAN]	1	0.963	1.058	0.979	0.971	1.009	1.014	0.996	0.996	0.93	1.008	1.07	1.022	0.951	0.932	0.933	0.889	0.907	0.919	0.998
J3KPS0	DNAJB12	DnaJ (Hsp40) homolog, subfamily B, member 12, isoform CRA_c OS=Homo sapiens GN=DNAJB12 PE=4 SV=1 - [J3KPS0_HUMAN]	1.014	0.949	1.022	0.976	0.984	1.029	1.002	0.993	0.986	1.039	0.969	1.05	1.034	0.991	1.004	1.013	1.005	0.918	0.984	1.018
J3KPT4	TRABD	TraB domain-containing protein OS=Homo sapiens GN=TRABD PE=4 SV=1 - [J3KPT4_HUMAN]	0.994	0.985	1.036	0.983	1.035	0.984	1.011	0.993	0.982	0.97	0.98	0.972	0.957	0.992	0.942	0.898	0.87	1.018	0.979	0.982
J3KPV7	MPST	3-mercaptopyruvate sulfurtransferase OS=Homo sapiens GN=MPST PE=4 SV=1 - [J3KPV7_HUMAN]	0.997	1.004	1.008	1.009	1.021	1.016	0.983	0.991	1.012	1.007	1.005	0.98	1	0.962	1.044	1.011	1.011	0.99	1.002	0.973
J3KPW7	HDAC2	Histone deacetylase 2 OS=Homo sapiens GN=HDAC2 PE=4 SV=1 - [J3KPW7_HUMAN]	0.976	1.011	1.038	0.994	0.985	1.051	0.984	0.989	0.967	0.994	0.991	0.988	1.01	0.954	0.967	0.98	0.953	0.968	0.962	0.941
J3KPX5	DNA2	DNA replication ATP-dependent helicase/nuclease DNA2 OS=Homo sapiens GN=DNA2 PE=4 SV=1 - [J3KPX5_HUMAN]	1.03	0.945	1.06	0.977	1.023	1.014	1	0.958	1.018	0.995	0.985	1	1.003	0.995	0.982	0.953	0.961	0.622	0.66	0.59
J3KPZ4	C1D	Nuclear nucleic acid-binding protein C1D OS=Homo sapiens GN=C1D PE=4 SV=1 - [J3KPZ4_HUMAN]	0.984	0.98	1.019	0.984	0.952	1.071	1.004	1.012	1.091	0.931	1.101	1.024	1.056	1.022	1.123	1.068	1.053	1.017	1.064	1.005
J3KQ26	ARMC5	Armadillo repeat-containing protein 5 OS=Homo sapiens GN=ARMC5 PE=4 SV=1 - [J3KQ26_HUMAN]	0.967	1.035	1.068	0.921	0.949	1.017	0.967	0.99	0.887	1.043	0.969	1.016	1.089	0.947	0.983	0.953	1.068	0.922	0.987	1.075
J3KQ32	OLA1	Obg-like ATPase 1 OS=Homo sapiens GN=OLA1 PE=3 SV=1 - [J3KQ32_HUMAN]	1.009	1.021	0.979	1.004	1.011	0.978	0.999	1.003	0.989	0.99	0.999	0.986	1.008	1.001	0.977	0.97	0.961	0.93	0.908	0.891
J3KQ34	COPS7B	COP9 signalosome complex subunit 7b OS=Homo sapiens GN=COPS7B PE=4 SV=1 - [J3KQ34_HUMAN]	1.022	1.014	1.01	0.995	0.966	1.033	0.937	1.021	0.987	1.019	1.015	1.032	0.972	0.99	0.983	1.023	1.001	0.978	0.984	1.001
J3KQ73	FKBP8	Peptidyl-prolyl cis-trans isomerase FKBP8 OS=Homo sapiens GN=FKBP8 PE=4 SV=1 - [J3KQ73_HUMAN]	1.077	0.59	1.705	0.628	0.784	1.317	0.801	1.008	0.775	1.246	0.886	1.157	1.537	0.614	0.844	0.918	1.287	0.568	0.602	1.606
J3KQ98	PPP1R37	Protein phosphatase 1 regulatory subunit 37 OS=Homo sapiens GN=PPP1R37 PE=4 SV=1 - [J3KQ98_HUMAN]	1.031	0.964	0.998	1.001	1.027	1.032	0.951	0.99	1.091	0.961	0.965	1.049	0.957	0.974	1.009	1.048	1.128	0.971	0.979	1.012
J3KQB0	THUMPD1	THUMP domain-containing protein 1 OS=Homo sapiens GN=THUMPD1 PE=4 SV=1 - [J3KQB0_HUMAN]	0.996	1.004	1.002	0.987	0.993	1.032	0.989	1.027	0.989	1.024	1.005	0.989	1.057	1.012	0.997	1.015	1.02	1.031	1.003	1.045
J3KQE5	RAN	GTP-binding nuclear protein Ran (Fragment) OS=Homo sapiens GN=RAN PE=4 SV=1 - [J3KQE5_HUMAN]	1.023	0.981	1.023	0.98	0.979	1.007	0.979	1.018	0.96	1.08	0.981	1.034	1.033	0.977	0.964	0.964	1.034	0.969	0.944	0.993
J3KQH2	SPATA13	Spermatogenesis-associated protein 13 OS=Homo sapiens GN=SPATA13 PE=4 SV=2 - [J3KQH2_HUMAN]	1.089	1.033	0.931	0.962	0.981	1.027	1.014	1.023	1.113	1.206	1.214	1.327	1.046	1.126	1.375	1.648	1.651	1.412	1.511	1.656
J3KQJ6	MYD88	Myeloid differentiation primary response protein MyD88 OS=Homo sapiens GN=MYD88 PE=4 SV=1 - [J3KQJ6_HUMAN]	1.04	0.989	0.994	0.971	1.025	0.982	1.015	1.003	1.024	1.01	0.994	0.976	0.963	1.006	0.949	0.982	0.949	0.957	0.976	0.954
J3KQL8	APOL2	Apolipoprotein L2 OS=Homo sapiens GN=APOL2 PE=4 SV=1 - [J3KQL8_HUMAN]	0.975	1.022	1.017	0.991	1.001	1.001	0.985	1.015	1.027	0.948	1.029	0.938	0.993	0.993	0.932	0.912	0.924	0.854	0.829	0.826
J3KQN4	RPL36A	60S ribosomal protein L36a OS=Homo sapiens GN=RPL36A PE=3 SV=1 - [J3KQN4_HUMAN]	1.015	1.027	0.985	1.017	1.023	0.968	1.006	1.014	1.004	1.027	1.036	0.943	1.01	0.98	0.98	1.023	0.982	0.877	0.852	0.821
J3KQS6	BABAM1	BRISC and BRCA1-A complex member 1 OS=Homo sapiens GN=BABAM1 PE=4 SV=1 - [J3KQS6_HUMAN]	1.038	1.01	0.983	0.998	0.986	0.964	1.024	1	0.997	0.997	1.001	0.958	0.98	1.025	0.963	0.989	0.989	1.056	1.034	0.951
J3KQT5	KCTD1	BTB/POZ domain-containing protein KCTD1 OS=Homo sapiens GN=KCTD1 PE=4 SV=1 - [J3KQT5_HUMAN]	0.988	0.986	0.995	1.037	0.872	1.026	1.204	0.887	0.892	0.922	1.085	1.085	1.044	1.112	1.026	1.119	1.095	1.311	1.384	1.402
J3KQV2	RGP1	Retrograde Golgi transport protein RGP1 homolog OS=Homo sapiens GN=RGP1 PE=4 SV=1 - [J3KQV2_HUMAN]	0.979	0.961	1.031	1.033	1.073	0.916	1.047	0.954	0.981	1.173	1.044	1.077	0.995	1.087	1.198	1.049	1.18	1.187	1.304	1.136
J3KQV8	SYNJ1	Synaptojanin-1 OS=Homo sapiens GN=SYNJ1 PE=4 SV=1 - [J3KQV8_HUMAN]	1.003	0.925	1.085	1.048	0.992	1.052	0.985	0.977	1.003	0.997	0.985	1.03	1.007	0.983	0.994	1.039	1.066	1.012	1.067	1.021
J3KQW8	RAB34	Ras-related protein Rab-34, isoform NARR OS=Homo sapiens GN=RAB34 PE=3 SV=1 - [J3KQW8_HUMAN]	0.989	1.019	0.964	1.005	1.016	0.988	1.007	1.009	1	1.009	0.997	0.994	0.97	1.02	1.007	1.032	0.976	1.036	1.024	1.016
J3KR07	CRAMP1L	Protein cramped-like OS=Homo sapiens GN=CRAMP1L PE=4 SV=1 - [J3KR07_HUMAN]	0.975	1.02	0.964	1.03	1.011	0.954	1.01	0.997	0.958	1.037	0.997	0.969	1.027	0.994	0.993	0.931	1.026	0.982	0.9	0.922
J3KR35	CCDC12	Coiled-coil domain containing 12, isoform CRA_a OS=Homo sapiens GN=CCDC12 PE=4 SV=1 - [J3KR35_HUMAN]	1.006	0.994	0.99	1.022	0.988	1.009	1.015	0.994	1.041	1.008	1.015	0.95	1	0.987	0.959	0.986	0.933	0.872	0.875	0.868
J3KR44	OTUB1	Ubiquitin thioesterase OTUB1 OS=Homo sapiens GN=OTUB1 PE=4 SV=1 - [J3KR44_HUMAN]	1.011	1.019	0.973	0.991	1.013	0.973	0.989	1.019	1.02	0.998	0.996	0.997	0.988	1.04	0.998	0.965	0.967	1.058	1.049	1.062
J3KR47	PARP15	Poly [ADP-ribose] polymerase 15 OS=Homo sapiens GN=PARP15 PE=4 SV=1 - [J3KR47_HUMAN]	0.988	1.046	0.957	1.019	1.014	1.015	0.997	0.933	1.034	1.101	1.093	1.221	1.136	1.275	1.581	1.499	1.572	2.597	2.373	2.487
J3KR51	ZNF525	HCG1787564 OS=Homo sapiens GN=ZNF525 PE=4 SV=1 - [J3KR51_HUMAN]	0.936	0.907	1.083	0.982	0.82	1.103	1.102	0.962	1.057	1.027	1.088	1.047	1.13	0.969	1.155	1.092	1.154	0.952	0.974	1.198
J3KR54	IVD	Isovaleryl Coenzyme A dehydrogenase, isoform CRA_a OS=Homo sapiens GN=IVD PE=3 SV=1 - [J3KR54_HUMAN]	1.007	1.021	0.958	1.006	0.999	0.995	0.97	1.016	1.017	1.044	0.989	1.023	0.991	0.973	0.956	0.985	0.974	1.074	1.062	1.039
J3KR58	SEPHS2	Selenide, water dikinase 2 OS=Homo sapiens GN=SEPHS2 PE=4 SV=1 - [J3KR58_HUMAN]	1.042	0.922	1.046	0.957	0.925	1.079	0.934	1.093	1.023	0.934	1.001	1.112	1.013	0.993	0.779	1.016	0.939	0.994	0.986	1.029
J3KR97	TBCD	Tubulin-specific chaperone D OS=Homo sapiens GN=TBCD PE=4 SV=1 - [J3KR97_HUMAN]	0.987	0.961	1.024	1.025	0.983	1.028	1.006	0.994	1.012	1.004	1.034	0.974	1.056	1.065	1.021	1.035	1.054	1.06	1.032	1.032
J3KRB7	MMP2	PEX (Fragment) OS=Homo sapiens GN=MMP2 PE=4 SV=1 - [J3KRB7_HUMAN]	1.035	0.978	0.983	1.014	1	0.988	1.027	0.991	1.066	0.966	1.064	0.868	1.036	1.056	1.066	1.19	1.237	0.954	1.013	0.966
J3KSZ8	MSL1	Male-specific lethal 1 homolog OS=Homo sapiens GN=MSL1 PE=4 SV=1 - [J3KSZ8_HUMAN]	0.968	1.011	1.036	0.986	0.966	1.03	1.025	0.99	0.99	0.879	0.958	0.987	0.905	0.945	0.858	1.008	0.968	1.066	0.967	0.997
J3KTA1	FBXL20	F-box and leucine-rich repeat protein 20, isoform CRA_a OS=Homo sapiens GN=FBXL20 PE=4 SV=1 - [J3KTA1_HUMAN]	1.013	1.032	0.967	0.998	1.038	1.012	0.971	0.993	0.97	0.934	0.948	0.969	0.938	0.951	0.926	0.972	0.922	1.039	1.061	1.005
J3KTE1	ABHD3	Abhydrolase domain-containing protein 3 OS=Homo sapiens GN=ABHD3 PE=4 SV=1 - [J3KTE1_HUMAN]	0.895	1.044	0.939	1.093	0.987	1.045	0.979	0.962	0.939	0.911	1.046	0.952	0.911	1.133	1.142	0.95	1.028	1.29	1.012	1.137
J3KTH2	TAF4B	HCG38478, isoform CRA_a OS=Homo sapiens GN=TAF4B PE=4 SV=1 - [J3KTH2_HUMAN]	0.973	1.094	0.791	1.102	1.049	0.865	1.177	0.906	1.036	0.862	1.005	0.829	0.883	0.734	1.143	0.983	0.898	0.858	0.632	0.699
J3KTL2	SRSF1	Serine/arginine-rich-splicing factor 1 OS=Homo sapiens GN=SRSF1 PE=4 SV=1 - [J3KTL2_HUMAN]	1.017	1.001	0.983	1.011	1	0.993	1.006	1.003	0.988	0.983	1.006	0.972	0.992	0.98	1.018	1.035	0.976	1.04	1.02	1.021
J3QK86	BAZ2A	Bromodomain adjacent to zinc finger domain protein 2A OS=Homo sapiens GN=BAZ2A PE=4 SV=1 - [J3QK86_HUMAN]	1.006	1.014	0.976	1.01	1.016	0.966	1.029	1.007	1.017	0.966	0.952	1.003	0.936	0.955	1.035	1	0.943	1.13	1.128	1.079
J3QK89	CHERP	Calcium homeostasis endoplasmic reticulum protein OS=Homo sapiens GN=CHERP PE=4 SV=1 - [J3QK89_HUMAN]	1.009	1	0.996	1.012	1.008	1.001	1.001	0.994	0.981	0.993	1.01	0.986	1.009	1.015	0.967	0.975	0.951	0.989	0.995	0.948
J3QK90	NSFL1C	NSFL1 cofactor p47 OS=Homo sapiens GN=NSFL1C PE=4 SV=1 - [J3QK90_HUMAN]	0.994	1.005	0.964	1.025	1.022	0.976	1.008	0.989	1.016	1.002	1.012	0.987	0.974	1.028	1.038	1.024	0.963	1.002	0.968	0.95
J3QQJ0	SAP30BP	SAP30-binding protein (Fragment) OS=Homo sapiens GN=SAP30BP PE=4 SV=1 - [J3QQJ0_HUMAN]	1.003	0.995	0.96	1.011	1.036	0.961	0.996	0.997	1.005	1.009	0.999	0.972	0.981	1.02	1.016	1.051	1.059	1.121	1.082	1.068
J3QRN6	MYO1D	Unconventional myosin-Id OS=Homo sapiens GN=MYO1D PE=4 SV=1 - [J3QRN6_HUMAN]	0.99	0.997	1.009	1.02	1.008	0.996	1.001	1.019	1.006	1.079	1.037	0.97	0.999	1.034	1.114	1.065	1.044	1.212	1.251	1.183
J3QRS3	MYL12A	Myosin regulatory light chain 12A OS=Homo sapiens GN=MYL12A PE=4 SV=1 - [J3QRS3_HUMAN]	1	0.959	1.009	1.038	0.978	1	1.03	0.999	1.015	0.972	1.006	0.928	1.019	0.978	1.04	1.054	1.073	1.079	1.065	1.094
J3QRU4	VAMP2	Vesicle-associated membrane protein 2 OS=Homo sapiens GN=VAMP2 PE=4 SV=2 - [J3QRU4_HUMAN]	1.035	0.986	0.894	1.028	1.048	0.999	0.897	1.045	0.997	0.92	1.102	0.882	0.818	0.951	1.019	0.964	0.971	0.955	0.918	1.223
J3QS41	HELZ	Probable helicase with zinc finger domain OS=Homo sapiens GN=HELZ PE=4 SV=1 - [J3QS41_HUMAN]	0.986	1.003	1.025	0.999	1.007	1.036	0.995	0.999	0.978	0.979	0.999	1.043	1.049	1.037	1.002	1.006	1.021	1.009	1.025	1.107
J3QS49	SLC39A11	Zinc transporter ZIP11 OS=Homo sapiens GN=SLC39A11 PE=4 SV=1 - [J3QS49_HUMAN]	0.953	1.062	0.978	1.009	1.075	1.011	0.921	1.059	1.03	0.909	1.005	1.061	0.892	1.018	1.096	1.033	1.133	1.067	1.142	1.022
J3QSH4	VEZF1	Vascular endothelial zinc finger 1 OS=Homo sapiens GN=VEZF1 PE=4 SV=1 - [J3QSH4_HUMAN]	0.937	0.918	1.107	1.014	0.959	1.118	0.986	1.008	0.97	1.051	1.023	0.959	1.065	1.108	1.064	0.95	1.112	1.123	1.185	1.294
J3QT87	CRBN	Protein cereblon (Fragment) OS=Homo sapiens GN=CRBN PE=4 SV=1 - [J3QT87_HUMAN]	1.001	1.012	0.987	1.016	1.042	1.055	0.963	0.958	1.02	0.94	0.972	1	0.991	0.986	1.057	1.006	1.036	1.049	1.057	1.004
J3QTA6	CHCHD6	Coiled-coil-helix-coiled-coil-helix domain-containing protein 6, mitochondrial OS=Homo sapiens GN=CHCHD6 PE=4 SV=1 - [J3QTA6_HUMAN]	0.978	0.977	1.03	0.959	1.015	0.97	0.98	1.019	0.924	0.977	0.965	0.973	0.916	0.935	0.911	0.932	0.915	0.933	0.953	0.993
J9JID1	AURKB	Aurora kinase B OS=Homo sapiens GN=AURKB PE=4 SV=1 - [J9JID1_HUMAN]	1.013	0.965	1.031	0.939	0.992	1.019	0.987	0.998	1.016	1.013	1.013	1.044	1.032	0.989	0.886	0.977	1.037	0.953	1.004	1.073
J9JID7	LMNB2	Lamin B2, isoform CRA_a OS=Homo sapiens GN=LMNB2 PE=3 SV=1 - [J9JID7_HUMAN]	1.002	1.01	0.984	1.013	1.006	0.992	1.004	0.989	1.003	1.024	1.015	1.014	1.002	1.011	1.03	1.032	1.03	1.078	1.062	1.058
J9JIE6	TMCO1	Transmembrane and coiled-coil domain-containing protein 1 OS=Homo sapiens GN=TMCO1 PE=4 SV=1 - [J9JIE6_HUMAN]	1.014	1.038	0.951	0.949	0.979	0.973	1	1.029	0.999	0.988	1.048	0.988	0.992	1.006	0.989	1.045	0.971	0.964	0.904	0.943
K7EIU8	SMAD4	Mothers against decapentaplegic homolog 4 OS=Homo sapiens GN=SMAD4 PE=4 SV=1 - [K7EIU8_HUMAN]	0.953	0.96	1.033	1.054	0.962	1.066	0.977	0.981	0.964	1.038	1.004	0.972	1.038	0.93	0.999	0.981	1.002	0.96	1.006	1.108
K7EJU9	JMJD6	Bifunctional arginine demethylase and lysyl-hydroxylase JMJD6 OS=Homo sapiens GN=JMJD6 PE=4 SV=1 - [K7EJU9_HUMAN]	1.009	1.002	1.024	0.978	0.99	1.017	1.005	1.032	0.985	1.012	0.985	1.039	0.991	0.963	0.956	0.987	1.023	1.082	1.089	1.125
K7EK07	H3F3B	Histone H3 (Fragment) OS=Homo sapiens GN=H3F3B PE=3 SV=1 - [K7EK07_HUMAN]	1.047	0.96	1.017	0.991	1.028	0.985	1.036	0.984	0.945	0.951	0.926	1.049	0.983	0.965	0.985	0.874	0.926	1.123	1.071	1.174
K7EK35	STAT5A	Signal transducer and activator of transcription OS=Homo sapiens GN=STAT5A PE=3 SV=1 - [K7EK35_HUMAN]	1.016	0.931	1.003	0.985	0.97	1.112	0.959	1.043	0.955	1.106	0.986	1.005	1.028	1.028	0.856	1.005	1.019	0.896	0.806	0.983
K7EKR5	UBALD1	UBA-like domain-containing protein 1 OS=Homo sapiens GN=UBALD1 PE=4 SV=1 - [K7EKR5_HUMAN]	1.026	0.994	0.875	1.115	1.04	1.139	0.907	0.914	1.073	1.138	1.065	0.982	0.962	0.924	1.049	1.048	1.035	0.84	0.483	0.737
K7EKW3	TMUB2	Transmembrane and ubiquitin-like domain-containing protein 2 (Fragment) OS=Homo sapiens GN=TMUB2 PE=4 SV=1 - [K7EKW3_HUMAN]	0.964	1.034	0.877	1.131	0.977	1.017	0.958	1.057	0.952	0.997	0.936	1.014	0.9	1.003	0.817	0.949	0.858	1.26	1.167	1.289
K7ELC2	RPS15	40S ribosomal protein S15 OS=Homo sapiens GN=RPS15 PE=3 SV=1 - [K7ELC2_HUMAN]	0.993	0.992	1.003	0.999	1.01	0.988	1	1.005	0.957	0.97	0.97	1.016	0.976	0.963	0.921	0.962	0.912	0.916	0.926	0.915
K7ELC7	RPL27	60S ribosomal protein L27 (Fragment) OS=Homo sapiens GN=RPL27 PE=3 SV=1 - [K7ELC7_HUMAN]	1.004	1.023	0.975	0.998	1.013	0.969	1.003	0.999	0.987	0.987	1.004	0.983	0.996	1	1.001	0.992	0.957	0.943	0.905	0.863
K7ELE3	AES	Amino-terminal enhancer of split (Fragment) OS=Homo sapiens GN=AES PE=4 SV=1 - [K7ELE3_HUMAN]	1.092	1.022	0.954	0.959	1.002	1.061	0.962	0.992	0.942	1.009	0.913	0.998	1.028	0.942	1.064	1.063	1.1	1.114	1.154	1.121
K7EMI9	CCDC106	Coiled-coil domain-containing protein 106 OS=Homo sapiens GN=CCDC106 PE=4 SV=1 - [K7EMI9_HUMAN]	1.006	1.064	0.93	1.008	1.009	1.01	1.016	0.999	1.026	0.934	1.013	1.088	1.018	1.046	0.905	0.876	0.872	0.924	0.839	0.925
K7EMM4	TCF3	Transcription factor E2-alpha (Fragment) OS=Homo sapiens GN=TCF3 PE=4 SV=1 - [K7EMM4_HUMAN]	0.913	1.118	0.902	1.071	1.007	0.974	0.994	1.034	1.004	0.973	0.957	1.045	0.79	0.955	0.981	0.956	0.94	1.135	1.127	0.947
K7EMZ9	LSM14A	Protein LSM14 homolog A (Fragment) OS=Homo sapiens GN=LSM14A PE=4 SV=1 - [K7EMZ9_HUMAN]	1.087	1.001	1.007	0.922	0.992	1.068	0.938	1.022	0.872	1.085	0.998	1.116	1.069	0.881	0.901	0.984	1.127	0.614	0.716	1.424
K7ENL9	C18orf8	Uncharacterized protein C18orf8 OS=Homo sapiens GN=C18orf8 PE=4 SV=1 - [K7ENL9_HUMAN]	0.995	0.99	1.045	0.998	1.039	1.001	0.981	1.026	0.987	1.026	0.984	1.053	1.053	0.942	0.912	0.973	0.962	0.957	0.941	0.971
K7EPA3	TMEM161A	Transmembrane protein 161A OS=Homo sapiens GN=TMEM161A PE=4 SV=2 - [K7EPA3_HUMAN]	0.959	0.802	1.37	0.894	0.999	1.029	0.972	1.015	0.944	0.992	0.938	1.107	1.2	0.864	0.917	0.935	0.965	0.811	0.766	0.896
K7EPJ5	MGRN1	E3 ubiquitin-protein ligase MGRN1 (Fragment) OS=Homo sapiens GN=MGRN1 PE=4 SV=1 - [K7EPJ5_HUMAN]	1.042	0.903	1.08	0.979	0.973	1.028	0.958	1.014	0.942	1.128	0.965	0.891	1.074	0.91	0.952	0.993	1.105	0.952	0.966	1.011
K7EQ44	ELOF1	Transcription elongation factor 1 homolog OS=Homo sapiens GN=ELOF1 PE=4 SV=1 - [K7EQ44_HUMAN]	0.976	1.083	1.01	0.949	1.015	0.971	0.987	1.009	1.018	0.989	1.055	1.067	0.917	0.952	0.899	0.985	0.893	0.861	0.885	0.865
K7EQR9	ILF3	Interleukin enhancer-binding factor 3 (Fragment) OS=Homo sapiens GN=ILF3 PE=4 SV=1 - [K7EQR9_HUMAN]	0.811	1.388	0.474	1.331	1.366	0.478	1.264	0.898	1.231	0.555	0.926	0.759	0.566	1.157	0.98	0.887	0.359	1.112	1.071	0.328
K7ER00	FARSA	Phenylalanine--tRNA ligase alpha subunit OS=Homo sapiens GN=FARSA PE=4 SV=1 - [K7ER00_HUMAN]	1.002	1.01	0.999	0.984	1.011	1.002	1.006	0.988	0.984	0.985	0.987	1.021	0.981	0.993	0.978	0.967	0.979	0.945	0.957	0.966
K7ER74	APOC4-APOC2	Protein APOC4-APOC2 OS=Homo sapiens GN=APOC4-APOC2 PE=4 SV=1 - [K7ER74_HUMAN]	1.109	1.005	0.971	0.934	1.046	0.928	0.943	1.102	1.282	1.267	1.259	1.232	1.167	1.183	1.595	1.704	1.746	1.065	1.094	0.988
K7ES11	UBE2O	Ubiquitin-conjugating enzyme E2 O (Fragment) OS=Homo sapiens GN=UBE2O PE=4 SV=1 - [K7ES11_HUMAN]	1.017	0.934	1.017	1.04	1.006	0.961	0.993	1.051	1.051	0.981	1.031	1.055	0.965	0.974	1.088	0.955	0.924	0.88	0.801	0.907
K7ES28	SBNO2	Protein strawberry notch homolog 2 OS=Homo sapiens GN=SBNO2 PE=4 SV=1 - [K7ES28_HUMAN]	0.989	0.936	1.092	0.981	1.005	0.982	0.996	1.002	0.971	1.004	0.933	0.959	1.011	0.987	0.947	0.945	0.975	0.958	0.971	1.001
K7ES61	MRPL4	39S ribosomal protein L4, mitochondrial (Fragment) OS=Homo sapiens GN=MRPL4 PE=3 SV=1 - [K7ES61_HUMAN]	0.946	1.025	0.978	0.975	1.061	1.023	1.021	0.948	0.983	0.926	0.95	1.02	0.992	0.988	1.009	0.994	1.056	0.991	1.043	0.987
K7ESP4	DCAKD	Dephospho-CoA kinase domain-containing protein (Fragment) OS=Homo sapiens GN=DCAKD PE=3 SV=1 - [K7ESP4_HUMAN]	0.93	1.043	0.996	1.025	0.941	1.05	1.05	0.954	1.06	1.036	1.053	1.058	1.067	1.083	1.206	0.973	1.078	1.028	1.075	1.056
L0R819	ASNSD1	Alternative protein ASNSD1 OS=Homo sapiens GN=ASNSD1 PE=4 SV=1 - [L0R819_HUMAN]	0.998	1.014	0.995	0.986	0.988	1.022	1.004	0.991	1.028	1.019	1.034	0.966	0.976	1.003	0.946	1.003	0.988	0.8	0.789	0.755
M0QWZ7	SARS2	Serine--tRNA ligase, mitochondrial OS=Homo sapiens GN=SARS2 PE=4 SV=1 - [M0QWZ7_HUMAN]	0.976	1.01	1.004	0.992	0.994	1.001	0.992	1.001	1.026	1.021	1.006	1.036	0.959	1.007	1.045	1.044	1.007	1.078	1.106	1.105
M0QX68	PSG3	Pregnancy-specific beta-1-glycoprotein 3 OS=Homo sapiens GN=PSG3 PE=4 SV=1 - [M0QX68_HUMAN]	1.031	1.03	0.949	1.001	0.998	1.002	0.982	1.025	1.014	0.991	1.019	0.971	1.006	0.996	0.949	1.013	0.908	0.938	0.853	0.841
M0QXB5	ETHE1	Persulfide dioxygenase ETHE1, mitochondrial OS=Homo sapiens GN=ETHE1 PE=4 SV=1 - [M0QXB5_HUMAN]	0.995	0.999	0.986	1	0.97	1.006	0.975	1.021	1.002	1.019	0.976	0.976	1.019	1	0.973	0.986	0.951	1.117	1.064	1.047
M0QXC2	GMFG	Glia maturation factor gamma OS=Homo sapiens GN=GMFG PE=4 SV=1 - [M0QXC2_HUMAN]	1.032	1.077	0.901	1.004	1.05	0.998	1.044	0.907	0.957	0.834	0.96	0.92	0.777	0.894	1.014	0.859	0.94	0.803	0.847	0.658
M0QXN5	NUP62	Nuclear pore glycoprotein p62 OS=Homo sapiens GN=NUP62 PE=4 SV=1 - [M0QXN5_HUMAN]	0.989	0.997	0.989	1.026	0.964	0.999	1.005	1.012	1	1.004	1.014	0.969	0.999	1.014	1.068	1.065	1.078	1.048	1.049	1.058
M0QXZ5	ZNF428	Zinc finger protein 428 (Fragment) OS=Homo sapiens GN=ZNF428 PE=4 SV=1 - [M0QXZ5_HUMAN]	0.991	0.963	1.023	1.01	1.027	0.976	0.992	0.977	1.085	1.03	0.984	0.939	0.962	1.012	1.052	0.998	0.906	0.983	0.954	0.976
M0QY77	KXD1	KxDL motif-containing protein 1 OS=Homo sapiens GN=KXD1 PE=4 SV=1 - [M0QY77_HUMAN]	0.955	0.9	0.997	1.092	1.026	0.979	1.031	0.987	0.957	1	1.007	0.98	1.193	1.012	0.872	0.966	0.852	1.032	1.096	0.964
M0QYZ2	AP2S1	AP-2 complex subunit sigma OS=Homo sapiens GN=AP2S1 PE=4 SV=1 - [M0QYZ2_HUMAN]	0.96	1.023	0.933	1.073	1.031	1.001	0.979	1.011	0.97	0.878	0.987	1.004	1.022	1.077	1.079	0.98	1.075	1.085	1.139	1.035
M0QZ22	SAMD4B	Protein Smaug homolog 2 OS=Homo sapiens GN=SAMD4B PE=4 SV=1 - [M0QZ22_HUMAN]	1.006	0.992	1.044	0.966	1.023	0.964	0.976	1.01	1.04	0.988	1.043	1.054	1.004	1.041	1.058	1.004	1.013	1.019	1.048	1.011
M0QZM1	HNRNPM	Heterogeneous nuclear ribonucleoprotein M (Fragment) OS=Homo sapiens GN=HNRNPM PE=4 SV=1 - [M0QZM1_HUMAN]	1.023	1.021	0.983	0.978	1.052	0.955	0.967	1.023	1.055	1.04	0.991	0.985	1.013	0.996	0.964	1.066	0.935	1.027	0.942	0.95
M0QZR4	ARHGEF1	Rho guanine nucleotide exchange factor 1 OS=Homo sapiens GN=ARHGEF1 PE=4 SV=1 - [M0QZR4_HUMAN]	1.014	1.015	0.971	1.007	1.011	0.989	1.005	1.005	1.007	1.01	0.983	0.997	0.971	1.005	0.981	1.018	0.981	1.044	1.027	0.993
M0R042	TUBB4A	Tubulin beta-4A chain (Fragment) OS=Homo sapiens GN=TUBB4A PE=3 SV=1 - [M0R042_HUMAN]	1.046	1.045	0.884	1.017	1.117	0.862	0.971	1.067	1.051	0.828	0.822	1.145	1.02	1.795	1.322	1.141	1.592	1.613	1.693	1.524
M0R0A3	ZNF584	Zinc finger protein 584 OS=Homo sapiens GN=ZNF584 PE=4 SV=1 - [M0R0A3_HUMAN]	1.031	0.918	1.002	1.056	0.994	1.031	1.018	0.981	1.043	0.97	1.032	1.05	1.039	1.032	1.022	1.056	0.985	1.053	0.967	0.915
M0R0K9	TRIM28	Transcription intermediary factor 1-beta (Fragment) OS=Homo sapiens GN=TRIM28 PE=4 SV=1 - [M0R0K9_HUMAN]	1.058	0.995	1.034	0.927	1.12	0.798	1.117	0.971	1.052	0.78	1.007	1.201	1.14	1.017	0.836	0.884	0.512	0.85	0.976	1.086
M0R0U9	CCDC61	Coiled-coil domain-containing protein 61 OS=Homo sapiens GN=CCDC61 PE=4 SV=1 - [M0R0U9_HUMAN]	1.037	0.986	1.003	0.981	1.025	1.039	0.993	0.943	0.996	0.997	1.023	0.994	0.978	0.992	0.999	1.073	1.024	0.995	0.934	0.961
M0R1H9	RABAC1	Prenylated Rab acceptor protein 1 (Fragment) OS=Homo sapiens GN=RABAC1 PE=4 SV=1 - [M0R1H9_HUMAN]	1.028	0.988	0.922	1.062	0.963	1.007	1.079	0.949	1.116	1.104	1.108	0.958	0.996	1.007	1.153	1.207	1.139	1.181	1.12	1.148
M0R230	ZNF417	Zinc finger protein 417 OS=Homo sapiens GN=ZNF417 PE=4 SV=1 - [M0R230_HUMAN]	0.962	1.021	0.94	1.028	0.968	0.998	1.073	0.971	1.026	1.037	1.039	0.94	0.96	1.171	1.079	1.081	1.08	1.154	1.28	1.102
M0R2B7	POLD1	DNA polymerase OS=Homo sapiens GN=POLD1 PE=3 SV=1 - [M0R2B7_HUMAN]	1.007	1.006	1	0.994	1.014	1.002	0.993	1.001	0.997	0.998	0.999	1.006	0.982	0.982	0.965	0.979	0.978	0.885	0.89	0.86
M0R2L9	RPS19	40S ribosomal protein S19 (Fragment) OS=Homo sapiens GN=RPS19 PE=4 SV=1 - [M0R2L9_HUMAN]	0.955	1.05	0.864	1.136	1.174	0.694	1.242	0.888	0.895	1.336	0.991	0.823	1.178	0.986	0.694	0.66	0.927	1.024	0.82	0.879
M0R2P6	SHKBP1	SH3KBP1 binding protein 1, isoform CRA_c OS=Homo sapiens GN=SHKBP1 PE=4 SV=1 - [M0R2P6_HUMAN]	0.946	1.008	1.01	1.063	0.992	1.049	1.016	0.938	0.981	1.046	1.006	0.982	0.985	0.978	0.99	0.881	0.931	0.965	0.927	0.925
M0R2Z9	SUGP2	SURP and G-patch domain-containing protein 2 OS=Homo sapiens GN=SUGP2 PE=4 SV=1 - [M0R2Z9_HUMAN]	0.996	1.012	1.001	0.991	1.005	0.992	1.006	1.005	0.998	1.007	1.01	0.994	0.995	0.999	1.005	0.997	0.972	0.999	1.029	1.012
M0R344	SPHK2	Sphingosine kinase 2 OS=Homo sapiens GN=SPHK2 PE=4 SV=1 - [M0R344_HUMAN]	0.994	0.835	1.301	0.863	0.976	0.949	1.128	0.93	0.958	0.972	0.944	1.119	1.412	0.804	1.015	0.899	1.126	0.879	0.985	1.129
O00116	AGPS	Alkyldihydroxyacetonephosphate synthase, peroxisomal OS=Homo sapiens GN=AGPS PE=1 SV=1 - [ADAS_HUMAN]	0.996	0.988	1.004	0.995	0.986	1	0.979	1.02	1.001	1.017	1.009	1.043	1.047	1.033	0.996	1.043	1.029	1.082	1.063	1.083
O00124	UBXN8	UBX domain-containing protein 8 OS=Homo sapiens GN=UBXN8 PE=1 SV=2 - [UBXN8_HUMAN]	0.962	1.012	0.992	1.036	0.985	0.98	1.041	0.998	0.947	0.978	0.927	0.927	0.841	0.903	0.822	0.766	0.734	0.723	0.635	0.623
O00139	KIF2A	Kinesin-like protein KIF2A OS=Homo sapiens GN=KIF2A PE=1 SV=3 - [KIF2A_HUMAN]	1.019	1	0.981	1.008	0.993	1.005	1.003	1.008	1.004	1.025	1.026	1.008	1.014	1.025	1.037	1.063	1.051	1.044	1.045	1.038
O00148	DDX39A	ATP-dependent RNA helicase DDX39A OS=Homo sapiens GN=DDX39A PE=1 SV=2 - [DX39A_HUMAN]	0.973	1.009	0.981	1.029	1.011	0.975	1.032	0.993	0.96	0.968	0.968	1.024	0.917	1.009	0.983	0.936	0.969	0.995	0.965	0.928
O00151	PDLIM1	PDZ and LIM domain protein 1 OS=Homo sapiens GN=PDLIM1 PE=1 SV=4 - [PDLI1_HUMAN]	1.007	0.991	0.975	1.015	1.016	0.985	1.01	0.99	0.994	1.027	0.994	0.969	0.983	0.968	0.952	0.964	0.916	0.851	0.817	0.837
O00154-6	ACOT7	Isoform 6 of Cytosolic acyl coenzyme A thioester hydrolase OS=Homo sapiens GN=ACOT7 - [BACH_HUMAN]	0.981	1.024	1.015	0.979	1.006	1.01	0.991	0.98	1.008	1.04	1.004	1.063	1.022	1.033	1.033	1.017	1.017	1.016	1.046	1.05
O00160	MYO1F	Unconventional myosin-If OS=Homo sapiens GN=MYO1F PE=1 SV=3 - [MYO1F_HUMAN]	0.998	1.009	0.989	0.997	1.015	1.003	1.007	0.985	0.993	0.996	0.991	1.016	0.978	1.007	0.948	0.971	0.971	0.971	1.009	0.951
O00161	SNAP23	Synaptosomal-associated protein 23 OS=Homo sapiens GN=SNAP23 PE=1 SV=1 - [SNP23_HUMAN]	0.977	0.992	0.985	1.023	1.016	0.96	1.022	0.981	1.042	0.987	1.026	0.983	0.974	1.039	1.085	1.058	1.028	1.095	1.143	1.109
O00165	HAX1	HCLS1-associated protein X-1 OS=Homo sapiens GN=HAX1 PE=1 SV=2 - [HAX1_HUMAN]	0.988	1.023	1.026	0.979	1.016	0.995	1.02	0.981	0.974	1.021	1.004	1.037	0.968	0.997	1.079	0.972	1.003	0.99	0.939	0.952
O00170	AIP	AH receptor-interacting protein OS=Homo sapiens GN=AIP PE=1 SV=2 - [AIP_HUMAN]	1.007	1.012	0.973	1.01	1.001	0.98	0.994	1.004	1.016	1.019	1.015	0.996	1.019	1.01	1.013	1.011	0.981	1.016	1.005	1.019
O00178	GTPBP1	GTP-binding protein 1 OS=Homo sapiens GN=GTPBP1 PE=1 SV=3 - [GTPB1_HUMAN]	1.006	1.012	0.999	1.018	0.999	0.984	1.01	1.005	0.99	0.978	1.026	0.988	1.022	1.043	0.954	0.968	0.911	0.961	0.956	0.967
O00182	LGALS9	Galectin-9 OS=Homo sapiens GN=LGALS9 PE=1 SV=2 - [LEG9_HUMAN]	0.975	1.044	1.002	1.025	1.022	0.955	1.023	0.992	1.047	0.931	0.912	0.942	0.919	1.065	0.985	1.009	0.98	1.002	0.956	0.852
O00186	STXBP3	Syntaxin-binding protein 3 OS=Homo sapiens GN=STXBP3 PE=1 SV=2 - [STXB3_HUMAN]	1.008	1.003	1.012	0.978	1.021	0.99	0.983	1.013	1.001	0.978	0.99	1.036	1.007	0.967	0.952	0.975	0.964	1.023	1.001	0.998
O00192	ARVCF	Armadillo repeat protein deleted in velo-cardio-facial syndrome OS=Homo sapiens GN=ARVCF PE=1 SV=1 - [ARVC_HUMAN]	1.561	0.701	1.175	0.618	1.261	0.907	0.924	0.953	1.076	0.986	0.924	1.724	0.781	0.451	1.04	1.036	1.046	0.619	1.545	2.112
O00203	AP3B1	AP-3 complex subunit beta-1 OS=Homo sapiens GN=AP3B1 PE=1 SV=3 - [AP3B1_HUMAN]	1.001	0.975	1.018	0.992	0.993	1.018	1.011	1.001	0.992	1.001	0.989	1.01	1.008	1.037	1.034	0.991	1.013	1.062	1.038	1.074
O00214-2	LGALS8	Isoform 2 of Galectin-8 OS=Homo sapiens GN=LGALS8 - [LEG8_HUMAN]	0.956	1.046	0.934	1.001	1.01	0.988	1.035	0.971	0.994	0.989	0.978	1.086	1.011	1.057	0.999	1.001	0.949	1.034	1.034	0.942
O00217	NDUFS8	NADH dehydrogenase [ubiquinone] iron-sulfur protein 8, mitochondrial OS=Homo sapiens GN=NDUFS8 PE=1 SV=1 - [NDUS8_HUMAN]	1.014	1.018	0.981	1.033	1.038	0.995	0.992	1.016	0.983	0.925	1.013	0.984	0.926	0.994	0.9	1.074	1	1.061	1.02	1.028
O00221	NFKBIE	NF-kappa-B inhibitor epsilon OS=Homo sapiens GN=NFKBIE PE=1 SV=3 - [IKBE_HUMAN]	1.063	1.027	0.963	0.985	1.012	0.983	0.99	0.973	0.956	1.012	0.972	1.062	0.991	0.962	0.897	0.891	0.888	0.911	0.896	0.811
O00231	PSMD11	26S proteasome non-ATPase regulatory subunit 11 OS=Homo sapiens GN=PSMD11 PE=1 SV=3 - [PSD11_HUMAN]	1.012	0.989	1.021	0.982	0.976	1.038	0.977	1.003	0.994	1.064	1.009	1.032	1.017	0.994	0.985	0.994	1.042	0.947	0.959	0.965
O00232	PSMD12	26S proteasome non-ATPase regulatory subunit 12 OS=Homo sapiens GN=PSMD12 PE=1 SV=3 - [PSD12_HUMAN]	0.998	1.01	1.002	1.001	1.022	1.004	0.994	1.002	1.003	0.996	0.982	1.044	0.982	0.997	0.964	0.953	0.942	1.047	0.963	0.982
O00255-2	MEN1	Isoform 2 of Menin OS=Homo sapiens GN=MEN1 - [MEN1_HUMAN]	1.045	0.965	1.056	0.966	0.994	1.014	0.98	1.012	0.956	0.971	0.925	1.006	0.99	1.029	0.941	0.925	0.933	1.045	1.038	1.1
O00257	CBX4	E3 SUMO-protein ligase CBX4 OS=Homo sapiens GN=CBX4 PE=1 SV=3 - [CBX4_HUMAN]	0.976	0.928	1.071	0.976	1	0.995	1.016	1.002	0.941	0.916	0.934	0.879	0.859	0.869	0.824	0.792	0.792	0.689	0.76	0.738
O00264	PGRMC1	Membrane-associated progesterone receptor component 1 OS=Homo sapiens GN=PGRMC1 PE=1 SV=3 - [PGRC1_HUMAN]	0.987	1.026	0.983	1.028	1.014	0.997	1.056	0.989	0.983	0.991	1.005	0.957	0.957	1.024	1.038	0.987	1.008	1.004	0.985	0.97
O00268	TAF4	Transcription initiation factor TFIID subunit 4 OS=Homo sapiens GN=TAF4 PE=1 SV=2 - [TAF4_HUMAN]	1.012	0.977	1.022	1.022	0.985	0.96	1.026	1.002	1.043	1.034	1.047	0.987	0.995	0.994	1.032	0.977	1.028	1.001	1.034	1.021
O00273	DFFA	DNA fragmentation factor subunit alpha OS=Homo sapiens GN=DFFA PE=1 SV=1 - [DFFA_HUMAN]	1.016	1.002	0.98	1.004	1.013	0.991	1.015	1.007	1.025	1.007	0.993	0.986	0.961	0.976	0.991	0.941	0.959	0.887	0.842	0.855
O00287	RFXAP	Regulatory factor X-associated protein OS=Homo sapiens GN=RFXAP PE=1 SV=1 - [RFXAP_HUMAN]	0.957	1.071	0.886	1.068	1.1	0.809	1.077	1.004	1.14	0.909	0.976	0.87	0.861	1.066	0.914	0.948	0.738	0.936	0.94	0.748
O00291	HIP1	Huntingtin-interacting protein 1 OS=Homo sapiens GN=HIP1 PE=1 SV=5 - [HIP1_HUMAN]	1.025	0.971	0.99	0.996	1.026	0.966	1.023	0.978	0.975	0.999	0.982	0.935	0.978	0.965	1.012	1.008	0.994	1.028	1.053	1.067
O00299	CLIC1	Chloride intracellular channel protein 1 OS=Homo sapiens GN=CLIC1 PE=1 SV=4 - [CLIC1_HUMAN]	0.98	1.02	0.975	1.027	1.012	0.978	1.006	1.001	0.998	0.993	0.994	0.99	0.98	1.003	0.997	1.002	0.958	1.111	1.073	1.042
O00303	EIF3F	Eukaryotic translation initiation factor 3 subunit F OS=Homo sapiens GN=EIF3F PE=1 SV=1 - [EIF3F_HUMAN]	1.012	0.958	1.013	0.99	1.015	0.999	1.002	1.005	0.957	0.978	0.981	1.03	0.995	0.968	0.957	0.927	0.945	0.824	0.833	0.869
O00308	WWP2	NEDD4-like E3 ubiquitin-protein ligase WWP2 OS=Homo sapiens GN=WWP2 PE=1 SV=2 - [WWP2_HUMAN]	0.95	0.941	1.076	1.012	0.935	1.104	0.926	1.005	0.966	1.047	0.972	1.061	0.999	1.02	1.029	0.949	1.057	1.183	1.119	1.214
O00311	CDC7	Cell division cycle 7-related protein kinase OS=Homo sapiens GN=CDC7 PE=1 SV=1 - [CDC7_HUMAN]	0.979	1.017	1.014	1.035	1.006	1.011	1.018	0.992	1.019	0.993	1.008	1.019	1.037	1.059	0.95	0.955	0.977	0.826	0.803	0.768
O00329	PIK3CD	Phosphatidylinositol 4,5-bisphosphate 3-kinase catalytic subunit delta isoform OS=Homo sapiens GN=PIK3CD PE=1 SV=2 - [PK3CD_HUMAN]	0.987	1.002	1.016	1.001	1.003	0.998	0.995	1	1.004	0.989	0.985	0.969	0.991	1.013	0.933	0.963	0.991	0.907	0.933	0.896
O00391	QSOX1	Sulfhydryl oxidase 1 OS=Homo sapiens GN=QSOX1 PE=1 SV=3 - [QSOX1_HUMAN]	1.014	1.018	0.991	0.979	0.995	1.037	0.98	1.005	1.078	1.028	1.075	0.99	0.922	1.011	0.994	0.985	0.987	0.94	0.91	1.013
O00399	DCTN6	Dynactin subunit 6 OS=Homo sapiens GN=DCTN6 PE=1 SV=1 - [DCTN6_HUMAN]	1.041	0.927	0.958	1.083	1.027	0.997	1.013	0.991	1.005	1.02	1.01	0.975	1.077	1.049	1.025	1.034	0.998	1.01	1.034	0.921
O00400	SLC33A1	Acetyl-coenzyme A transporter 1 OS=Homo sapiens GN=SLC33A1 PE=1 SV=1 - [ACATN_HUMAN]	1.017	0.749	1.278	0.87	0.882	1.171	0.888	1.005	0.929	1.205	1.006	1.027	1.181	0.935	0.979	1.066	1.239	0.936	1.005	1.372
O00401	WASL	Neural Wiskott-Aldrich syndrome protein OS=Homo sapiens GN=WASL PE=1 SV=2 - [WASL_HUMAN]	1.009	0.958	0.934	1.035	0.989	1.005	0.953	1.059	0.93	0.96	1.011	0.986	1.127	0.969	0.988	1.002	0.966	1.216	1.153	1.12
O00410-3	IPO5	Isoform 3 of Importin-5 OS=Homo sapiens GN=IPO5 - [IPO5_HUMAN]	0.997	0.996	1.013	1.004	0.996	1.003	1.013	0.998	1.008	1.014	1.009	1.002	1.018	1.026	0.973	0.974	0.977	0.903	0.905	0.876
O00411	POLRMT	DNA-directed RNA polymerase, mitochondrial OS=Homo sapiens GN=POLRMT PE=1 SV=2 - [RPOM_HUMAN]	0.995	1.005	1.001	1.007	0.982	1.027	0.998	1.006	0.999	1.058	1.03	1.037	0.995	1.019	0.994	0.998	0.998	0.9	0.928	0.894
O00418	EEF2K	Eukaryotic elongation factor 2 kinase OS=Homo sapiens GN=EEF2K PE=1 SV=2 - [EF2K_HUMAN]	1.003	0.971	1.04	1.016	0.949	1.029	1.003	1.013	0.978	1.03	0.984	0.959	0.928	0.929	0.892	0.931	0.873	0.693	0.733	0.736
O00422	SAP18	Histone deacetylase complex subunit SAP18 OS=Homo sapiens GN=SAP18 PE=1 SV=1 - [SAP18_HUMAN]	0.998	1.008	1.003	1.005	1.01	0.989	1.005	0.999	1.011	0.977	1.015	0.988	0.995	1.027	0.981	1.017	0.967	1.019	1.007	0.98
O00425	IGF2BP3	Insulin-like growth factor 2 mRNA-binding protein 3 OS=Homo sapiens GN=IGF2BP3 PE=1 SV=2 - [IF2B3_HUMAN]	1.02	1.014	0.996	0.985	1.015	0.967	0.995	1.004	1.005	1.016	1.005	1.014	0.987	1.024	1.016	1.061	0.984	1.055	1.053	1.006
O00429-3	DNM1L	Isoform 2 of Dynamin-1-like protein OS=Homo sapiens GN=DNM1L - [DNM1L_HUMAN]	1.053	0.994	0.923	1.041	1.002	0.992	1.002	0.993	0.997	0.988	0.997	1.068	1.157	1.052	1.018	1.028	0.999	0.982	0.999	1.002
O00443	PIK3C2A	Phosphatidylinositol 4-phosphate 3-kinase C2 domain-containing subunit alpha OS=Homo sapiens GN=PIK3C2A PE=1 SV=2 - [P3C2A_HUMAN]	0.983	0.995	0.998	1.045	0.997	0.978	1.007	0.993	1.017	0.978	0.987	0.958	1.029	0.997	1.035	1.022	1.013	1.061	1.045	1.079
O00444	PLK4	Serine/threonine-protein kinase PLK4 OS=Homo sapiens GN=PLK4 PE=1 SV=3 - [PLK4_HUMAN]	0.85	1.104	0.957	1.063	1.041	0.912	1.091	0.922	0.982	1.031	0.991	1.019	1.262	1.013	1.051	1.074	1.06	1.016	0.959	1.007
O00459	PIK3R2	Phosphatidylinositol 3-kinase regulatory subunit beta OS=Homo sapiens GN=PIK3R2 PE=1 SV=2 - [P85B_HUMAN]	0.976	1.021	1.035	0.987	0.932	1.02	1.099	0.959	0.996	0.944	1.074	1.07	0.902	0.898	1.023	0.953	0.94	0.997	0.946	0.888
O00462	MANBA	Beta-mannosidase OS=Homo sapiens GN=MANBA PE=1 SV=3 - [MANBA_HUMAN]	1.046	0.997	1.024	0.965	1.009	1.044	0.967	1.016	0.971	0.947	0.949	1.058	0.947	1.014	0.899	0.962	0.975	0.988	0.971	1.017
O00468-4	AGRN	Isoform 4 of Agrin OS=Homo sapiens GN=AGRN - [AGRIN_HUMAN]	0.924	1.045	0.934	1.099	1.081	0.968	0.855	1.118	1.084	0.955	0.948	1.018	0.906	0.994	0.833	1.061	0.869	0.706	0.666	0.623
O00471	EXOC5	Exocyst complex component 5 OS=Homo sapiens GN=EXOC5 PE=1 SV=1 - [EXOC5_HUMAN]	0.989	1.006	0.987	1.014	0.986	1.015	1.014	1	0.994	0.959	1.005	0.98	0.986	1.029	0.969	0.994	0.97	1.03	1.003	0.981
O00472	ELL2	RNA polymerase II elongation factor ELL2 OS=Homo sapiens GN=ELL2 PE=1 SV=2 - [ELL2_HUMAN]	1.002	0.996	0.96	1.044	1.1	0.881	1.048	0.976	1.18	0.982	1.136	1.291	1.204	1.47	1.377	1.523	1.394	1.58	1.709	1.435
O00479	HMGN4	High mobility group nucleosome-binding domain-containing protein 4 OS=Homo sapiens GN=HMGN4 PE=1 SV=3 - [HMGN4_HUMAN]	1.023	1.051	0.97	0.972	1.03	0.921	1.005	1.026	0.948	0.966	1.029	1.036	0.983	1.018	1.035	0.968	0.977	1.154	1.171	1.138
O00483	NDUFA4	NADH dehydrogenase [ubiquinone] 1 alpha subcomplex subunit 4 OS=Homo sapiens GN=NDUFA4 PE=1 SV=1 - [NDUA4_HUMAN]	1.009	0.967	1.025	0.991	0.995	1.034	0.961	1.007	0.932	1.03	0.995	1.046	1.028	0.989	1.009	1.004	1.06	1.12	1.057	1.167
O00487	PSMD14	26S proteasome non-ATPase regulatory subunit 14 OS=Homo sapiens GN=PSMD14 PE=1 SV=1 - [PSDE_HUMAN]	0.994	1.021	0.979	1.018	1.014	1.013	0.992	0.991	1.007	0.988	1.006	1.014	0.946	1.027	0.997	0.99	0.97	1.024	0.966	0.963
O00488	ZNF593	Zinc finger protein 593 OS=Homo sapiens GN=ZNF593 PE=1 SV=2 - [ZN593_HUMAN]	1.026	1.014	1.006	0.98	1.009	1	0.995	1.004	1.01	1.065	1.003	1.021	0.979	0.96	0.915	0.926	0.829	0.732	0.694	0.702
O00499-6	BIN1	Isoform II2 of Myc box-dependent-interacting protein 1 OS=Homo sapiens GN=BIN1 - [BIN1_HUMAN]	1.003	0.996	0.986	1.019	0.994	1.001	0.985	1.013	0.969	1.056	1.018	1.013	1.009	1.064	1.068	1.088	1.081	1.21	1.219	1.289
O00505	KPNA3	Importin subunit alpha-4 OS=Homo sapiens GN=KPNA3 PE=1 SV=2 - [IMA4_HUMAN]	1	0.98	1.042	0.973	0.982	1.003	1.029	0.993	0.996	0.933	1.001	0.986	0.975	0.992	0.937	1.033	0.961	0.93	0.941	0.922
O00506	STK25	Serine/threonine-protein kinase 25 OS=Homo sapiens GN=STK25 PE=1 SV=1 - [STK25_HUMAN]	1.001	0.974	0.974	1.056	1.033	0.983	1.033	0.983	1.04	0.971	1.011	1.019	1.07	1.042	1.023	1.043	1.061	1.278	1.196	1.256
O00512	BCL9	B-cell CLL/lymphoma 9 protein OS=Homo sapiens GN=BCL9 PE=1 SV=4 - [BCL9_HUMAN]	1.193	0.859	1.168	0.997	0.96	1.11	0.944	1.016	0.946	1.153	0.952	0.966	1.211	0.959	0.998	1.027	1.096	0.767	0.861	1.04
O00519	FAAH	Fatty-acid amide hydrolase 1 OS=Homo sapiens GN=FAAH PE=1 SV=2 - [FAAH1_HUMAN]	1	1.027	1.011	0.97	0.921	1.146	0.907	1.034	0.758	1.082	0.887	1.063	0.967	0.989	0.939	1.044	1.182	1.225	1.18	1.099
O00522	KRIT1	Krev interaction trapped protein 1 OS=Homo sapiens GN=KRIT1 PE=1 SV=2 - [KRIT1_HUMAN]	1.022	0.982	1.097	0.961	1.003	1.024	0.978	1.024	1.03	1.016	1.019	1.113	1.033	1.015	0.99	0.991	1.01	0.942	1.003	0.983
O00566	MPHOSPH10	U3 small nucleolar ribonucleoprotein protein MPP10 OS=Homo sapiens GN=MPHOSPH10 PE=1 SV=2 - [MPP10_HUMAN]	0.987	1.025	0.986	0.99	1.016	0.975	1.014	1.008	0.998	0.993	1.005	1.001	1.001	0.993	0.944	0.996	0.97	0.955	0.957	0.925
O00567	NOP56	Nucleolar protein 56 OS=Homo sapiens GN=NOP56 PE=1 SV=4 - [NOP56_HUMAN]	1	1.003	1	1.006	1.005	0.989	1.018	1	1.005	1.008	1.01	0.996	0.983	0.985	0.98	0.988	0.968	0.989	0.966	0.953
O00571	DDX3X	ATP-dependent RNA helicase DDX3X OS=Homo sapiens GN=DDX3X PE=1 SV=3 - [DDX3X_HUMAN]	1	1.026	0.974	1.012	1.02	0.977	1.001	0.998	0.996	0.966	1.001	0.98	0.972	0.965	0.954	0.948	0.934	0.912	0.891	0.861
O00592-2	PODXL	Isoform 2 of Podocalyxin OS=Homo sapiens GN=PODXL - [PODXL_HUMAN]	1.028	0.964	1.015	0.98	1.011	0.98	1.03	1.03	0.976	1.022	1.033	0.975	0.879	1.014	0.923	1.007	0.922	0.763	0.791	0.664
O00623	PEX12	Peroxisome assembly protein 12 OS=Homo sapiens GN=PEX12 PE=1 SV=1 - [PEX12_HUMAN]	1.021	0.969	1.082	1.013	0.924	1.099	0.918	1.058	0.892	1.024	0.976	0.958	1.166	0.919	1.024	0.915	1.115	0.926	0.893	1.117
O00625	PIR	Pirin OS=Homo sapiens GN=PIR PE=1 SV=1 - [PIR_HUMAN]	1.002	0.967	1.006	1.02	0.97	0.996	1.043	1.001	1.053	1.016	1.051	0.99	1.011	1.041	1.057	1.139	1.128	1.139	1.082	1.117
O00629	KPNA4	Importin subunit alpha-3 OS=Homo sapiens GN=KPNA4 PE=1 SV=1 - [IMA3_HUMAN]	0.993	0.971	1.026	1.016	0.97	0.995	0.996	0.995	0.996	1.011	1.002	1.013	1.012	1.013	1.043	0.99	0.972	1.059	1.002	1.041
O00635	TRIM38	Tripartite motif-containing protein 38 OS=Homo sapiens GN=TRIM38 PE=1 SV=1 - [TRI38_HUMAN]	1.018	1	0.988	0.997	1.021	0.97	1	1.003	0.961	0.939	0.988	0.963	0.95	0.967	0.936	0.919	0.975	0.987	0.975	0.948
O00716	E2F3	Transcription factor E2F3 OS=Homo sapiens GN=E2F3 PE=1 SV=1 - [E2F3_HUMAN]	1.002	0.995	0.997	1.01	0.973	1.053	1.01	0.96	1.092	1.121	1.122	1.144	1.275	1.216	1.239	1.343	1.361	1.209	1.217	1.194
O00748-2	CES2	Isoform 2 of Cocaine esterase OS=Homo sapiens GN=CES2 - [EST2_HUMAN]	0.893	1.107	0.997	1.004	1.138	0.848	1.143	0.91	0.912	1.036	0.929	0.967	0.891	0.962	0.971	0.873	0.939	1.12	1.047	0.867
O00750	PIK3C2B	Phosphatidylinositol 4-phosphate 3-kinase C2 domain-containing subunit beta OS=Homo sapiens GN=PIK3C2B PE=1 SV=2 - [P3C2B_HUMAN]	0.987	0.968	1.038	0.995	0.989	0.976	0.995	1.016	0.972	0.926	0.944	0.961	0.948	0.942	0.906	0.852	0.842	0.883	0.874	0.808
O00754	MAN2B1	Lysosomal alpha-mannosidase OS=Homo sapiens GN=MAN2B1 PE=1 SV=3 - [MA2B1_HUMAN]	0.976	0.999	0.993	1.023	1.016	1.001	0.997	1.008	0.995	0.967	0.99	1.012	0.99	1.019	1.016	1	0.984	1.009	0.996	1.025
O00757	FBP2	Fructose-1,6-bisphosphatase isozyme 2 OS=Homo sapiens GN=FBP2 PE=1 SV=2 - [F16P2_HUMAN]	1.055	0.959	1.082	0.915	0.997	1.07	0.922	1.034	0.939	1.135	1.02	1.083	1.051	0.975	1.034	1.102	1.074	0.949	1.002	1.077
O00762	UBE2C	Ubiquitin-conjugating enzyme E2 C OS=Homo sapiens GN=UBE2C PE=1 SV=1 - [UBE2C_HUMAN]	1.035	1.004	1.019	0.888	0.979	1.098	0.887	1.061	0.787	1.047	0.865	1.004	1.029	0.944	0.999	0.865	1.071	0.941	0.902	1.106
O00764	PDXK	Pyridoxal kinase OS=Homo sapiens GN=PDXK PE=1 SV=1 - [PDXK_HUMAN]	0.992	0.901	1.023	1.018	0.956	1.072	0.996	1.008	0.987	0.996	0.987	1.048	0.955	0.983	1.017	0.965	0.94	0.936	1.008	1.019
O00767	SCD	Acyl-CoA desaturase OS=Homo sapiens GN=SCD PE=1 SV=2 - [ACOD_HUMAN]	0.989	0.987	0.974	1.055	0.99	1.001	1.014	0.974	0.999	0.86	0.968	0.883	0.899	0.95	0.728	0.715	0.601	0.642	0.566	0.557
O14497	ARID1A	AT-rich interactive domain-containing protein 1A OS=Homo sapiens GN=ARID1A PE=1 SV=3 - [ARI1A_HUMAN]	1.031	0.989	1.005	0.983	0.994	1.011	0.991	1.013	0.994	1.048	1.001	1.053	1.03	0.997	1.008	1.024	1.053	1.057	1.074	1.15
O14508	SOCS2	Suppressor of cytokine signaling 2 OS=Homo sapiens GN=SOCS2 PE=1 SV=1 - [SOCS2_HUMAN]	0.997	0.987	1.058	0.955	0.948	1.037	0.959	1.061	1.059	1.116	1.1	1.265	1.321	1.274	1.295	1.408	1.426	1.708	1.72	2.11
O14513	NCKAP5	Nck-associated protein 5 OS=Homo sapiens GN=NCKAP5 PE=1 SV=2 - [NCKP5_HUMAN]	0.914	0.875	1.098	1.107	0.932	0.997	0.963	1.124	0.805	1.069	1.22	0.884	1.297	1.13	1.12	1.027	1.047	1.028	1.095	1.041
O14519-2	CDK2AP1	Isoform 2 of Cyclin-dependent kinase 2-associated protein 1 OS=Homo sapiens GN=CDK2AP1 - [CDKA1_HUMAN]	1.076	0.924	1.034	0.976	1.039	0.845	1.166	0.926	1.007	0.937	1.015	1.003	1.024	0.968	1.055	1.069	0.979	0.948	0.947	0.995
O14523	C2CD2L	C2 domain-containing protein 2-like OS=Homo sapiens GN=C2CD2L PE=1 SV=3 - [C2C2L_HUMAN]	1.033	0.97	1.092	0.964	0.913	1.33	0.84	0.922	0.961	1.136	0.877	1.161	1.054	0.926	0.935	0.895	1.18	1.064	1.009	1.17
O14524	TMEM194A	Transmembrane protein 194A OS=Homo sapiens GN=TMEM194A PE=1 SV=2 - [T194A_HUMAN]	1.02	1.005	0.958	0.987	1.032	0.986	1.006	0.992	1.032	0.991	1.003	1.013	0.99	1.001	0.993	1.026	0.983	1.005	0.948	0.962
O14530	TXNDC9	Thioredoxin domain-containing protein 9 OS=Homo sapiens GN=TXNDC9 PE=1 SV=2 - [TXND9_HUMAN]	0.994	1.01	1.007	0.991	0.989	1.013	1.025	0.98	1.025	1.017	0.987	1.001	0.984	1.019	0.995	0.974	0.95	0.896	0.979	0.867
O14545	TRAFD1	TRAF-type zinc finger domain-containing protein 1 OS=Homo sapiens GN=TRAFD1 PE=1 SV=1 - [TRAD1_HUMAN]	1.031	0.967	0.988	0.982	1.032	0.962	0.986	1.028	1.019	0.987	0.973	1.041	1.077	0.969	0.97	1.002	1.033	1.076	1.036	1.055
O14548	COX7A2L	Cytochrome c oxidase subunit 7A-related protein, mitochondrial OS=Homo sapiens GN=COX7A2L PE=1 SV=2 - [COX7R_HUMAN]	1.053	0.99	1.018	0.95	0.981	1.003	0.982	1.013	0.996	1.046	1.009	1.001	1.004	0.932	0.963	0.936	1.012	0.909	0.995	0.945
O14561	NDUFAB1	Acyl carrier protein, mitochondrial OS=Homo sapiens GN=NDUFAB1 PE=1 SV=3 - [ACPM_HUMAN]	1.007	0.936	1.058	0.985	0.949	1.045	0.988	1.012	0.983	1.029	1.046	1	1.108	1.054	1.156	1.111	1.158	1.111	1.079	1.241
O14578-4	CIT	Isoform 4 of Citron Rho-interacting kinase OS=Homo sapiens GN=CIT - [CTRO_HUMAN]	0.991	1.048	0.983	1.013	1.043	0.986	1.028	0.974	1.045	1.085	1.032	0.99	0.987	1.065	1.061	1.095	1.11	1.127	1.125	1.066
O14579	COPE	Coatomer subunit epsilon OS=Homo sapiens GN=COPE PE=1 SV=3 - [COPE_HUMAN]	1.013	0.985	1.046	0.954	0.98	1.025	0.976	1.011	0.965	1.024	0.994	1.038	0.996	0.996	0.957	0.955	0.96	0.936	0.969	1.022
O14593	RFXANK	DNA-binding protein RFXANK OS=Homo sapiens GN=RFXANK PE=1 SV=2 - [RFXK_HUMAN]	1.019	1.016	0.972	0.996	0.946	1.051	0.971	1.048	1.036	0.971	1.119	1.021	1.012	1.1	1.22	1.113	1.028	1.039	1.004	0.993
O14595	CTDSP2	Carboxy-terminal domain RNA polymerase II polypeptide A small phosphatase 2 OS=Homo sapiens GN=CTDSP2 PE=1 SV=2 - [CTDS2_HUMAN]	0.892	1.03	1.103	0.94	1.022	1.023	0.966	0.996	0.987	0.891	0.944	1.064	1.013	0.997	1.015	1.055	1.179	1.279	1.184	1.484
O14617-5	AP3D1	Isoform 5 of AP-3 complex subunit delta-1 OS=Homo sapiens GN=AP3D1 - [AP3D1_HUMAN]	0.995	0.969	1.008	1.017	0.994	0.996	1.018	0.992	1.012	0.977	1.02	0.984	0.99	0.999	1.026	1.039	1.01	1.095	1.12	1.094
O14628	ZNF195	Zinc finger protein 195 OS=Homo sapiens GN=ZNF195 PE=1 SV=2 - [ZN195_HUMAN]	0.981	0.825	1.409	0.735	0.863	1.154	0.95	1.004	0.983	1.072	1.007	1.053	1.236	0.626	1.056	0.919	1.153	0.616	0.696	0.97
O14646	CHD1	Chromodomain-helicase-DNA-binding protein 1 OS=Homo sapiens GN=CHD1 PE=1 SV=2 - [CHD1_HUMAN]	0.999	0.947	1.073	0.972	0.962	1.034	0.994	1.007	0.989	1.087	0.99	1.043	1.048	0.955	1.013	1.002	1.087	0.947	0.931	1.015
O14647	CHD2	Chromodomain-helicase-DNA-binding protein 2 OS=Homo sapiens GN=CHD2 PE=1 SV=2 - [CHD2_HUMAN]	0.984	0.992	0.999	1.023	0.998	0.988	1.003	0.99	0.992	0.998	0.991	0.995	0.978	0.973	1.095	1.048	1.077	1.222	1.179	1.233
O14656	TOR1A	Torsin-1A OS=Homo sapiens GN=TOR1A PE=1 SV=1 - [TOR1A_HUMAN]	1.001	0.997	1.003	1	0.993	0.995	0.976	1.012	1.064	1.032	0.964	1.081	0.92	0.98	0.986	0.935	1.002	1.028	1.071	1.053
O14657	TOR1B	Torsin-1B OS=Homo sapiens GN=TOR1B PE=1 SV=2 - [TOR1B_HUMAN]	0.981	0.947	1.13	0.968	1.002	1.025	0.99	1.022	1.003	1.038	1.079	1.1	1.011	1.052	0.991	1.071	1.035	1.077	1.243	1.149
O14662-2	STX16	Isoform A of Syntaxin-16 OS=Homo sapiens GN=STX16 - [STX16_HUMAN]	1.003	0.948	1.006	1.027	1.05	0.949	0.983	1.029	0.943	0.96	0.903	0.972	0.989	0.981	0.977	1.003	0.891	1.082	1.075	1.081
O14672	ADAM10	Disintegrin and metalloproteinase domain-containing protein 10 OS=Homo sapiens GN=ADAM10 PE=1 SV=1 - [ADA10_HUMAN]	0.985	0.989	1.014	1.01	0.973	1.022	0.986	0.984	0.981	0.999	0.961	0.952	0.968	0.971	0.9	0.908	0.926	0.961	0.948	0.926
O14678	ABCD4	ATP-binding cassette sub-family D member 4 OS=Homo sapiens GN=ABCD4 PE=1 SV=1 - [ABCD4_HUMAN]	0.951	1.044	0.97	1.021	1.044	0.975	1.004	0.971	0.995	1.027	0.995	1.026	1.027	1.033	1.072	1.104	1.03	1.266	1.128	1.166
O14681	EI24	Etoposide-induced protein 2.4 homolog OS=Homo sapiens GN=EI24 PE=1 SV=4 - [EI24_HUMAN]	0.889	1.315	0.543	1.261	1.017	1.096	0.975	0.91	0.979	0.99	1.071	0.8	0.633	1.404	0.97	0.931	0.96	1.418	1.296	0.826
O14713	ITGB1BP1	Integrin beta-1-binding protein 1 OS=Homo sapiens GN=ITGB1BP1 PE=1 SV=1 - [ITBP1_HUMAN]	0.929	1.021	0.896	1.082	0.993	1.086	0.937	1.024	1.017	1.059	0.948	1.037	0.955	1.049	0.963	0.874	0.993	0.97	0.92	0.988
O14727-4	APAF1	Isoform 4 of Apoptotic protease-activating factor 1 OS=Homo sapiens GN=APAF1 - [APAF_HUMAN]	1.023	0.994	1.039	0.986	0.987	1.024	0.994	0.993	0.956	0.956	0.966	0.99	1.001	1.002	0.968	0.991	0.966	1.063	1.056	1.068
O14732	IMPA2	Inositol monophosphatase 2 OS=Homo sapiens GN=IMPA2 PE=1 SV=1 - [IMPA2_HUMAN]	0.936	1.094	0.933	1.006	1.025	0.984	0.953	1.026	1.041	0.953	0.996	0.962	1.02	0.998	0.95	1.019	1.013	0.843	0.853	0.826
O14734	ACOT8	Acyl-coenzyme A thioesterase 8 OS=Homo sapiens GN=ACOT8 PE=1 SV=1 - [ACOT8_HUMAN]	1.001	0.991	1.048	0.928	1.004	0.996	0.984	1.005	0.992	0.951	1.001	0.984	0.952	0.951	0.889	1.015	0.968	0.94	0.969	0.967
O14737	PDCD5	Programmed cell death protein 5 OS=Homo sapiens GN=PDCD5 PE=1 SV=3 - [PDCD5_HUMAN]	1.004	1.022	0.987	0.994	0.996	1.005	1.006	1.002	1	1.021	1.013	0.97	0.979	0.988	0.974	0.978	0.919	0.85	0.838	0.821
O14744	PRMT5	Protein arginine N-methyltransferase 5 OS=Homo sapiens GN=PRMT5 PE=1 SV=4 - [ANM5_HUMAN]	0.998	1.011	0.982	1.019	0.995	0.997	1.01	0.998	1.003	1.004	0.987	0.991	0.976	1.014	0.984	1.005	1.03	0.95	0.976	0.921
O14745	SLC9A3R1	Na(+)/H(+) exchange regulatory cofactor NHE-RF1 OS=Homo sapiens GN=SLC9A3R1 PE=1 SV=4 - [NHRF1_HUMAN]	1.01	1.022	0.976	1.014	1.006	1.001	1.008	1.018	0.99	0.995	0.996	0.95	0.954	0.945	0.959	0.937	0.92	0.946	0.936	0.973
O14757	CHEK1	Serine/threonine-protein kinase Chk1 OS=Homo sapiens GN=CHEK1 PE=1 SV=2 - [CHK1_HUMAN]	1.008	0.967	1.006	1.022	0.98	1.01	1.018	0.993	1.044	0.945	0.999	1.007	0.959	0.98	0.852	0.9	0.849	0.582	0.621	0.563
O14772	FPGT	Fucose-1-phosphate guanylyltransferase OS=Homo sapiens GN=FPGT PE=1 SV=2 - [FPGT_HUMAN]	1.077	0.839	1.158	0.906	0.968	1.018	1.085	1.039	1.013	0.942	0.954	0.961	0.916	1.089	0.962	1.026	1.01	0.889	0.968	1.024
O14773	TPP1	Tripeptidyl-peptidase 1 OS=Homo sapiens GN=TPP1 PE=1 SV=2 - [TPP1_HUMAN]	1.03	0.897	1.211	0.909	0.968	1.042	0.992	0.99	0.986	1.13	0.969	0.975	0.989	0.875	0.999	0.957	1.074	0.892	0.959	1.212
O14776	TCERG1	Transcription elongation regulator 1 OS=Homo sapiens GN=TCERG1 PE=1 SV=2 - [TCRG1_HUMAN]	1.002	0.993	1	0.984	0.994	1.002	0.991	1.008	0.985	1.019	0.998	1.014	1.018	0.976	0.993	0.999	1.005	0.996	0.957	0.98
O14777	NDC80	Kinetochore protein NDC80 homolog OS=Homo sapiens GN=NDC80 PE=1 SV=1 - [NDC80_HUMAN]	1.015	1.007	1.004	0.992	0.992	1.007	0.998	1.009	1.009	1.019	1.043	1.058	1.068	1.046	1.057	1.143	1.088	1.159	1.16	1.141
O14782	KIF3C	Kinesin-like protein KIF3C OS=Homo sapiens GN=KIF3C PE=1 SV=3 - [KIF3C_HUMAN]	0.966	1.023	0.973	1.053	1.008	0.968	1.051	0.971	1.036	1.021	1.051	1.017	1.029	1.055	1.073	1.058	1.066	1.154	1.099	1.067
O14787-2	TNPO2	Isoform 2 of Transportin-2 OS=Homo sapiens GN=TNPO2 - [TNPO2_HUMAN]	0.964	0.943	1.025	1.024	0.993	1.019	0.991	0.972	1.024	0.953	0.94	0.942	1.04	1.02	1.004	0.991	0.998	1.106	1.036	1.103
O14802	POLR3A	DNA-directed RNA polymerase III subunit RPC1 OS=Homo sapiens GN=POLR3A PE=1 SV=2 - [RPC1_HUMAN]	1.003	1.022	0.968	0.994	1.008	0.988	1.023	0.995	0.994	1.021	1.011	1.027	0.992	1.02	1.022	0.994	0.988	0.995	1.017	0.972
O14818	PSMA7	Proteasome subunit alpha type-7 OS=Homo sapiens GN=PSMA7 PE=1 SV=1 - [PSA7_HUMAN]	0.998	1.007	0.985	1.01	1.015	0.972	1.005	0.996	0.982	0.978	0.997	1.015	0.987	1.015	0.981	0.976	0.96	0.996	1.011	0.993
O14828	SCAMP3	Secretory carrier-associated membrane protein 3 OS=Homo sapiens GN=SCAMP3 PE=1 SV=3 - [SCAM3_HUMAN]	1.001	1.021	1.007	0.995	1.015	0.993	0.999	1.015	1.007	1.027	1.005	0.99	0.985	0.987	0.982	0.976	0.974	0.871	0.871	0.918
O14832	PHYH	Phytanoyl-CoA dioxygenase, peroxisomal OS=Homo sapiens GN=PHYH PE=1 SV=1 - [PAHX_HUMAN]	0.986	1.05	0.978	1.025	1.082	0.931	1.028	0.965	1.047	0.971	0.999	0.95	0.97	1	1.04	1.004	0.97	0.988	1.036	0.952
O14867	BACH1	Transcription regulator protein BACH1 OS=Homo sapiens GN=BACH1 PE=1 SV=2 - [BACH1_HUMAN]	1.031	1.013	1.014	0.962	1.065	0.961	0.973	1.045	1.007	0.897	0.993	0.924	0.907	0.936	1.041	1.049	0.981	0.998	1.047	1.063
O14874	BCKDK	[3-methyl-2-oxobutanoate dehydrogenase [lipoamide]] kinase, mitochondrial OS=Homo sapiens GN=BCKDK PE=1 SV=2 - [BCKD_HUMAN]	0.969	1.032	0.949	1.02	1.013	0.994	0.971	0.995	1.013	1.06	0.997	1.086	1.019	1.022	0.984	0.988	1.035	1.026	1.065	1.002
O14879	IFIT3	Interferon-induced protein with tetratricopeptide repeats 3 OS=Homo sapiens GN=IFIT3 PE=1 SV=1 - [IFIT3_HUMAN]	0.992	1.06	0.932	1.062	1.024	0.994	1.021	0.992	0.97	0.931	0.931	1.009	0.955	1.038	0.901	0.904	0.82	1.018	0.972	0.925
O14893	GEMIN2	Gem-associated protein 2 OS=Homo sapiens GN=GEMIN2 PE=1 SV=1 - [GEMI2_HUMAN]	0.999	1.004	0.982	1.013	0.97	0.985	1.057	1.004	1.017	1.012	1.031	0.99	0.973	1.018	1.005	1.012	0.997	0.977	0.968	0.892
O14907	TAX1BP3	Tax1-binding protein 3 OS=Homo sapiens GN=TAX1BP3 PE=1 SV=2 - [TX1B3_HUMAN]	1.026	0.996	0.955	1.032	0.951	0.958	1.09	1.006	1.045	1	0.971	1.045	1.106	1.054	1.128	1.045	1.166	1.294	1.394	1.365
O14908	GIPC1	PDZ domain-containing protein GIPC1 OS=Homo sapiens GN=GIPC1 PE=1 SV=2 - [GIPC1_HUMAN]	0.947	1.02	0.97	1.069	1.034	0.887	1.095	0.99	0.978	0.914	0.904	0.924	0.947	1.05	0.971	0.917	0.81	1.154	1.166	1.416
O14917-2	PCDH17	Isoform 2 of Protocadherin-17 OS=Homo sapiens GN=PCDH17 - [PCD17_HUMAN]	1.172	0.715	1.135	0.984	1.046	1.13	1.09	0.715	0.981	1	1.175	0.996	1.023	0.829	1.273	0.741	1.26	1.023	1.057	1.268
O14920	IKBKB	Inhibitor of nuclear factor kappa-B kinase subunit beta OS=Homo sapiens GN=IKBKB PE=1 SV=1 - [IKKB_HUMAN]	0.974	1.046	0.982	1.043	1.002	0.995	1.02	0.986	0.992	0.993	0.986	0.924	0.952	0.999	1.009	1.005	1.004	1.094	1.084	1.041
O14924	RGS12	Regulator of G-protein signaling 12 OS=Homo sapiens GN=RGS12 PE=1 SV=1 - [RGS12_HUMAN]	1.027	0.987	1.037	0.975	0.987	1.018	0.992	1.02	1.008	0.944	1.014	0.991	0.952	0.914	0.946	0.959	0.977	0.935	0.959	0.991
O14929	HAT1	Histone acetyltransferase type B catalytic subunit OS=Homo sapiens GN=HAT1 PE=1 SV=1 - [HAT1_HUMAN]	1.006	1.014	0.994	1.023	1.02	0.982	0.977	1.01	1	0.987	0.999	1.018	0.958	1.01	0.937	0.963	0.934	0.94	0.91	0.896
O14933	UBE2L6	Ubiquitin/ISG15-conjugating enzyme E2 L6 OS=Homo sapiens GN=UBE2L6 PE=1 SV=4 - [UB2L6_HUMAN]	0.97	1.011	0.982	1.032	1.026	0.978	1.012	0.982	0.998	0.965	1.019	1.026	0.983	1.017	0.973	1.009	0.945	0.929	0.929	0.862
O14939	PLD2	Phospholipase D2 OS=Homo sapiens GN=PLD2 PE=1 SV=2 - [PLD2_HUMAN]	0.974	0.95	1.089	0.988	1.045	0.975	0.961	1.046	0.945	1.026	0.99	1.034	0.988	1.012	1.146	1.066	1.119	1.006	1.106	1.097
O14949	UQCRQ	Cytochrome b-c1 complex subunit 8 OS=Homo sapiens GN=UQCRQ PE=1 SV=4 - [QCR8_HUMAN]	0.994	0.965	0.981	1.006	0.996	1.002	0.981	1.021	0.967	1.031	1.02	1.031	1.05	0.988	1.064	1.002	1.062	1.102	1.06	1.13
O14964	HGS	Hepatocyte growth factor-regulated tyrosine kinase substrate OS=Homo sapiens GN=HGS PE=1 SV=1 - [HGS_HUMAN]	1.039	1.016	0.978	1.003	1.008	0.978	0.992	1.018	0.987	0.997	0.987	0.997	0.989	0.991	1.031	1.022	1.014	1.026	1.014	1.017
O14965	AURKA	Aurora kinase A OS=Homo sapiens GN=AURKA PE=1 SV=2 - [AURKA_HUMAN]	1.005	0.847	1.101	0.993	1.029	0.993	0.99	1.021	1.014	1.016	1.045	1.087	1.078	1.04	1.112	1.058	1.082	1.349	1.199	1.343
O14974	PPP1R12A	Protein phosphatase 1 regulatory subunit 12A OS=Homo sapiens GN=PPP1R12A PE=1 SV=1 - [MYPT1_HUMAN]	1.018	1.011	0.997	0.982	1.013	0.993	0.981	1.013	0.969	0.977	0.972	0.942	0.975	0.925	0.916	0.943	0.901	0.908	0.881	0.936
O14975	SLC27A2	Very long-chain acyl-CoA synthetase OS=Homo sapiens GN=SLC27A2 PE=1 SV=2 - [S27A2_HUMAN]	1.002	0.929	1.012	1.018	0.988	1.022	1.004	1.006	1.005	0.937	0.96	0.958	0.948	0.895	0.949	0.949	0.921	0.8	0.736	0.76
O14976	GAK	Cyclin-G-associated kinase OS=Homo sapiens GN=GAK PE=1 SV=2 - [GAK_HUMAN]	1.004	1.014	1.013	0.977	1.017	0.985	1.014	1.011	1.005	1.006	0.991	1.007	1.001	1.002	0.984	0.981	1.002	1.065	1.029	1.025
O14978	ZNF263	Zinc finger protein 263 OS=Homo sapiens GN=ZNF263 PE=2 SV=2 - [ZN263_HUMAN]	0.947	1.116	0.924	1.02	1.046	0.987	1.011	0.96	1.026	0.956	1.014	0.961	0.913	0.965	0.97	0.819	0.905	0.797	0.868	0.707
O14979	HNRNPDL	Heterogeneous nuclear ribonucleoprotein D-like OS=Homo sapiens GN=HNRNPDL PE=1 SV=3 - [HNRDL_HUMAN]	1.004	1.015	0.979	1.001	0.996	0.992	0.994	1.001	1.013	1.034	1.041	1.032	0.979	0.993	0.989	1.016	0.977	0.962	0.94	0.907
O14980	XPO1	Exportin-1 OS=Homo sapiens GN=XPO1 PE=1 SV=1 - [XPO1_HUMAN]	0.985	0.989	1.008	1.024	1.014	1.009	1	0.994	1.014	0.989	1.023	0.986	1.006	1.046	1.021	1.016	1.028	1.098	1.079	1.065
O14981	BTAF1	TATA-binding protein-associated factor 172 OS=Homo sapiens GN=BTAF1 PE=1 SV=2 - [BTAF1_HUMAN]	0.992	0.998	1.01	0.98	0.982	1.014	0.985	1.007	0.993	0.977	0.989	1.002	0.989	1.018	1.002	0.991	0.984	0.986	0.987	1.038
O14983	ATP2A1	Sarcoplasmic/endoplasmic reticulum calcium ATPase 1 OS=Homo sapiens GN=ATP2A1 PE=1 SV=1 - [AT2A1_HUMAN]	0.993	1.123	0.926	0.997	1.181	1.013	0.967	0.977	1.038	0.732	0.906	0.934	0.691	0.951	0.955	0.941	0.834	0.895	0.883	0.929
O15014	ZNF609	Zinc finger protein 609 OS=Homo sapiens GN=ZNF609 PE=1 SV=2 - [ZN609_HUMAN]	0.992	0.995	1.001	1.009	0.995	1.02	0.965	1.015	1.001	1.027	1.022	0.969	0.999	1.019	0.983	0.998	0.992	0.987	1.007	0.981
O15015	ZNF646	Zinc finger protein 646 OS=Homo sapiens GN=ZNF646 PE=1 SV=1 - [ZN646_HUMAN]	1.01	0.978	1.035	0.959	0.984	1.035	0.988	1.019	1.01	1.016	0.996	1.063	1.028	1.021	0.965	1.041	1.121	1.01	1.027	1.106
O15020	SPTBN2	Spectrin beta chain, non-erythrocytic 2 OS=Homo sapiens GN=SPTBN2 PE=1 SV=3 - [SPTN2_HUMAN]	1.011	1.008	0.986	0.994	1.004	0.992	1.005	1.005	1.019	1.016	1.013	1.003	0.98	0.988	0.978	0.988	0.963	0.936	0.918	0.885
O15031	PLXNB2	Plexin-B2 OS=Homo sapiens GN=PLXNB2 PE=1 SV=3 - [PLXB2_HUMAN]	0.985	0.992	0.999	1.017	0.982	1.01	1.009	0.991	1.003	1.024	1.037	1.022	1.017	1.033	1.009	1.01	1.043	1.173	1.171	1.232
O15037	KHNYN	Protein KHNYN OS=Homo sapiens GN=KHNYN PE=2 SV=3 - [KHNYN_HUMAN]	1.032	0.981	0.943	1.02	1.001	0.958	1.005	1.012	0.98	0.949	1.022	0.951	0.985	0.975	1.046	1.081	0.978	1.105	1.173	1.08
O15040-2	TECPR2	Isoform 2 of Tectonin beta-propeller repeat-containing protein 2 OS=Homo sapiens GN=TECPR2 - [TCPR2_HUMAN]	1.013	1.01	0.944	1.022	0.976	1.002	1.002	1.004	0.961	0.942	1.082	1.007	0.974	1.032	1.071	1.018	0.849	1.063	1.192	0.953
O15047	SETD1A	Histone-lysine N-methyltransferase SETD1A OS=Homo sapiens GN=SETD1A PE=1 SV=3 - [SET1A_HUMAN]	0.987	1.05	0.999	0.98	0.994	0.997	1.003	1.003	1.015	1.015	0.988	1.023	0.992	0.994	1.016	1.078	0.99	1.063	1.065	1.049
O15049	N4BP3	NEDD4-binding protein 3 OS=Homo sapiens GN=N4BP3 PE=1 SV=3 - [N4BP3_HUMAN]	1.017	0.974	1.032	0.988	0.98	0.97	1.056	1.02	0.87	0.821	0.791	0.889	0.839	0.826	0.927	0.856	0.814	1.082	1.103	1.096
O15050	TRANK1	TPR and ankyrin repeat-containing protein 1 OS=Homo sapiens GN=TRANK1 PE=2 SV=4 - [TRNK1_HUMAN]	1.013	1.011	0.983	1.003	1.008	0.993	1.028	0.994	1.013	0.977	1.04	1.062	1.046	1.077	1.04	1.059	1.084	1.316	1.372	1.339
O15054-1	KDM6B	Isoform 1 of Lysine-specific demethylase 6B OS=Homo sapiens GN=KDM6B - [KDM6B_HUMAN]	1.024	1.086	0.957	0.941	1.004	1.062	1.026	0.904	0.951	0.895	0.983	0.982	0.922	0.787	1.096	0.921	1.041	0.858	0.99	0.873
O15055	PER2	Period circadian protein homolog 2 OS=Homo sapiens GN=PER2 PE=1 SV=2 - [PER2_HUMAN]	0.957	1.036	0.975	1.037	0.909	1.216	0.869	0.93	0.829	1.021	0.944	1.048	1.006	0.894	0.59	0.713	0.752	0.929	0.844	0.811
O15056	SYNJ2	Synaptojanin-2 OS=Homo sapiens GN=SYNJ2 PE=1 SV=3 - [SYNJ2_HUMAN]	0.945	1.044	0.973	1.005	1.014	0.995	1.019	0.991	1.007	0.991	1.054	1.184	1.024	1.095	1.288	1.291	1.234	1.273	1.289	1.235
O15060	ZBTB39	Zinc finger and BTB domain-containing protein 39 OS=Homo sapiens GN=ZBTB39 PE=2 SV=1 - [ZBT39_HUMAN]	1.128	0.848	1	0.979	0.84	1.038	1.076	1.044	0.978	1.067	1.048	1.032	1.189	0.955	1.221	1.338	1.201	1.042	1.013	1.433
O15062	ZBTB5	Zinc finger and BTB domain-containing protein 5 OS=Homo sapiens GN=ZBTB5 PE=1 SV=1 - [ZBTB5_HUMAN]	1.015	0.991	1.067	0.967	1.022	0.984	0.981	0.988	0.973	0.975	1.012	1.066	1.04	1.046	1.096	0.873	1.033	0.978	1.177	1.121
O15063	KIAA0355	Uncharacterized protein KIAA0355 OS=Homo sapiens GN=KIAA0355 PE=1 SV=2 - [K0355_HUMAN]	1.017	0.92	1.006	1.053	0.977	1.056	1.016	0.964	0.963	1.002	0.996	1.054	1.165	1.009	1.083	1.099	1.11	1.08	0.993	1.219
O15066	KIF3B	Kinesin-like protein KIF3B OS=Homo sapiens GN=KIF3B PE=1 SV=1 - [KIF3B_HUMAN]	0.949	1.03	0.974	1.012	1.045	0.938	0.968	1.014	1.005	0.99	0.999	1.096	0.959	0.961	1.015	1.02	1.006	1.011	1.046	1.072
O15067	PFAS	Phosphoribosylformylglycinamidine synthase OS=Homo sapiens GN=PFAS PE=1 SV=4 - [PUR4_HUMAN]	0.98	1.01	0.993	1.001	1.007	0.983	1.001	1.014	1.012	1.023	1.01	1	1.011	0.997	1	0.993	0.992	0.906	0.943	0.879
O15083	ERC2	ERC protein 2 OS=Homo sapiens GN=ERC2 PE=1 SV=3 - [ERC2_HUMAN]	1.113	1.294	0.908	0.715	0.83	1.293	0.608	1.301	0.843	0.655	0.952	0.806	0.843	0.834	0.591	1.159	0.779	0.783	0.84	0.877
O15084	ANKRD28	Serine/threonine-protein phosphatase 6 regulatory ankyrin repeat subunit A OS=Homo sapiens GN=ANKRD28 PE=1 SV=5 - [ANR28_HUMAN]	1.006	0.936	1.102	0.964	0.948	1.039	1.098	0.908	0.994	0.902	1.052	1.004	1.097	0.907	0.998	0.962	1.037	0.819	0.903	0.945
O15085-2	ARHGEF11	Isoform 2 of Rho guanine nucleotide exchange factor 11 OS=Homo sapiens GN=ARHGEF11 - [ARHGB_HUMAN]	0.931	1.029	1.066	1.041	0.999	0.964	1.043	1.01	1.054	0.978	0.997	0.966	0.935	0.95	1.07	1.033	1.008	1.106	1.035	0.964
O15091	KIAA0391	Mitochondrial ribonuclease P protein 3 OS=Homo sapiens GN=KIAA0391 PE=1 SV=2 - [MRRP3_HUMAN]	0.954	0.941	1.022	1.038	0.975	1.059	0.992	1.001	1.051	0.99	1.027	0.962	1.116	1.135	1.079	1.142	1.161	1.258	1.327	1.241
O15111	CHUK	Inhibitor of nuclear factor kappa-B kinase subunit alpha OS=Homo sapiens GN=CHUK PE=1 SV=2 - [IKKA_HUMAN]	0.951	0.964	1.005	1.043	0.97	1.023	0.989	0.991	1.042	1.054	1.046	1.035	1.1	1.075	1.055	1.046	1.111	1.138	1.072	1.089
O15116	LSM1	U6 snRNA-associated Sm-like protein LSm1 OS=Homo sapiens GN=LSM1 PE=1 SV=1 - [LSM1_HUMAN]	1.017	0.817	1.381	0.808	0.801	1.272	0.81	1.122	0.846	1.217	0.999	1.1	1.204	0.949	0.877	0.797	1.284	0.853	0.937	1.179
O15118	NPC1	Niemann-Pick C1 protein OS=Homo sapiens GN=NPC1 PE=1 SV=2 - [NPC1_HUMAN]	1.015	0.989	1.016	0.997	0.973	0.981	1.032	1.012	1.012	0.984	1.015	1.047	1.012	1.018	1.031	1.086	1.012	1.156	1.217	1.248
O15120	AGPAT2	1-acyl-sn-glycerol-3-phosphate acyltransferase beta OS=Homo sapiens GN=AGPAT2 PE=1 SV=1 - [PLCB_HUMAN]	1.004	1.068	0.946	0.99	0.965	0.989	1.023	1.03	0.941	1	0.96	0.999	0.88	0.989	0.848	1.065	0.903	1.021	0.936	0.921
O15121	DEGS1	Sphingolipid delta(4)-desaturase DES1 OS=Homo sapiens GN=DEGS1 PE=1 SV=1 - [DEGS1_HUMAN]	0.977	0.908	1.114	1.034	0.955	1.056	1.011	0.988	0.969	1.028	0.993	1.015	0.928	1.005	0.909	0.967	1.029	1.075	0.97	1.034
O15126	SCAMP1	Secretory carrier-associated membrane protein 1 OS=Homo sapiens GN=SCAMP1 PE=1 SV=2 - [SCAM1_HUMAN]	0.982	1.029	0.981	0.979	1.004	0.979	1.036	1.016	0.978	1.038	1.014	1.011	0.99	0.963	0.971	0.946	0.969	0.887	0.918	0.867
O15127	SCAMP2	Secretory carrier-associated membrane protein 2 OS=Homo sapiens GN=SCAMP2 PE=1 SV=2 - [SCAM2_HUMAN]	1.053	0.998	0.971	0.984	1.008	0.985	1.007	0.991	0.995	1.013	1.049	1.033	1.043	1.05	1.043	1.065	1.027	1.071	1.014	1.097
O15143	ARPC1B	Actin-related protein 2/3 complex subunit 1B OS=Homo sapiens GN=ARPC1B PE=1 SV=3 - [ARC1B_HUMAN]	1.006	1.019	0.974	0.987	1.013	0.992	0.98	1.005	0.99	1.019	0.999	1.007	1.02	0.998	0.963	1.003	1.007	1.022	0.993	1
O15144	ARPC2	Actin-related protein 2/3 complex subunit 2 OS=Homo sapiens GN=ARPC2 PE=1 SV=1 - [ARPC2_HUMAN]	0.995	1.005	1.018	0.99	1.009	0.996	1.004	0.995	0.999	0.988	1.002	1.021	0.998	1.022	1.017	0.991	0.997	1.067	1.056	1.059
O15145	ARPC3	Actin-related protein 2/3 complex subunit 3 OS=Homo sapiens GN=ARPC3 PE=1 SV=3 - [ARPC3_HUMAN]	1.033	1.006	1.02	0.921	1.005	1.009	0.969	0.987	0.985	0.925	0.918	1.102	0.916	0.982	0.985	0.968	0.979	0.985	0.975	1.023
O15155	BET1	BET1 homolog OS=Homo sapiens GN=BET1 PE=1 SV=1 - [BET1_HUMAN]	1.005	0.922	1.019	1.055	1.005	1.029	0.987	0.979	1.011	0.994	1.011	1.031	1.015	1.008	1.043	0.978	1.028	1.06	1.053	1.06
O15156-2	ZBTB7B	Isoform 2 of Zinc finger and BTB domain-containing protein 7B OS=Homo sapiens GN=ZBTB7B - [ZBT7B_HUMAN]	0.99	1.062	0.859	1.099	1.013	0.94	0.959	1.056	0.973	1.016	0.994	0.857	1.055	0.97	1.012	1.006	0.966	1.244	1.269	1.211
O15160	POLR1C	DNA-directed RNA polymerases I and III subunit RPAC1 OS=Homo sapiens GN=POLR1C PE=1 SV=1 - [RPAC1_HUMAN]	0.99	1.024	0.986	1.024	1.028	0.975	1.027	0.998	0.986	0.936	0.955	0.999	0.962	0.994	0.964	0.925	0.904	0.964	0.927	0.908
O15164	TRIM24	Transcription intermediary factor 1-alpha OS=Homo sapiens GN=TRIM24 PE=1 SV=3 - [TIF1A_HUMAN]	0.994	1.019	1.006	1.005	0.95	1.043	0.98	1.003	1.02	0.998	1.018	1.029	1.034	1.073	1.037	1.092	1.098	1.099	1.055	1.082
O15169	AXIN1	Axin-1 OS=Homo sapiens GN=AXIN1 PE=1 SV=2 - [AXIN1_HUMAN]	0.993	1.047	0.944	1.071	1.046	0.983	0.968	1.012	1.028	1.068	0.903	1.013	1.03	1.009	0.894	0.955	0.975	1.056	1.031	0.978
O15173-2	PGRMC2	Isoform 2 of Membrane-associated progesterone receptor component 2 OS=Homo sapiens GN=PGRMC2 - [PGRC2_HUMAN]	1.049	0.996	0.945	1.009	1.02	0.985	1.075	0.967	1.025	0.989	0.955	0.967	1.006	1.013	0.977	0.983	0.903	0.995	1.011	0.926
O15198-2	SMAD9	Isoform B of Mothers against decapentaplegic homolog 9 OS=Homo sapiens GN=SMAD9 - [SMAD9_HUMAN]	0.913	1.008	1.047	1.054	1.053	1.025	1.045	0.945	1.006	1.129	1.03	1.131	1.082	1.03	1.021	1.026	1.041	0.96	1.003	1.211
O15211	RGL2	Ral guanine nucleotide dissociation stimulator-like 2 OS=Homo sapiens GN=RGL2 PE=1 SV=1 - [RGL2_HUMAN]	0.914	1.058	1.14	0.9	0.939	1.043	1.019	0.98	0.984	0.959	0.959	1.072	1.073	0.908	1.115	1.071	1.064	0.988	1.013	1.197
O15212	PFDN6	Prefoldin subunit 6 OS=Homo sapiens GN=PFDN6 PE=1 SV=1 - [PFD6_HUMAN]	1.002	0.999	0.986	1.014	1.018	0.979	0.975	0.995	1	1.043	1.033	1.01	1.012	0.977	0.978	0.981	0.96	0.912	0.888	0.85
O15213	WDR46	WD repeat-containing protein 46 OS=Homo sapiens GN=WDR46 PE=1 SV=3 - [WDR46_HUMAN]	1.012	1.009	0.965	0.982	0.967	1.006	1.013	0.964	1.006	1.017	0.997	1.049	0.96	0.983	1.073	1.054	1.09	1.071	1.063	1.09
O15226-2	NKRF	Isoform 2 of NF-kappa-B-repressing factor OS=Homo sapiens GN=NKRF - [NKRF_HUMAN]	1.022	0.988	1.012	0.983	1.01	1.022	1.009	0.992	0.997	1.022	1.01	1.021	1.03	1.01	0.99	1.035	1.041	0.96	1.007	0.989
O15228	GNPAT	Dihydroxyacetone phosphate acyltransferase OS=Homo sapiens GN=GNPAT PE=1 SV=1 - [GNPAT_HUMAN]	0.991	0.946	1.068	0.973	0.947	1.051	0.986	1.007	0.996	0.998	0.994	0.97	0.973	1.007	0.983	1.027	1.032	1.022	0.968	1.033
O15234	CASC3	Protein CASC3 OS=Homo sapiens GN=CASC3 PE=1 SV=2 - [CASC3_HUMAN]	1.036	1.019	0.994	1.009	1.019	0.987	0.977	0.993	0.988	1.005	1	0.997	1.024	0.978	0.938	0.995	0.93	0.863	0.9	0.9
O15235	MRPS12	28S ribosomal protein S12, mitochondrial OS=Homo sapiens GN=MRPS12 PE=1 SV=1 - [RT12_HUMAN]	0.917	1.115	0.893	1.094	1.039	0.92	1.038	1.027	1.032	1.079	1.05	0.834	0.976	1.006	1.003	0.99	1.054	1.118	1.035	0.927
O15239	NDUFA1	NADH dehydrogenase [ubiquinone] 1 alpha subcomplex subunit 1 OS=Homo sapiens GN=NDUFA1 PE=1 SV=1 - [NDUA1_HUMAN]	1.095	0.983	1.015	0.924	1.136	0.891	1.03	0.948	1.015	1.073	1.044	0.962	0.88	1.01	1.177	1.116	1.013	1.054	1.099	1.031
O15254	ACOX3	Peroxisomal acyl-coenzyme A oxidase 3 OS=Homo sapiens GN=ACOX3 PE=1 SV=2 - [ACOX3_HUMAN]	0.961	1.035	1.011	1.003	0.996	1.014	1.009	0.982	0.954	0.961	1.005	1.032	1.005	0.993	0.963	0.894	0.918	1.035	1.018	0.986
O15258	RER1	Protein RER1 OS=Homo sapiens GN=RER1 PE=1 SV=1 - [RER1_HUMAN]	0.996	1.044	0.954	0.978	0.998	0.954	0.954	1.049	1.083	1.016	1.004	1.015	1.074	1.022	0.988	1.047	1.058	1.045	1.04	1.06
O15265-2	ATXN7	Isoform b of Ataxin-7 OS=Homo sapiens GN=ATXN7 - [ATX7_HUMAN]	0.965	1.04	0.929	1.102	1.034	0.989	1.028	0.955	0.972	1.032	0.995	0.951	0.9	1.021	0.999	0.959	1.003	1.034	0.979	0.971
O15269	SPTLC1	Serine palmitoyltransferase 1 OS=Homo sapiens GN=SPTLC1 PE=1 SV=1 - [SPTC1_HUMAN]	1.017	0.977	0.998	0.978	1.004	0.992	0.993	1.006	0.974	1.034	0.984	1.024	0.96	0.99	1.006	1.005	0.975	1.025	1.031	1.01
O15270	SPTLC2	Serine palmitoyltransferase 2 OS=Homo sapiens GN=SPTLC2 PE=1 SV=1 - [SPTC2_HUMAN]	0.981	0.982	1.076	0.985	0.977	1.02	0.988	1.02	0.945	0.939	0.962	0.959	0.96	0.946	0.923	0.938	0.984	0.98	0.997	1.041
O15287	FANCG	Fanconi anemia group G protein OS=Homo sapiens GN=FANCG PE=1 SV=1 - [FANCG_HUMAN]	0.978	1.003	0.971	1.012	0.99	1.005	1.021	0.971	1.032	0.961	1.049	1.068	1.041	1.014	1.01	0.96	0.99	0.875	0.862	0.839
O15294	OGT	UDP-N-acetylglucosamine--peptide N-acetylglucosaminyltransferase 110 kDa subunit OS=Homo sapiens GN=OGT PE=1 SV=3 - [OGT1_HUMAN]	1.005	1.001	1.012	0.986	0.998	0.997	0.996	1.011	0.981	1.007	0.99	1.005	1.021	0.986	0.958	0.987	0.965	0.959	0.94	0.946
O15297	PPM1D	Protein phosphatase 1D OS=Homo sapiens GN=PPM1D PE=1 SV=1 - [PPM1D_HUMAN]	0.994	1.04	1.018	0.952	1.042	0.965	0.985	0.999	0.999	1.01	0.985	1.027	0.966	0.903	0.977	0.949	0.994	0.783	0.774	0.853
O15305	PMM2	Phosphomannomutase 2 OS=Homo sapiens GN=PMM2 PE=1 SV=1 - [PMM2_HUMAN]	1.012	0.983	0.996	1.001	1.006	0.989	0.997	1.015	1.012	1.028	1.013	0.984	1.003	1.02	1.001	0.984	0.985	0.946	0.938	0.953
O15327	INPP4B	Type II inositol 3,4-bisphosphate 4-phosphatase OS=Homo sapiens GN=INPP4B PE=2 SV=4 - [INP4B_HUMAN]	0.952	1.073	0.97	0.995	1.023	0.909	1.019	1.055	1.094	0.994	1.013	0.869	0.903	0.919	0.972	1.039	0.928	0.914	0.906	0.831
O15350-5	TP73	Isoform Epsilon of Tumor protein p73 OS=Homo sapiens GN=TP73 - [P73_HUMAN]	0.959	0.914	1.108	1.014	0.941	1.007	1.03	1.014	1.009	0.933	0.996	1.028	0.96	0.954	0.984	0.886	1.059	0.793	0.831	0.762
O15355	PPM1G	Protein phosphatase 1G OS=Homo sapiens GN=PPM1G PE=1 SV=1 - [PPM1G_HUMAN]	0.992	1.014	0.999	1.012	1.017	0.993	0.993	0.999	1.012	1.03	1.009	1	1.007	1.006	1	0.987	0.973	0.973	0.959	0.963
O15357	INPPL1	Phosphatidylinositol 3,4,5-trisphosphate 5-phosphatase 2 OS=Homo sapiens GN=INPPL1 PE=1 SV=2 - [SHIP2_HUMAN]	1.006	1.015	0.983	1.022	0.996	0.996	1.028	0.989	1.01	0.993	1.003	0.969	0.979	0.996	1.041	1.018	1.004	1.003	0.979	1.002
O15371	EIF3D	Eukaryotic translation initiation factor 3 subunit D OS=Homo sapiens GN=EIF3D PE=1 SV=1 - [EIF3D_HUMAN]	0.98	1.005	1.016	0.999	1.011	0.99	1.001	0.998	0.998	0.97	0.976	0.992	0.975	0.992	0.953	0.944	0.894	0.908	0.897	0.858
O15379-2	HDAC3	Isoform 2 of Histone deacetylase 3 OS=Homo sapiens GN=HDAC3 - [HDAC3_HUMAN]	0.968	0.913	1.102	0.959	0.999	1.075	0.94	0.997	0.925	1.054	1.017	1.038	1.096	0.987	0.975	1.015	1.074	0.991	1.024	1.145
O15381	NVL	Nuclear valosin-containing protein-like OS=Homo sapiens GN=NVL PE=1 SV=1 - [NVL_HUMAN]	1.003	1.003	0.987	1.015	1.031	0.984	0.991	0.999	1.016	0.98	1.014	0.983	0.995	1.005	0.967	0.928	0.936	0.978	0.96	0.909
O15382	BCAT2	Branched-chain-amino-acid aminotransferase, mitochondrial OS=Homo sapiens GN=BCAT2 PE=1 SV=2 - [BCAT2_HUMAN]	0.998	0.991	0.983	1.043	0.972	1.033	0.989	0.995	0.969	0.987	0.988	0.941	1.036	1.039	1.012	1.011	1.018	1.073	1.065	1.078
O15392	BIRC5	Baculoviral IAP repeat-containing protein 5 OS=Homo sapiens GN=BIRC5 PE=1 SV=3 - [BIRC5_HUMAN]	1.001	1.006	0.993	1.012	1.027	0.939	0.989	1.033	0.987	0.985	1.008	0.968	1.031	1.03	1.065	0.999	1.009	1.173	1.062	1.087
O15397	IPO8	Importin-8 OS=Homo sapiens GN=IPO8 PE=1 SV=2 - [IPO8_HUMAN]	1	0.994	1.041	0.972	0.975	1.016	1.01	1.013	1.027	1.023	1.006	0.979	1.006	1.04	0.979	1.019	1.018	0.973	0.922	0.978
O15400-2	STX7	Isoform 2 of Syntaxin-7 OS=Homo sapiens GN=STX7 - [STX7_HUMAN]	1.03	1.016	0.964	0.979	1.008	1.014	0.974	1.019	0.962	1.007	0.987	1.003	0.949	0.983	0.944	0.959	0.924	0.982	0.973	0.943
O15427	SLC16A3	Monocarboxylate transporter 4 OS=Homo sapiens GN=SLC16A3 PE=1 SV=1 - [MOT4_HUMAN]	1	0.986	1.027	0.959	1.006	1.02	0.982	1.011	1.008	0.897	0.993	0.964	0.819	0.97	0.877	0.963	0.898	0.857	0.939	0.776
O15431	SLC31A1	High affinity copper uptake protein 1 OS=Homo sapiens GN=SLC31A1 PE=1 SV=1 - [COPT1_HUMAN]	0.906	1.105	1.093	0.869	0.936	1.163	0.978	0.945	0.853	1.265	0.953	1.225	1.057	1.018	0.995	0.809	0.974	0.837	0.833	0.803
O15440	ABCC5	Multidrug resistance-associated protein 5 OS=Homo sapiens GN=ABCC5 PE=1 SV=2 - [MRP5_HUMAN]	1.008	1.01	1.086	0.881	0.952	1.008	1.015	1.027	1.047	0.851	0.931	0.943	1.039	0.952	0.884	0.864	0.905	0.788	0.831	0.917
O15460-2	P4HA2	Isoform IIa of Prolyl 4-hydroxylase subunit alpha-2 OS=Homo sapiens GN=P4HA2 - [P4HA2_HUMAN]	0.93	1.025	1.062	0.981	0.98	1.031	1.018	0.988	1.008	0.962	0.948	0.963	0.984	0.951	0.981	1.015	1.017	1.159	1.242	1.428
O15498	YKT6	Synaptobrevin homolog YKT6 OS=Homo sapiens GN=YKT6 PE=1 SV=1 - [YKT6_HUMAN]	0.994	0.983	0.991	1	0.995	1.017	1.023	1.003	1.015	1.013	1.021	0.955	1.012	1.002	1.043	1.022	1.036	1.046	1.055	1
O15503	INSIG1	Insulin-induced gene 1 protein OS=Homo sapiens GN=INSIG1 PE=1 SV=3 - [INSI1_HUMAN]	0.904	0.972	0.968	1.152	1.085	0.998	1.037	0.877	1.041	0.897	1.024	1.03	0.915	0.951	0.841	0.912	0.799	0.713	0.78	0.701
O15504	NUPL2	Nucleoporin-like protein 2 OS=Homo sapiens GN=NUPL2 PE=1 SV=1 - [NUPL2_HUMAN]	0.997	1.049	0.988	1.03	1.006	1.019	1.028	0.973	1.012	0.979	1.025	0.973	1.026	0.879	0.924	0.992	1.005	1.093	0.955	1.128
O15511	ARPC5	Actin-related protein 2/3 complex subunit 5 OS=Homo sapiens GN=ARPC5 PE=1 SV=3 - [ARPC5_HUMAN]	1.025	1.048	0.991	0.992	1.033	0.951	1.005	1.001	0.969	1.01	0.988	0.997	0.973	1.035	1.005	0.993	0.974	1.079	1.04	1.036
O15514	POLR2D	DNA-directed RNA polymerase II subunit RPB4 OS=Homo sapiens GN=POLR2D PE=1 SV=1 - [RPB4_HUMAN]	1.015	0.982	0.969	1.038	1.013	0.981	1.029	0.978	0.953	0.946	0.935	0.954	0.91	0.938	0.939	0.943	0.899	0.972	0.945	1.01
O15525	MAFG	Transcription factor MafG OS=Homo sapiens GN=MAFG PE=1 SV=1 - [MAFG_HUMAN]	0.993	0.967	0.995	1.033	0.982	1.036	1.003	0.972	1.02	1.03	1.073	0.976	1.001	1.051	1.098	1.065	1.095	1.053	1.071	1.037
O15527-3	OGG1	Isoform 1C of N-glycosylase/DNA lyase OS=Homo sapiens GN=OGG1 - [OGG1_HUMAN]	0.867	1.157	0.857	1.062	0.956	1.056	0.967	1.022	1.007	1.097	1.079	0.899	1.192	0.899	1.019	1.057	1.139	1.136	1.118	1.166
O15533-3	TAPBP	Isoform 3 of Tapasin OS=Homo sapiens GN=TAPBP - [TPSN_HUMAN]	0.968	0.916	1.05	1.012	0.99	0.955	1.022	0.965	0.99	1.023	0.941	1.01	1.033	0.969	0.912	0.942	0.884	0.95	0.98	0.947
O15534	PER1	Period circadian protein homolog 1 OS=Homo sapiens GN=PER1 PE=1 SV=2 - [PER1_HUMAN]	0.973	1.037	1.007	0.997	1.027	0.955	1.047	1.005	1.536	1.519	1.523	1.662	1.583	1.868	2.033	2.025	2.1	1.636	1.86	1.57
O15541	RNF113A	RING finger protein 113A OS=Homo sapiens GN=RNF113A PE=1 SV=1 - [R113A_HUMAN]	1.041	0.992	0.959	1.008	1.014	0.967	1.003	1.034	1.003	0.988	0.963	1.011	0.994	0.986	0.917	0.937	0.906	0.937	0.963	0.951
O15550	KDM6A	Lysine-specific demethylase 6A OS=Homo sapiens GN=KDM6A PE=1 SV=2 - [KDM6A_HUMAN]	0.981	0.974	1.012	1.025	0.972	1.036	1.002	1.01	0.974	1.013	0.941	1.026	1.057	1.029	1.003	1.022	1.012	1.074	1.111	1.146
O43143	DHX15	Putative pre-mRNA-splicing factor ATP-dependent RNA helicase DHX15 OS=Homo sapiens GN=DHX15 PE=1 SV=2 - [DHX15_HUMAN]	0.992	1.007	0.996	1.002	1.004	1.001	1.013	0.982	0.984	0.991	1.005	1.011	0.992	1.004	1.005	0.988	0.984	0.983	1.001	0.978
O43149	ZZEF1	Zinc finger ZZ-type and EF-hand domain-containing protein 1 OS=Homo sapiens GN=ZZEF1 PE=1 SV=6 - [ZZEF1_HUMAN]	0.983	1	1.018	0.986	0.989	1.012	1.003	1.019	1.003	0.984	0.995	1.026	1.029	0.994	1.031	1.021	1.009	1.03	1.041	1.051
O43149-3	ZZEF1	Isoform 3 of Zinc finger ZZ-type and EF-hand domain-containing protein 1 OS=Homo sapiens GN=ZZEF1 - [ZZEF1_HUMAN]	0.995	0.993	1.067	0.944	1.011	0.974	0.949	0.996	0.987	0.989	1.001	1.121	1.038	0.97	0.958	0.906	0.993	0.932	0.91	0.997
O43150-2	ASAP2	Isoform 2 of Arf-GAP with SH3 domain, ANK repeat and PH domain-containing protein 2 OS=Homo sapiens GN=ASAP2 - [ASAP2_HUMAN]	0.99	1.018	0.973	1.008	1.197	0.763	1.092	0.955	1.022	0.94	0.983	0.978	1.001	0.954	1.019	0.953	0.816	0.882	0.918	0.877
O43156	TTI1	TELO2-interacting protein 1 homolog OS=Homo sapiens GN=TTI1 PE=1 SV=3 - [TTI1_HUMAN]	0.981	0.987	1.027	1.027	0.992	1.004	1.033	0.993	1.03	1.005	1.02	1.079	1.025	1.019	1.027	0.993	1.027	1.026	0.998	1.028
O43159	RRP8	Ribosomal RNA-processing protein 8 OS=Homo sapiens GN=RRP8 PE=1 SV=2 - [RRP8_HUMAN]	0.986	1.007	0.945	1.052	1.007	1.018	1.058	0.969	1.011	1.049	0.965	1.018	1.033	1.028	1.008	0.998	0.98	1.115	1.067	1.038
O43164-2	PJA2	Isoform 2 of E3 ubiquitin-protein ligase Praja-2 OS=Homo sapiens GN=PJA2 - [PJA2_HUMAN]	0.967	0.808	1.243	0.979	0.912	1.168	0.931	0.985	0.725	0.941	0.914	0.941	1.033	0.794	0.808	0.815	0.85	0.814	0.909	1.085
O43166	SIPA1L1	Signal-induced proliferation-associated 1-like protein 1 OS=Homo sapiens GN=SIPA1L1 PE=1 SV=4 - [SI1L1_HUMAN]	0.995	0.971	1.032	0.946	1.004	1.029	0.983	1.007	0.962	0.969	1.004	1.028	0.997	1.001	1.033	1.039	1	0.845	1.008	0.906
O43167	ZBTB24	Zinc finger and BTB domain-containing protein 24 OS=Homo sapiens GN=ZBTB24 PE=1 SV=2 - [ZBT24_HUMAN]	1.013	0.951	1.041	1.009	0.966	1.019	1.028	0.966	1.038	0.923	0.993	0.993	0.937	0.979	0.981	0.979	0.964	0.787	0.838	0.838
O43172-2	PRPF4	Isoform 2 of U4/U6 small nuclear ribonucleoprotein Prp4 OS=Homo sapiens GN=PRPF4 - [PRP4_HUMAN]	1.01	0.988	1.021	0.973	0.995	1.033	0.968	1.02	0.988	1.028	0.984	1.006	0.983	0.983	0.955	0.959	0.981	0.961	0.95	0.976
O43175	PHGDH	D-3-phosphoglycerate dehydrogenase OS=Homo sapiens GN=PHGDH PE=1 SV=4 - [SERA_HUMAN]	0.99	1.021	0.972	1.022	1.028	0.972	1.008	0.999	1.006	0.996	0.997	0.983	0.971	0.984	0.96	0.984	0.933	0.887	0.865	0.837
O43181	NDUFS4	NADH dehydrogenase [ubiquinone] iron-sulfur protein 4, mitochondrial OS=Homo sapiens GN=NDUFS4 PE=1 SV=1 - [NDUS4_HUMAN]	1.015	0.976	0.984	1.008	1.027	0.996	1.014	0.955	0.966	0.992	0.996	0.91	0.975	1.034	1.103	1.126	1.043	1.177	1.117	1.144
O43237	DYNC1LI2	Cytoplasmic dynein 1 light intermediate chain 2 OS=Homo sapiens GN=DYNC1LI2 PE=1 SV=1 - [DC1L2_HUMAN]	0.997	1.016	0.986	1.023	1.006	1.027	1	0.968	0.966	0.986	0.978	0.971	0.998	0.993	1.03	1.021	0.988	0.991	0.958	1.021
O43242	PSMD3	26S proteasome non-ATPase regulatory subunit 3 OS=Homo sapiens GN=PSMD3 PE=1 SV=2 - [PSMD3_HUMAN]	0.996	0.998	1.007	0.992	0.997	1.009	0.986	0.998	1.001	1.017	0.994	1.026	1.031	1.017	1.02	0.986	1.003	1.002	1.014	1.009
O43252	PAPSS1	Bifunctional 3'-phosphoadenosine 5'-phosphosulfate synthase 1 OS=Homo sapiens GN=PAPSS1 PE=1 SV=2 - [PAPS1_HUMAN]	1	1.012	1.012	0.989	1.004	1.005	0.997	1.003	1.008	0.973	0.993	0.973	0.988	0.98	0.996	0.98	0.997	1.027	1.01	1.004
O43257	ZNHIT1	Zinc finger HIT domain-containing protein 1 OS=Homo sapiens GN=ZNHIT1 PE=1 SV=1 - [ZNHI1_HUMAN]	0.975	0.996	0.974	1.041	0.995	0.987	1.043	1.014	1.021	1.022	1.011	0.938	0.955	0.985	0.898	0.944	0.927	0.926	0.914	0.876
O43264	ZW10	Centromere/kinetochore protein zw10 homolog OS=Homo sapiens GN=ZW10 PE=1 SV=3 - [ZW10_HUMAN]	0.987	1.008	1.006	1.007	0.99	1.003	1.002	0.994	1.021	1.007	0.994	1.014	0.988	1.027	0.99	0.993	1.009	0.957	0.962	0.979
O43278	SPINT1	Kunitz-type protease inhibitor 1 OS=Homo sapiens GN=SPINT1 PE=1 SV=2 - [SPIT1_HUMAN]	0.989	1.041	0.949	1.028	1	0.992	1.044	0.968	1.034	0.85	0.922	0.949	0.948	1.037	0.975	1.003	0.977	1.023	0.961	0.937
O43290	SART1	U4/U6.U5 tri-snRNP-associated protein 1 OS=Homo sapiens GN=SART1 PE=1 SV=1 - [SNUT1_HUMAN]	0.999	1.012	0.981	1.002	1.009	1.006	0.996	0.986	1.018	0.974	1.034	1.005	0.981	0.986	1.026	1.034	1.012	0.969	0.967	0.953
O43292	GPAA1	Glycosylphosphatidylinositol anchor attachment 1 protein OS=Homo sapiens GN=GPAA1 PE=1 SV=3 - [GPAA1_HUMAN]	1.001	0.963	1.049	0.964	1.001	0.968	1.002	0.982	1.029	0.893	1.026	1.084	1.009	0.957	1.025	1.061	1.092	0.965	0.973	1.015
O43293	DAPK3	Death-associated protein kinase 3 OS=Homo sapiens GN=DAPK3 PE=1 SV=1 - [DAPK3_HUMAN]	1.009	1.044	0.942	0.997	0.993	1.007	0.971	1.004	1.016	0.971	0.996	0.999	0.902	0.983	0.954	0.984	0.98	1.015	0.963	0.953
O43294	TGFB1I1	Transforming growth factor beta-1-induced transcript 1 protein OS=Homo sapiens GN=TGFB1I1 PE=1 SV=2 - [TGFI1_HUMAN]	0.964	1.038	1.035	0.962	0.949	0.979	1.005	1.079	0.967	0.904	0.931	0.943	0.922	0.982	1.311	1.239	1.226	1.812	1.845	1.894
O43299	AP5Z1	AP-5 complex subunit zeta-1 OS=Homo sapiens GN=AP5Z1 PE=1 SV=2 - [AP5Z1_HUMAN]	0.995	1.052	0.961	1.038	1.009	0.935	1.008	0.983	0.989	0.983	1.04	0.991	0.919	1.009	0.993	0.973	0.972	1.084	1.076	0.996
O43303	CCP110	Centriolar coiled-coil protein of 110 kDa OS=Homo sapiens GN=CCP110 PE=1 SV=3 - [CP110_HUMAN]	0.985	0.988	1.02	1.023	0.983	1.046	0.995	0.968	1.001	1.009	0.97	0.986	0.985	0.97	1.017	1.034	0.983	0.861	0.903	0.894
O43314	PPIP5K2	Inositol hexakisphosphate and diphosphoinositol-pentakisphosphate kinase 2 OS=Homo sapiens GN=PPIP5K2 PE=1 SV=3 - [VIP2_HUMAN]	1.023	0.973	1.016	0.976	0.975	1.034	0.994	1.011	1.016	1	0.996	0.966	0.98	0.984	0.97	0.966	0.999	0.915	0.934	0.925
O43353	RIPK2	Receptor-interacting serine/threonine-protein kinase 2 OS=Homo sapiens GN=RIPK2 PE=1 SV=2 - [RIPK2_HUMAN]	0.996	0.991	0.961	0.989	1.009	1	1.002	0.982	1.01	0.996	1.021	1.079	0.964	1.017	1.004	0.994	0.97	0.944	0.901	0.832
O43361	ZNF749	Zinc finger protein 749 OS=Homo sapiens GN=ZNF749 PE=1 SV=2 - [ZN749_HUMAN]	1.02	0.948	1.052	0.986	1.023	0.905	1.057	1	1.12	0.882	0.984	1.038	1.041	0.896	0.931	0.873	0.868	0.713	0.831	0.769
O43390-2	HNRNPR	Isoform 2 of Heterogeneous nuclear ribonucleoprotein R OS=Homo sapiens GN=HNRNPR - [HNRPR_HUMAN]	0.997	1.001	1.013	0.996	1	0.965	1.005	1.006	1.14	1.081	1.052	1.009	0.998	0.979	0.959	0.975	1.009	1.046	1.018	1.048
O43395	PRPF3	U4/U6 small nuclear ribonucleoprotein Prp3 OS=Homo sapiens GN=PRPF3 PE=1 SV=2 - [PRPF3_HUMAN]	1.01	1.012	0.97	1.012	1.018	0.999	1.01	0.995	1.017	0.988	1.014	1.002	0.968	1.001	1.008	1.012	0.952	1.01	1	0.944
O43396	TXNL1	Thioredoxin-like protein 1 OS=Homo sapiens GN=TXNL1 PE=1 SV=3 - [TXNL1_HUMAN]	0.993	0.987	0.985	1.025	1.025	0.971	1.015	1.005	0.961	0.957	0.957	0.935	0.983	0.959	0.992	0.931	0.961	1.028	0.954	0.962
O43402	EMC8	ER membrane protein complex subunit 8 OS=Homo sapiens GN=EMC8 PE=1 SV=1 - [EMC8_HUMAN]	1.005	1.023	0.991	0.997	0.982	0.995	1.01	1.028	1.038	1.001	1.026	1.015	1.007	1	1.017	1.023	1.035	1.007	0.999	0.959
O43405	COCH	Cochlin OS=Homo sapiens GN=COCH PE=1 SV=1 - [COCH_HUMAN]	1.003	0.978	1.041	0.985	0.864	1.094	1.112	0.918	1.099	1.079	1.105	1.097	1.04	1.039	1.117	1.169	1.244	0.93	0.859	0.983
O43414	ERI3	ERI1 exoribonuclease 3 OS=Homo sapiens GN=ERI3 PE=1 SV=2 - [ERI3_HUMAN]	0.981	0.913	1.051	1.002	1.026	0.967	0.978	1.006	1.052	0.899	0.967	1.027	0.98	1.06	0.953	0.976	0.992	0.903	0.942	0.904
O43422	PRKRIR	52 kDa repressor of the inhibitor of the protein kinase OS=Homo sapiens GN=PRKRIR PE=1 SV=2 - [P52K_HUMAN]	0.996	0.978	1.013	0.986	0.864	1.079	0.947	1.036	0.954	0.991	1.013	1.008	1.018	1.005	0.997	0.972	1.101	1.025	1.016	0.991
O43427-2	FIBP	Isoform Short of Acidic fibroblast growth factor intracellular-binding protein OS=Homo sapiens GN=FIBP - [FIBP_HUMAN]	0.976	0.998	1.007	1.015	0.974	0.995	1.018	1.036	0.954	1.001	0.988	0.959	0.99	0.998	0.975	0.985	0.978	1.008	0.953	0.955
O43432	EIF4G3	Eukaryotic translation initiation factor 4 gamma 3 OS=Homo sapiens GN=EIF4G3 PE=1 SV=2 - [IF4G3_HUMAN]	1.005	1.015	0.995	0.994	1.091	0.928	1.055	0.949	1.013	1.048	0.979	0.954	0.968	0.994	1.053	1.053	1.058	0.909	0.913	0.874
O43447	PPIH	Peptidyl-prolyl cis-trans isomerase H OS=Homo sapiens GN=PPIH PE=1 SV=1 - [PPIH_HUMAN]	1.008	1.021	0.958	1.018	1.02	0.968	1.026	0.995	1.015	0.978	1.013	1.013	0.977	1.028	1.03	1.013	0.972	1.009	0.962	0.989
O43462	MBTPS2	Membrane-bound transcription factor site-2 protease OS=Homo sapiens GN=MBTPS2 PE=1 SV=1 - [MBTP2_HUMAN]	0.876	0.547	1.794	0.76	0.964	1.203	0.919	0.912	1.036	1.449	1.15	1.248	1.391	0.779	1.164	0.978	1.298	0.918	0.943	1.312
O43463	SUV39H1	Histone-lysine N-methyltransferase SUV39H1 OS=Homo sapiens GN=SUV39H1 PE=1 SV=1 - [SUV91_HUMAN]	1.058	0.942	1.058	0.946	0.978	1.054	1.005	0.999	0.958	1.056	1.019	1.061	1.049	0.941	1.014	1.028	0.996	0.878	0.885	0.929
O43464	HTRA2	Serine protease HTRA2, mitochondrial OS=Homo sapiens GN=HTRA2 PE=1 SV=2 - [HTRA2_HUMAN]	1.03	0.995	0.979	0.991	0.977	1.019	1.026	0.991	0.991	1.013	0.972	1.027	0.972	0.968	1.005	0.928	0.935	1.059	0.996	1.05
O43482	OIP5	Protein Mis18-beta OS=Homo sapiens GN=OIP5 PE=1 SV=2 - [MS18B_HUMAN]	1.05	1.01	0.984	0.954	0.891	1.111	1.032	0.96	0.924	0.927	0.943	1.017	0.9	1.027	0.992	0.896	0.961	0.913	0.963	0.89
O43493-3	TGOLN2	Isoform TGN48 of Trans-Golgi network integral membrane protein 2 OS=Homo sapiens GN=TGOLN2 - [TGON2_HUMAN]	1.053	1.02	1.001	0.993	0.914	1.033	0.964	1.087	0.999	0.974	1.052	1.065	1.015	1.076	0.898	0.975	0.977	1.037	1.023	1.007
O43502	RAD51C	DNA repair protein RAD51 homolog 3 OS=Homo sapiens GN=RAD51C PE=1 SV=1 - [RA51C_HUMAN]	1.004	1.024	0.956	1.036	1.01	0.995	1.017	0.988	0.958	1.039	0.979	0.998	1.07	1.022	0.946	0.968	0.949	0.85	0.816	0.797
O43504	LAMTOR5	Ragulator complex protein LAMTOR5 OS=Homo sapiens GN=LAMTOR5 PE=1 SV=1 - [LTOR5_HUMAN]	1.018	1.01	0.976	0.977	0.998	0.994	1.001	1.022	0.98	1.051	0.972	0.997	1.005	0.914	1.028	0.977	1.065	0.907	0.957	1.028
O43505	B3GNT1	N-acetyllactosaminide beta-1,3-N-acetylglucosaminyltransferase OS=Homo sapiens GN=B3GNT1 PE=1 SV=1 - [B3GN1_HUMAN]	1.046	0.955	1.026	0.966	0.978	0.972	0.984	1.021	0.904	0.937	0.904	0.869	0.891	0.863	0.798	0.791	0.758	0.674	0.708	0.672
O43513	MED7	Mediator of RNA polymerase II transcription subunit 7 OS=Homo sapiens GN=MED7 PE=1 SV=1 - [MED7_HUMAN]	0.97	1.079	0.867	1.095	1.012	0.992	1.092	0.906	1.059	1.001	1.058	0.905	0.938	0.924	1.105	1.132	1.143	1.109	1.067	1.175
O43521-12	BCL2L11	Isoform Bim-beta3 of Bcl-2-like protein 11 OS=Homo sapiens GN=BCL2L11 - [B2L11_HUMAN]	1.001	1	1.007	1.013	0.979	1.069	1.02	0.928	1.083	1.045	1.067	1.091	1.036	1.067	1.24	1.244	1.328	1.501	1.456	1.484
O43524	FOXO3	Forkhead box protein O3 OS=Homo sapiens GN=FOXO3 PE=1 SV=1 - [FOXO3_HUMAN]	1.166	0.928	0.949	0.98	0.982	1.038	1.011	0.96	1.106	1.106	1.117	1.172	1.209	0.916	1.191	1.224	1.219	1.25	1.347	1.321
O43542	XRCC3	DNA repair protein XRCC3 OS=Homo sapiens GN=XRCC3 PE=1 SV=1 - [XRCC3_HUMAN]	1.019	0.937	1.022	1.009	1.024	0.991	1.016	0.979	0.988	0.981	1.024	0.983	1.018	1.052	0.943	0.918	0.863	0.815	0.818	0.865
O43567	RNF13	E3 ubiquitin-protein ligase RNF13 OS=Homo sapiens GN=RNF13 PE=1 SV=1 - [RNF13_HUMAN]	0.893	0.931	1.064	1.094	0.984	1.033	1.029	0.975	1.026	0.986	0.976	1.035	1.013	1.044	1.033	1.076	0.97	1.237	1.357	1.226
O43572	AKAP10	A-kinase anchor protein 10, mitochondrial OS=Homo sapiens GN=AKAP10 PE=1 SV=2 - [AKA10_HUMAN]	1.005	0.952	0.981	1.041	0.958	1.124	0.921	1.03	1.045	0.924	1.061	1.036	1.092	1.044	1.069	1.039	1.171	1.052	1.039	1.02
O43583	DENR	Density-regulated protein OS=Homo sapiens GN=DENR PE=1 SV=2 - [DENR_HUMAN]	1.027	1.011	0.967	0.99	1.013	0.973	1.021	0.998	0.994	0.97	1.004	0.994	1.006	1	0.991	0.999	0.935	0.944	0.942	0.91
O43592	XPOT	Exportin-T OS=Homo sapiens GN=XPOT PE=1 SV=2 - [XPOT_HUMAN]	1.005	0.892	1.084	0.933	0.922	1.066	0.945	1.004	0.968	1.017	0.935	0.979	1.107	1.02	0.919	0.966	1.066	0.9	0.915	1.02
O43597	SPRY2	Protein sprouty homolog 2 OS=Homo sapiens GN=SPRY2 PE=1 SV=1 - [SPY2_HUMAN]	1.018	1.031	0.986	0.976	1.035	0.956	0.974	1.047	0.979	1.003	0.991	0.925	0.975	0.84	0.803	0.94	0.848	0.83	0.903	0.904
O43615	TIMM44	Mitochondrial import inner membrane translocase subunit TIM44 OS=Homo sapiens GN=TIMM44 PE=1 SV=2 - [TIM44_HUMAN]	0.988	1.011	0.988	1.01	1.005	0.998	1.006	0.981	0.998	1.011	1.007	1.003	1.005	1.01	1.028	1	0.996	1.003	0.98	0.978
O43617	TRAPPC3	Trafficking protein particle complex subunit 3 OS=Homo sapiens GN=TRAPPC3 PE=1 SV=1 - [TPPC3_HUMAN]	1.002	1.003	1.001	0.994	1.015	1.005	1.002	0.992	0.999	0.955	0.998	1.029	0.945	1.054	1.035	0.971	0.959	0.995	1.029	1.001
O43633	CHMP2A	Charged multivesicular body protein 2a OS=Homo sapiens GN=CHMP2A PE=1 SV=1 - [CHM2A_HUMAN]	0.959	0.995	0.988	1.065	0.946	1.033	1.023	0.98	1.069	1.034	1.066	0.908	1.032	1.029	1.117	1.167	1.066	1.116	1.073	1.069
O43639	NCK2	Cytoplasmic protein NCK2 OS=Homo sapiens GN=NCK2 PE=1 SV=2 - [NCK2_HUMAN]	0.996	0.981	1.045	0.991	0.981	1.059	1.007	0.964	1.014	1.112	1.003	1.048	1.156	1.108	1.218	1.148	1.277	1.417	1.37	1.455
O43660	PLRG1	Pleiotropic regulator 1 OS=Homo sapiens GN=PLRG1 PE=1 SV=1 - [PLRG1_HUMAN]	0.996	0.974	1.023	0.982	0.982	1.032	0.947	1.01	0.993	1.068	1.002	1.016	1.013	1.007	0.899	0.975	1.041	0.898	0.918	0.859
O43665-3	RGS10	Isoform 3 of Regulator of G-protein signaling 10 OS=Homo sapiens GN=RGS10 - [RGS10_HUMAN]	1.023	1.003	0.998	0.959	1.055	0.968	1	1.002	0.989	0.975	1.011	1	1.02	0.988	0.914	0.88	0.872	0.835	0.839	0.832
O43670-2	ZNF207	Isoform 2 of Zinc finger protein 207 OS=Homo sapiens GN=ZNF207 - [ZN207_HUMAN]	1.002	1	0.985	1.002	1.031	0.97	1.02	0.966	1.017	0.968	1.013	0.963	0.941	1.029	0.992	0.959	0.871	1.054	1.046	0.953
O43674	NDUFB5	NADH dehydrogenase [ubiquinone] 1 beta subcomplex subunit 5, mitochondrial OS=Homo sapiens GN=NDUFB5 PE=1 SV=1 - [NDUB5_HUMAN]	1.007	1.054	0.947	1.009	1.044	0.967	1.012	0.971	1.004	0.982	1.012	0.993	0.988	1.027	1.046	1.025	0.954	1.088	1.102	1.023
O43676	NDUFB3	NADH dehydrogenase [ubiquinone] 1 beta subcomplex subunit 3 OS=Homo sapiens GN=NDUFB3 PE=1 SV=3 - [NDUB3_HUMAN]	0.988	1.026	0.975	0.997	1.001	0.98	1.01	0.993	1.01	1.05	1.019	1.093	1.025	1.007	1.02	1.031	0.989	1.118	1.072	1.036
O43678	NDUFA2	NADH dehydrogenase [ubiquinone] 1 alpha subcomplex subunit 2 OS=Homo sapiens GN=NDUFA2 PE=1 SV=3 - [NDUA2_HUMAN]	1.021	1.009	0.979	0.995	1.05	0.958	1.02	0.998	1.025	1.066	1.038	1.037	1.02	1.026	1.03	1.033	1.01	1.075	1.071	1.034
O43681	ASNA1	ATPase ASNA1 OS=Homo sapiens GN=ASNA1 PE=1 SV=2 - [ASNA_HUMAN]	0.948	1.027	0.997	1.008	1.015	0.988	1.023	0.988	1.003	0.979	0.996	1.02	1.02	0.996	1.034	1.023	0.999	1.073	1.081	1.039
O43683	BUB1	Mitotic checkpoint serine/threonine-protein kinase BUB1 OS=Homo sapiens GN=BUB1 PE=1 SV=1 - [BUB1_HUMAN]	0.948	1.034	0.973	1.055	0.991	1.011	1.033	0.953	0.933	1.008	0.957	0.939	1.076	0.922	1.011	1.014	1.02	1.013	0.921	1.029
O43684-2	BUB3	Isoform 2 of Mitotic checkpoint protein BUB3 OS=Homo sapiens GN=BUB3 - [BUB3_HUMAN]	0.998	1.007	1.003	0.978	0.99	1.017	0.992	1.01	0.995	1.002	1	1.007	0.984	0.98	1.03	0.999	1.022	1.002	1.003	0.973
O43707	ACTN4	Alpha-actinin-4 OS=Homo sapiens GN=ACTN4 PE=1 SV=2 - [ACTN4_HUMAN]	1.002	1.002	0.99	1.007	1.005	1.002	1.009	0.992	1.015	0.973	0.992	0.993	0.966	0.983	0.985	0.992	0.965	0.988	0.979	0.957
O43708	GSTZ1	Maleylacetoacetate isomerase OS=Homo sapiens GN=GSTZ1 PE=1 SV=3 - [MAAI_HUMAN]	1	1.08	0.902	0.998	1.065	0.966	0.98	0.995	1.048	0.983	1.024	0.927	1.013	0.905	1.032	0.975	0.944	1.069	0.874	0.899
O43709	WBSCR22	Ribosome biogenesis methyltransferase WBSCR22 OS=Homo sapiens GN=WBSCR22 PE=1 SV=2 - [WBS22_HUMAN]	0.971	0.996	1.001	1.006	1.012	1.02	1.006	0.969	1.035	1.045	1.019	1.076	1.018	0.968	0.988	1.043	0.891	0.894	0.844	0.759
O43715	TRIAP1	TP53-regulated inhibitor of apoptosis 1 OS=Homo sapiens GN=TRIAP1 PE=1 SV=1 - [TRIA1_HUMAN]	1.02	0.977	0.964	1.006	0.996	0.971	0.993	1.027	1.076	1.038	1.075	1	1	1.022	0.933	1.024	0.98	0.911	0.92	0.942
O43719	HTATSF1	HIV Tat-specific factor 1 OS=Homo sapiens GN=HTATSF1 PE=1 SV=1 - [HTSF1_HUMAN]	0.985	0.978	0.995	1.057	1.013	0.984	1.027	0.968	1.043	0.974	1.007	0.971	1.042	1.071	1.155	1.057	1.079	1.176	1.158	1.157
O43734	TRAF3IP2	Adapter protein CIKS OS=Homo sapiens GN=TRAF3IP2 PE=1 SV=3 - [CIKS_HUMAN]	1.02	1.006	0.994	1.015	0.986	1.06	0.992	0.989	0.98	1.007	1.01	1.04	1.003	0.964	0.93	0.945	0.901	0.854	0.903	0.905
O43739-2	CYTH3	Isoform 2 of Cytohesin-3 OS=Homo sapiens GN=CYTH3 - [CYH3_HUMAN]	0.983	1.013	1.049	0.962	1.004	1.026	1.017	0.956	1.038	1	1.106	1.144	1.155	1.19	1.545	1.539	1.49	1.534	1.627	1.539
O43752	STX6	Syntaxin-6 OS=Homo sapiens GN=STX6 PE=1 SV=1 - [STX6_HUMAN]	0.978	0.951	1.066	0.993	0.999	0.972	1.022	1.029	0.968	1.034	0.963	0.968	0.898	1.016	0.871	0.922	0.875	0.871	0.937	0.891
O43765	SGTA	Small glutamine-rich tetratricopeptide repeat-containing protein alpha OS=Homo sapiens GN=SGTA PE=1 SV=1 - [SGTA_HUMAN]	1.014	0.994	1.007	1.008	0.999	0.987	0.994	1.007	1.011	1.004	1.012	0.969	0.992	0.993	0.942	0.99	0.948	0.913	0.896	0.977
O43766	LIAS	Lipoyl synthase, mitochondrial OS=Homo sapiens GN=LIAS PE=1 SV=3 - [LIAS_HUMAN]	0.995	1.072	0.921	1.01	1.03	0.991	1.024	0.926	1.029	0.96	1.029	1.044	0.979	1.028	1.005	0.92	0.948	0.885	0.921	0.803
O43776	NARS	Asparagine--tRNA ligase, cytoplasmic OS=Homo sapiens GN=NARS PE=1 SV=1 - [SYNC_HUMAN]	0.991	0.991	1.007	1.009	0.997	0.995	1.009	0.987	1.005	1.031	1.006	0.987	1.016	0.988	0.973	0.987	0.939	0.914	0.921	0.913
O43791	SPOP	Speckle-type POZ protein OS=Homo sapiens GN=SPOP PE=1 SV=1 - [SPOP_HUMAN]	1.007	1.016	1.005	0.961	1.004	0.997	1.015	1.004	0.996	1.075	0.977	1.078	0.87	0.951	0.862	0.897	0.941	0.764	0.8	0.764
O43795	MYO1B	Unconventional myosin-Ib OS=Homo sapiens GN=MYO1B PE=1 SV=3 - [MYO1B_HUMAN]	0.978	0.996	1.029	0.979	1.001	0.997	0.998	1.004	0.985	1.029	0.998	0.99	1.011	0.985	0.94	0.892	0.928	0.824	0.817	0.849
O43805	SSNA1	Sjoegren syndrome nuclear autoantigen 1 OS=Homo sapiens GN=SSNA1 PE=1 SV=2 - [SSNA1_HUMAN]	1.004	1.008	0.992	0.995	1.016	0.996	1.022	0.971	0.994	0.923	1.007	0.973	1.014	1.003	0.979	1.034	0.991	0.872	0.876	0.891
O43808	SLC25A17	Peroxisomal membrane protein PMP34 OS=Homo sapiens GN=SLC25A17 PE=1 SV=1 - [PM34_HUMAN]	0.979	0.854	1.225	0.956	0.922	1.07	1.101	0.894	0.974	0.948	1.096	0.935	1.164	1.034	1.351	1.168	1.324	1.187	1.295	1.333
O43809	NUDT21	Cleavage and polyadenylation specificity factor subunit 5 OS=Homo sapiens GN=NUDT21 PE=1 SV=1 - [CPSF5_HUMAN]	0.98	1.01	0.986	1.017	0.996	0.998	0.994	1	0.972	1.03	0.993	0.979	1.029	1.009	0.961	1.022	1.024	1.04	0.958	1.035
O43813	LANCL1	LanC-like protein 1 OS=Homo sapiens GN=LANCL1 PE=1 SV=1 - [LANC1_HUMAN]	1.014	0.913	1.059	0.98	1.038	0.994	1.013	1.016	0.996	0.987	0.971	1.034	1.059	0.98	1.047	1.054	1.067	1.024	1.031	1.098
O43815	STRN	Striatin OS=Homo sapiens GN=STRN PE=1 SV=4 - [STRN_HUMAN]	1.001	0.98	1.01	0.977	0.968	1.009	0.992	0.991	1.016	0.989	1.003	0.987	1.012	0.949	1.004	1.028	1.042	1.04	1.038	1.055
O43818	RRP9	U3 small nucleolar RNA-interacting protein 2 OS=Homo sapiens GN=RRP9 PE=1 SV=1 - [U3IP2_HUMAN]	1.012	0.994	1.003	1	0.977	1.03	0.975	0.999	1.004	1.037	1.018	0.989	1.003	0.985	0.966	1.001	0.997	0.947	0.959	0.947
O43819	SCO2	Protein SCO2 homolog, mitochondrial OS=Homo sapiens GN=SCO2 PE=1 SV=3 - [SCO2_HUMAN]	1.045	0.97	1.007	0.983	0.977	1.022	1.002	0.995	1.013	1.013	1.035	0.96	1.103	1.048	1.064	1.068	0.983	1.005	1.002	1.034
O43822-4	C21orf2	Isoform 4 of Protein C21orf2 OS=Homo sapiens GN=C21orf2 - [CU002_HUMAN]	0.89	1.017	0.994	1.04	1.015	0.985	0.963	0.983	1.034	0.971	1.016	1.009	0.923	1.074	1.216	1.025	0.997	1.13	1.058	1.066
O43823	AKAP8	A-kinase anchor protein 8 OS=Homo sapiens GN=AKAP8 PE=1 SV=1 - [AKAP8_HUMAN]	1.018	1.029	0.993	0.99	0.995	0.991	1.012	0.974	0.986	1.044	1.006	0.982	0.941	0.982	0.973	0.966	0.94	1.012	0.981	1.017
O43824	GTPBP6	Putative GTP-binding protein 6 OS=Homo sapiens GN=GTPBP6 PE=2 SV=3 - [GTPB6_HUMAN]	1.012	0.988	1.008	1.004	1.022	1.012	0.966	1.012	0.999	1.03	0.967	0.997	0.968	0.985	1.007	0.976	1.023	1.027	1.013	1.05
O43829	ZBTB14	Zinc finger and BTB domain-containing protein 14 OS=Homo sapiens GN=ZBTB14 PE=1 SV=2 - [ZBT14_HUMAN]	0.999	0.934	1.046	0.934	0.959	1.006	0.951	0.99	0.915	0.907	0.976	0.98	1.094	0.985	0.978	0.91	1.044	1.017	1.031	1.085
O43837	IDH3B	Isocitrate dehydrogenase [NAD] subunit beta, mitochondrial OS=Homo sapiens GN=IDH3B PE=1 SV=2 - [IDH3B_HUMAN]	0.986	1.021	1.041	0.978	1.011	1.008	0.952	0.994	1.005	1.006	0.997	1.037	0.998	0.986	0.964	0.974	0.984	0.983	0.984	1
O43847-2	NRD1	Isoform 2 of Nardilysin OS=Homo sapiens GN=NRD1 - [NRDC_HUMAN]	1.019	0.993	0.98	1.024	0.998	0.989	1.031	0.976	1.049	0.985	1.003	0.993	1.01	1.027	1.013	1.017	0.968	0.889	0.901	0.898
O43852-3	CALU	Isoform 3 of Calumenin OS=Homo sapiens GN=CALU - [CALU_HUMAN]	1.033	0.979	1.01	1.054	0.988	1.007	0.998	1.01	1.006	1.007	1.003	0.985	0.969	1.009	1.001	1.006	1.003	1.038	1.039	1.245
O43865	AHCYL1	Putative adenosylhomocysteinase 2 OS=Homo sapiens GN=AHCYL1 PE=1 SV=2 - [SAHH2_HUMAN]	0.988	1.006	1.02	0.983	0.993	1.007	1.024	1	0.989	0.992	1.028	1.02	1.012	1.039	0.968	1.034	0.945	0.934	0.955	0.91
O43896	KIF1C	Kinesin-like protein KIF1C OS=Homo sapiens GN=KIF1C PE=1 SV=3 - [KIF1C_HUMAN]	0.982	0.994	0.979	1.017	0.991	1.033	0.959	0.999	0.99	1.019	1.011	1.046	0.984	0.957	1.004	1.01	1.027	1.098	1.1	1.098
O43900	PRICKLE3	Prickle-like protein 3 OS=Homo sapiens GN=PRICKLE3 PE=1 SV=2 - [PRIC3_HUMAN]	1.015	0.963	1	1.03	1.015	0.976	0.964	1.056	1.033	0.922	0.993	0.929	1.059	1.154	1.051	0.962	0.978	1.154	1.204	1.042
O43909	EXTL3	Exostosin-like 3 OS=Homo sapiens GN=EXTL3 PE=1 SV=1 - [EXTL3_HUMAN]	1.054	0.981	1.05	0.96	1.045	0.957	1.01	0.955	1.006	0.921	0.981	1.058	1.111	1.121	0.978	1.057	0.959	1.004	0.963	1.255
O43913	ORC5	Origin recognition complex subunit 5 OS=Homo sapiens GN=ORC5 PE=1 SV=1 - [ORC5_HUMAN]	0.993	1.043	0.997	0.972	0.983	1.009	1.013	1.01	0.983	1.008	1.007	1.031	1.009	1.066	0.953	1.015	0.928	1.033	1.038	1.03
O43920	NDUFS5	NADH dehydrogenase [ubiquinone] iron-sulfur protein 5 OS=Homo sapiens GN=NDUFS5 PE=1 SV=3 - [NDUS5_HUMAN]	1.007	1.061	0.991	0.962	1.047	0.942	0.998	1.008	0.996	0.947	0.968	0.951	0.952	0.921	0.899	0.964	0.962	1.002	1.018	0.998
O43924	PDE6D	Retinal rod rhodopsin-sensitive cGMP 3',5'-cyclic phosphodiesterase subunit delta OS=Homo sapiens GN=PDE6D PE=1 SV=1 - [PDE6D_HUMAN]	1.003	1.001	1.015	0.971	0.986	1.011	0.93	1.003	0.855	0.912	0.966	1.018	0.974	0.961	0.864	0.97	0.917	1.086	1.036	1.045
O43929	ORC4	Origin recognition complex subunit 4 OS=Homo sapiens GN=ORC4 PE=1 SV=2 - [ORC4_HUMAN]	1.026	0.999	1.025	0.955	1.022	0.985	0.986	1.012	0.941	1.002	0.974	1.053	0.977	1.025	0.89	0.911	0.987	0.917	0.895	0.939
O43933	PEX1	Peroxisome biogenesis factor 1 OS=Homo sapiens GN=PEX1 PE=1 SV=1 - [PEX1_HUMAN]	1.018	1.002	0.988	0.987	1.004	0.998	1.013	1.014	1.036	1.05	1.011	1.035	1.011	1.028	1.018	1.002	0.989	1.002	0.958	0.927
O60216	RAD21	Double-strand-break repair protein rad21 homolog OS=Homo sapiens GN=RAD21 PE=1 SV=2 - [RAD21_HUMAN]	0.999	1.014	0.985	1.018	1.009	0.989	1.028	0.984	1.017	0.946	0.998	0.966	0.956	1.005	1.018	1.016	0.986	1.067	1.057	1.003
O60218	AKR1B10	Aldo-keto reductase family 1 member B10 OS=Homo sapiens GN=AKR1B10 PE=1 SV=2 - [AK1BA_HUMAN]	0.998	0.997	1.012	1	0.919	1.129	0.915	0.995	0.972	1.129	1.047	1.227	0.99	1.061	1.221	1.258	1.373	1.528	1.443	1.516
O60220	TIMM8A	Mitochondrial import inner membrane translocase subunit Tim8 A OS=Homo sapiens GN=TIMM8A PE=1 SV=1 - [TIM8A_HUMAN]	1.052	1.01	1.038	0.912	0.999	0.99	1.028	0.97	1.011	1	0.992	0.886	1.018	0.943	1.001	1.031	1.062	0.953	0.993	0.924
O60231	DHX16	Putative pre-mRNA-splicing factor ATP-dependent RNA helicase DHX16 OS=Homo sapiens GN=DHX16 PE=1 SV=2 - [DHX16_HUMAN]	0.998	1.041	0.965	0.997	1.021	0.983	1.012	1.002	0.987	1.015	1.002	1.043	0.988	1.022	1.023	1.008	0.971	1.059	1.092	1.061
O60232	SSSCA1	Sjoegren syndrome/scleroderma autoantigen 1 OS=Homo sapiens GN=SSSCA1 PE=1 SV=1 - [SSA27_HUMAN]	1.001	0.99	1.046	1.002	0.985	0.99	0.978	0.99	0.968	0.937	0.978	0.982	0.914	0.984	0.811	0.834	0.815	0.675	0.654	0.669
O60234	GMFG	Glia maturation factor gamma OS=Homo sapiens GN=GMFG PE=1 SV=1 - [GMFG_HUMAN]	0.985	0.881	1.249	0.924	0.899	1.158	0.892	1.018	0.942	1.003	0.964	1	1.137	0.884	0.947	0.998	1.046	0.918	0.941	1.389
O60243	HS6ST1	Heparan-sulfate 6-O-sulfotransferase 1 OS=Homo sapiens GN=HS6ST1 PE=1 SV=5 - [H6ST1_HUMAN]	0.967	0.976	0.996	1.058	1.047	1.041	0.959	0.946	1.035	0.883	1.011	1.036	0.92	0.956	1.127	1.043	1.093	1.381	1.425	1.352
O60244	MED14	Mediator of RNA polymerase II transcription subunit 14 OS=Homo sapiens GN=MED14 PE=1 SV=2 - [MED14_HUMAN]	0.968	0.98	1.03	0.974	0.963	1.048	0.985	1.005	0.977	0.996	0.988	0.99	0.973	0.992	1.006	0.978	1.039	1.009	1.011	1.009
O60256	PRPSAP2	Phosphoribosyl pyrophosphate synthase-associated protein 2 OS=Homo sapiens GN=PRPSAP2 PE=1 SV=1 - [KPRB_HUMAN]	0.989	0.979	1.031	0.975	0.98	1.049	0.965	0.982	0.974	1.001	1.013	1.017	1.028	0.991	1.003	0.99	0.963	0.968	0.962	0.97
O60262	GNG7	Guanine nucleotide-binding protein G(I)/G(S)/G(O) subunit gamma-7 OS=Homo sapiens GN=GNG7 PE=1 SV=1 - [GBG7_HUMAN]	1.035	0.985	1.059	0.973	0.979	0.996	0.987	0.999	0.931	0.947	0.985	1.047	0.984	0.953	0.978	0.945	1.017	0.946	1.065	0.985
O60264	SMARCA5	SWI/SNF-related matrix-associated actin-dependent regulator of chromatin subfamily A member 5 OS=Homo sapiens GN=SMARCA5 PE=1 SV=1 - [SMCA5_HUMAN]	0.999	0.998	0.996	0.993	0.999	1.009	0.99	0.999	1.001	1.026	1.019	1.004	0.978	0.992	0.994	1.006	0.991	1.004	1.007	1.01
O60266	ADCY3	Adenylate cyclase type 3 OS=Homo sapiens GN=ADCY3 PE=1 SV=3 - [ADCY3_HUMAN]	1.004	0.985	1.036	0.994	1.03	0.982	1.054	0.967	1.041	0.98	0.993	1.061	1.023	1.062	1.047	1.084	1.05	0.853	0.88	0.829
O60271-2	SPAG9	Isoform 2 of C-Jun-amino-terminal kinase-interacting protein 4 OS=Homo sapiens GN=SPAG9 - [JIP4_HUMAN]	1.003	0.995	0.997	1	1.003	1.02	0.975	1.008	0.991	1.01	0.996	0.977	0.958	0.975	1.003	0.988	0.996	0.988	1.001	0.981
O60287	URB1	Nucleolar pre-ribosomal-associated protein 1 OS=Homo sapiens GN=URB1 PE=1 SV=4 - [NPA1P_HUMAN]	0.987	0.973	1.009	1.015	0.995	1.005	1.002	0.981	1.013	1.013	0.99	0.995	1.015	1.03	0.982	0.961	0.993	0.987	0.929	0.936
O60292	SIPA1L3	Signal-induced proliferation-associated 1-like protein 3 OS=Homo sapiens GN=SIPA1L3 PE=1 SV=3 - [SI1L3_HUMAN]	1.04	1.024	0.886	1.06	0.986	1.018	1.034	1.001	1.012	1.046	1.073	0.956	0.881	0.86	1.005	0.986	0.959	0.972	0.85	0.94
O60293	ZFC3H1	Zinc finger C3H1 domain-containing protein OS=Homo sapiens GN=ZFC3H1 PE=1 SV=3 - [ZC3H1_HUMAN]	0.978	1.01	0.972	0.996	1.01	0.958	1.033	0.99	1.007	0.933	0.993	1.032	0.949	1.017	1.005	1.019	0.949	1.056	1.105	1.12
O60294	LCMT2	tRNA wybutosine-synthesizing protein 4 OS=Homo sapiens GN=LCMT2 PE=1 SV=3 - [TYW4_HUMAN]	1.057	0.958	1.187	0.809	1.02	1.015	1.123	0.906	0.952	0.988	1.022	1.128	1.315	0.902	1.038	1.022	1.017	0.782	0.788	1.029
O60296	TRAK2	Trafficking kinesin-binding protein 2 OS=Homo sapiens GN=TRAK2 PE=1 SV=2 - [TRAK2_HUMAN]	0.984	1.027	0.892	1.041	0.946	0.943	1.238	0.862	0.902	0.96	1.192	1.088	1.042	1.164	1.229	1.452	1.51	1.425	1.393	1.414
O60303	KIAA0556	Uncharacterized protein KIAA0556 OS=Homo sapiens GN=KIAA0556 PE=1 SV=4 - [K0556_HUMAN]	0.987	0.991	0.997	1.022	1.007	1.007	1.057	0.925	1.019	0.903	0.957	1.027	0.956	1.334	0.985	0.925	0.933	1.199	1.21	1.109
O60306	AQR	Intron-binding protein aquarius OS=Homo sapiens GN=AQR PE=1 SV=4 - [AQR_HUMAN]	1.004	1.032	1.007	0.966	1.033	0.988	0.977	0.998	0.981	0.993	0.987	1.032	0.959	0.978	0.942	0.961	0.923	0.931	0.939	0.958
O60307	MAST3	Microtubule-associated serine/threonine-protein kinase 3 OS=Homo sapiens GN=MAST3 PE=1 SV=2 - [MAST3_HUMAN]	0.927	0.962	1.051	0.99	1.017	1.071	0.952	0.99	0.932	1.01	0.943	0.891	0.942	0.879	0.907	0.928	0.946	0.791	0.793	0.89
O60312	ATP10A	Probable phospholipid-transporting ATPase VA OS=Homo sapiens GN=ATP10A PE=2 SV=2 - [AT10A_HUMAN]	1.03	0.996	0.938	0.997	0.935	1.091	0.949	1.031	1.03	1.041	1.108	1.042	1.256	1.095	1.381	1.332	1.422	1.666	1.496	1.748
O60313-2	OPA1	Isoform 2 of Dynamin-like 120 kDa protein, mitochondrial OS=Homo sapiens GN=OPA1 - [OPA1_HUMAN]	0.998	1.004	0.987	1.016	1.006	0.98	1.005	1.011	1.015	0.983	1.012	0.984	1.016	1.009	1.018	1.015	1.001	1.064	1.038	1.039
O60318	MCM3AP	Germinal-center associated nuclear protein OS=Homo sapiens GN=MCM3AP PE=1 SV=2 - [GANP_HUMAN]	0.993	1.018	0.995	0.997	0.996	1.028	0.98	0.994	1.004	0.993	0.97	0.992	0.928	0.997	0.978	0.966	0.979	1.02	0.995	1.007
O60331-3	PIP5K1C	Isoform 3 of Phosphatidylinositol 4-phosphate 5-kinase type-1 gamma OS=Homo sapiens GN=PIP5K1C - [PI51C_HUMAN]	0.953	1.047	0.943	1.024	0.948	1.069	0.933	1.043	1.002	1.072	1.002	0.932	0.975	0.949	1.048	1.056	1.077	1.265	1.214	1.149
O60333-2	KIF1B	Isoform 2 of Kinesin-like protein KIF1B OS=Homo sapiens GN=KIF1B - [KIF1B_HUMAN]	1.015	1.008	0.986	1.006	0.981	1.037	1.01	0.981	1.026	0.997	0.972	0.997	0.985	0.979	1.054	1.023	1.026	1.138	1.17	1.167
O60336-6	MAPKBP1	Isoform 6 of Mitogen-activated protein kinase-binding protein 1 OS=Homo sapiens GN=MAPKBP1 - [MABP1_HUMAN]	1.003	0.958	1.067	1.001	0.992	0.973	1.024	0.976	0.982	0.969	1.001	0.963	1.004	0.86	0.998	0.991	1	0.844	0.862	0.909
O60337	MARCH6	E3 ubiquitin-protein ligase MARCH6 OS=Homo sapiens GN=MARCH6 PE=1 SV=2 - [MARH6_HUMAN]	1.238	0.922	1.1	0.769	0.969	1.009	0.987	1.038	0.947	0.881	0.934	1.159	0.914	0.93	0.843	0.817	0.818	0.708	0.772	0.761
O60341	KDM1A	Lysine-specific histone demethylase 1A OS=Homo sapiens GN=KDM1A PE=1 SV=2 - [KDM1A_HUMAN]	0.99	1	1.006	1.05	0.976	1.037	1.024	0.972	1.005	0.991	1.002	0.953	0.992	1.021	1.013	1.023	1.069	1.066	1.11	1.108
O60343	TBC1D4	TBC1 domain family member 4 OS=Homo sapiens GN=TBC1D4 PE=1 SV=2 - [TBCD4_HUMAN]	1.021	0.985	0.987	1.021	1.006	0.983	1.002	1.011	0.997	0.996	0.995	0.963	0.969	0.987	0.953	0.961	0.929	0.855	0.88	0.84
O60344	ECE2	Endothelin-converting enzyme 2 OS=Homo sapiens GN=ECE2 PE=1 SV=4 - [ECE2_HUMAN]	1.035	0.99	1.006	0.953	0.996	0.996	0.978	1.01	1.038	1.061	1.019	0.995	0.957	0.966	0.946	0.913	0.839	0.637	0.65	0.571
O60346	PHLPP1	PH domain leucine-rich repeat-containing protein phosphatase 1 OS=Homo sapiens GN=PHLPP1 PE=1 SV=3 - [PHLP1_HUMAN]	1.027	1.006	0.998	0.999	1.024	0.972	1.033	0.992	0.947	0.87	0.903	0.887	0.86	0.854	0.877	0.828	0.811	0.693	0.718	0.729
O60381-3	HBP1	Isoform 3 of HMG box-containing protein 1 OS=Homo sapiens GN=HBP1 - [HBP1_HUMAN]	1.057	0.948	0.974	1.033	1.048	0.95	0.956	1.06	1.091	1.091	1.153	1.225	1.309	1.249	1.681	1.596	1.62	2.468	2.634	2.804
O60427	FADS1	Fatty acid desaturase 1 OS=Homo sapiens GN=FADS1 PE=1 SV=3 - [FADS1_HUMAN]	1.009	1.01	0.989	0.996	1.015	0.954	1.029	0.996	0.953	1.027	1.013	0.962	0.973	0.993	0.914	0.843	0.871	0.799	0.731	0.679
O60443	DFNA5	Non-syndromic hearing impairment protein 5 OS=Homo sapiens GN=DFNA5 PE=1 SV=2 - [DFNA5_HUMAN]	0.958	1.062	0.983	1.006	1.067	1.049	0.974	0.908	1.557	1.571	1.362	1.725	1.455	1.554	3.138	2.493	2.726	2.913	2.783	2.603
O60449	LY75	Lymphocyte antigen 75 OS=Homo sapiens GN=LY75 PE=1 SV=3 - [LY75_HUMAN]	1.032	0.948	1.045	0.966	0.995	1.019	0.956	1.018	0.977	1.037	0.963	1.016	1.027	0.992	0.981	0.949	1.055	0.855	0.887	0.927
O60476	MAN1A2	Mannosyl-oligosaccharide 1,2-alpha-mannosidase IB OS=Homo sapiens GN=MAN1A2 PE=1 SV=1 - [MA1A2_HUMAN]	0.997	1.019	0.961	1.014	1.002	1.004	1.03	1.002	1.007	1.041	0.979	0.987	0.921	0.996	0.967	0.946	0.992	1.048	1.018	1.025
O60486	PLXNC1	Plexin-C1 OS=Homo sapiens GN=PLXNC1 PE=1 SV=1 - [PLXC1_HUMAN]	1.029	0.994	1.002	0.993	1.012	1.004	1.01	0.98	0.987	0.977	0.986	0.985	0.986	0.997	0.969	0.979	0.954	1	0.959	0.953
O60488	ACSL4	Long-chain-fatty-acid--CoA ligase 4 OS=Homo sapiens GN=ACSL4 PE=1 SV=2 - [ACSL4_HUMAN]	1.014	0.982	1.021	0.971	1.014	1.019	0.938	1.007	0.985	1.016	0.976	1.004	0.967	0.945	0.909	0.928	0.885	0.839	0.861	0.844
O60493	SNX3	Sorting nexin-3 OS=Homo sapiens GN=SNX3 PE=1 SV=3 - [SNX3_HUMAN]	1.008	1.032	0.972	1.025	1.02	0.993	1.004	0.995	0.978	1.008	1.003	0.944	0.942	0.977	1.026	1.023	0.952	1.104	1.075	1.013
O60503	ADCY9	Adenylate cyclase type 9 OS=Homo sapiens GN=ADCY9 PE=1 SV=4 - [ADCY9_HUMAN]	1.094	0.987	0.996	0.824	1.093	0.792	1.045	1.047	1.007	1.045	1.109	1.166	1.083	1.098	1.009	0.849	0.653	0.748	1.007	1.059
O60504	SORBS3	Vinexin OS=Homo sapiens GN=SORBS3 PE=1 SV=2 - [VINEX_HUMAN]	0.972	1.016	1.013	1.021	0.997	1.019	1.029	0.999	1.041	0.969	1.02	0.99	1.073	1.105	0.988	1.078	1.021	1.341	1.493	1.416
O60506	SYNCRIP	Heterogeneous nuclear ribonucleoprotein Q OS=Homo sapiens GN=SYNCRIP PE=1 SV=2 - [HNRPQ_HUMAN]	1.018	0.922	1.093	0.973	0.91	1.048	0.958	1.036	1.03	0.985	1.005	1.046	1.048	0.965	1.067	0.97	1.192	0.943	0.963	1.035
O60506-3	SYNCRIP	Isoform 3 of Heterogeneous nuclear ribonucleoprotein Q OS=Homo sapiens GN=SYNCRIP - [HNRPQ_HUMAN]	1.105	0.964	1.006	0.932	0.85	1.01	0.975	1.183	0.719	0.566	1.103	0.959	0.992	1.004	0.801	0.64	0.912	1.041	1.024	1.105
O60507	TPST1	Protein-tyrosine sulfotransferase 1 OS=Homo sapiens GN=TPST1 PE=2 SV=1 - [TPST1_HUMAN]	0.837	1.115	1.015	1.028	1.114	0.958	0.915	1.007	0.954	1.096	0.936	0.916	1.04	1.204	1.116	1.245	1.288	1.628	1.548	1.661
O60512	B4GALT3	Beta-1,4-galactosyltransferase 3 OS=Homo sapiens GN=B4GALT3 PE=1 SV=2 - [B4GT3_HUMAN]	1.006	1.089	0.814	1.098	0.994	1.021	0.937	1.009	0.894	0.837	0.906	1.016	0.949	1.153	1.111	0.918	1.07	1.155	1.14	0.845
O60513	B4GALT4	Beta-1,4-galactosyltransferase 4 OS=Homo sapiens GN=B4GALT4 PE=1 SV=1 - [B4GT4_HUMAN]	0.97	1.038	0.977	1.019	1.025	0.908	0.971	1.008	1.151	1.183	1.121	1.201	1.223	1.255	1.553	1.467	1.52	2.409	2.146	2.252
O60516	EIF4EBP3	Eukaryotic translation initiation factor 4E-binding protein 3 OS=Homo sapiens GN=EIF4EBP3 PE=1 SV=1 - [4EBP3_HUMAN]	1.049	1.003	0.963	1.027	1.002	1.018	0.983	1.06	1.004	1.091	1.126	0.89	0.991	1.075	0.974	1.055	1.007	0.84	0.827	0.739
O60518	RANBP6	Ran-binding protein 6 OS=Homo sapiens GN=RANBP6 PE=1 SV=2 - [RNBP6_HUMAN]	1.058	1.013	1.013	0.93	1.071	0.94	1.009	0.978	1.011	0.927	0.964	0.968	1.025	1.069	1.11	1.026	0.92	0.828	0.837	0.78
O60524-3	NEMF	Isoform 3 of Nuclear export mediator factor NEMF OS=Homo sapiens GN=NEMF - [NEMF_HUMAN]	1.014	1.017	0.981	0.989	1.008	0.998	0.988	1.003	0.961	1.022	0.989	1.01	0.983	1.012	0.989	0.995	1.023	0.971	0.981	0.984
O60547	GMDS	GDP-mannose 4,6 dehydratase OS=Homo sapiens GN=GMDS PE=1 SV=1 - [GMDS_HUMAN]	0.991	0.978	1.052	0.985	0.968	1.033	0.976	1.022	0.993	1.016	1.022	1.071	1.071	1.035	1.028	1.034	1.023	1.021	1.038	1.077
O60563	CCNT1	Cyclin-T1 OS=Homo sapiens GN=CCNT1 PE=1 SV=1 - [CCNT1_HUMAN]	1.005	1.02	0.998	1.014	0.996	1	0.993	1.021	1.007	1.053	1.005	1.029	1.053	1.022	1.001	1.035	1.006	1.032	0.985	0.955
O60566-3	BUB1B	Isoform 3 of Mitotic checkpoint serine/threonine-protein kinase BUB1 beta OS=Homo sapiens GN=BUB1B - [BUB1B_HUMAN]	1.004	0.985	1.019	0.994	1.004	1.006	1.011	0.993	0.963	0.956	0.956	0.91	0.916	0.909	0.889	0.955	0.942	0.859	0.874	0.874
O60568	PLOD3	Procollagen-lysine,2-oxoglutarate 5-dioxygenase 3 OS=Homo sapiens GN=PLOD3 PE=1 SV=1 - [PLOD3_HUMAN]	0.987	0.994	1.032	0.987	0.999	1.011	1.003	0.999	1.009	0.997	0.993	1.039	1.004	0.971	0.997	1.028	1.022	1.061	1.077	1.114
O60583-2	CCNT2	Isoform 2 of Cyclin-T2 OS=Homo sapiens GN=CCNT2 - [CCNT2_HUMAN]	0.994	1.023	1.001	0.956	1.015	0.924	1.035	0.978	1.024	1.003	0.985	0.975	1.036	1.128	1.057	1.086	1.017	1.104	1.171	1.125
O60613	2018-09-15	15 kDa selenoprotein OS=Homo sapiens GN=SEP15 PE=1 SV=3 - [SEP15_HUMAN]	1.023	1.005	0.971	1.022	1.02	0.954	0.972	1.053	0.945	0.923	0.986	0.966	0.983	1.048	1.012	0.986	0.92	1.144	1.081	1.054
O60637-2	TSPAN3	Isoform 2 of Tetraspanin-3 OS=Homo sapiens GN=TSPAN3 - [TSN3_HUMAN]	0.97	0.992	1.047	0.995	1.133	0.903	0.998	0.974	0.857	0.831	0.936	1.051	1.022	1.053	1.203	0.861	1.046	1.038	1.129	1.001
O60658	PDE8A	High affinity cAMP-specific and IBMX-insensitive 3',5'-cyclic phosphodiesterase 8A OS=Homo sapiens GN=PDE8A PE=1 SV=2 - [PDE8A_HUMAN]	1.043	1.023	0.967	0.98	0.999	0.989	1.049	1.001	1.047	1.023	1.017	0.904	0.938	0.995	0.979	1.057	0.995	1.067	0.955	0.982
O60664	PLIN3	Perilipin-3 OS=Homo sapiens GN=PLIN3 PE=1 SV=3 - [PLIN3_HUMAN]	1.02	1	0.986	1.001	1.022	0.935	1.013	1.022	0.983	1	1.019	0.974	1.019	0.999	1.059	1.064	0.988	1.316	1.27	1.276
O60664-3	PLIN3	Isoform 3 of Perilipin-3 OS=Homo sapiens GN=PLIN3 - [PLIN3_HUMAN]	1.023	1.035	0.942	1.011	1.032	0.957	0.992	1.026	1.04	1.064	1.03	1.06	1.018	1.047	0.991	1.065	1.032	1.261	1.21	1.215
O60671	RAD1	Cell cycle checkpoint protein RAD1 OS=Homo sapiens GN=RAD1 PE=1 SV=1 - [RAD1_HUMAN]	0.932	1.112	0.928	1.022	0.935	1.208	0.816	1.027	0.811	1.225	0.947	0.97	1.21	0.913	0.846	0.803	1.048	1.074	0.799	1.075
O60673	REV3L	DNA polymerase zeta catalytic subunit OS=Homo sapiens GN=REV3L PE=1 SV=2 - [DPOLZ_HUMAN]	1.009	0.99	1.093	0.939	1.006	1.028	0.974	0.978	0.96	0.999	1.013	1.049	1.057	0.982	1.088	1.023	1.082	0.959	0.937	0.937
O60674	JAK2	Tyrosine-protein kinase JAK2 OS=Homo sapiens GN=JAK2 PE=1 SV=2 - [JAK2_HUMAN]	0.98	1.005	0.971	1.055	1.022	1.026	0.944	0.965	0.959	1.029	0.959	1.003	1.04	0.979	1.039	1.014	0.993	1.042	1.033	1.047
O60675	MAFK	Transcription factor MafK OS=Homo sapiens GN=MAFK PE=1 SV=1 - [MAFK_HUMAN]	0.959	1.066	0.97	1.04	1.062	0.927	1.025	0.993	0.997	1.092	1.031	1.045	0.926	0.998	1.039	0.999	0.919	0.983	0.906	0.853
O60678	PRMT3	Protein arginine N-methyltransferase 3 OS=Homo sapiens GN=PRMT3 PE=1 SV=3 - [ANM3_HUMAN]	0.99	1.031	0.986	1.013	0.975	1.017	1.002	0.986	0.979	1.002	1.006	1.004	0.978	0.995	0.963	0.919	0.972	0.791	0.783	0.724
O60701	UGDH	UDP-glucose 6-dehydrogenase OS=Homo sapiens GN=UGDH PE=1 SV=1 - [UGDH_HUMAN]	1.019	1.001	0.991	0.995	0.998	1.016	0.979	1.016	1.032	0.981	1.021	1	1.013	1.006	0.998	0.981	1.041	0.969	1.02	1.037
O60704	TPST2	Protein-tyrosine sulfotransferase 2 OS=Homo sapiens GN=TPST2 PE=1 SV=1 - [TPST2_HUMAN]	1.005	1.046	0.956	0.959	1.103	0.894	1.03	1.009	1.085	1.032	0.953	1.109	0.992	1.042	1.015	1.05	1.188	1.276	1.322	1.278
O60725	ICMT	Protein-S-isoprenylcysteine O-methyltransferase OS=Homo sapiens GN=ICMT PE=1 SV=1 - [ICMT_HUMAN]	0.93	1.273	0.696	1.113	1.068	0.9	0.971	1.028	1.041	1.042	1.027	0.991	1.48	0.853	0.921	1.007	0.991	1.323	0.857	1.024
O60733	PLA2G6	85/88 kDa calcium-independent phospholipase A2 OS=Homo sapiens GN=PLA2G6 PE=1 SV=2 - [PLPL9_HUMAN]	0.969	0.951	0.99	1.109	1.046	0.949	1.037	0.99	1.019	0.957	0.987	1.078	0.895	1.033	0.993	0.969	0.984	1.161	1.201	1.151
O60739	EIF1B	Eukaryotic translation initiation factor 1b OS=Homo sapiens GN=EIF1B PE=1 SV=2 - [EIF1B_HUMAN]	0.994	1.029	0.937	1.048	1.002	1.056	0.952	0.996	0.93	0.979	0.992	1.026	0.98	1.012	0.931	0.974	0.923	1.095	1.053	0.977
O60749	SNX2	Sorting nexin-2 OS=Homo sapiens GN=SNX2 PE=1 SV=2 - [SNX2_HUMAN]	0.996	1.005	1.008	0.987	0.997	1.036	0.966	1.003	0.989	1.013	0.983	1.024	0.982	0.987	0.938	0.911	0.958	0.947	0.929	0.934
O60759	CYTIP	Cytohesin-interacting protein OS=Homo sapiens GN=CYTIP PE=1 SV=2 - [CYTIP_HUMAN]	1.017	0.974	0.955	1.035	0.972	0.99	1.06	1.004	0.898	0.862	0.845	0.687	0.817	0.726	0.797	0.778	0.794	0.459	0.563	0.527
O60765	ZNF354A	Zinc finger protein 354A OS=Homo sapiens GN=ZNF354A PE=2 SV=2 - [Z354A_HUMAN]	0.927	1.013	1.068	0.991	0.986	0.95	1.077	0.991	0.947	0.872	0.929	1.101	1.078	1.12	1.066	0.912	1.118	1.044	1.176	1.053
O60783	MRPS14	28S ribosomal protein S14, mitochondrial OS=Homo sapiens GN=MRPS14 PE=1 SV=1 - [RT14_HUMAN]	1.026	1.091	0.937	1.026	1.004	0.982	1.005	1	1.023	1.088	1.017	0.976	1.067	0.99	0.988	1.009	1.04	1.174	1.105	1.084
O60784-2	TOM1	Isoform 2 of Target of Myb protein 1 OS=Homo sapiens GN=TOM1 - [TOM1_HUMAN]	0.985	0.994	1.004	1.03	0.997	0.968	1.032	1.011	1.017	0.97	0.981	0.979	0.916	0.979	1.021	1.058	1.045	0.943	0.99	0.946
O60826	CCDC22	Coiled-coil domain-containing protein 22 OS=Homo sapiens GN=CCDC22 PE=1 SV=1 - [CCD22_HUMAN]	1.024	1.031	0.958	0.988	1.024	0.969	0.995	1	1.038	0.987	1.006	1.014	0.968	1.012	0.977	1.008	0.933	0.969	0.978	0.936
O60828	PQBP1	Polyglutamine-binding protein 1 OS=Homo sapiens GN=PQBP1 PE=1 SV=1 - [PQBP1_HUMAN]	1.002	1.015	0.987	1.025	1.026	0.964	1.014	1.021	1.019	0.995	0.985	1.005	0.971	0.966	0.95	0.912	0.87	0.93	0.894	0.834
O60832	DKC1	H/ACA ribonucleoprotein complex subunit 4 OS=Homo sapiens GN=DKC1 PE=1 SV=3 - [DKC1_HUMAN]	1.006	1.008	1.006	1.005	1.003	0.99	1.003	1.004	0.99	1.007	1.03	0.98	0.989	1.008	1.003	0.983	0.965	0.967	0.983	0.943
O60841	EIF5B	Eukaryotic translation initiation factor 5B OS=Homo sapiens GN=EIF5B PE=1 SV=4 - [IF2P_HUMAN]	1.014	1.009	0.985	1.008	0.999	0.992	1.015	1.001	0.996	0.999	1.009	0.991	0.983	0.995	0.99	0.975	0.979	0.931	0.916	0.914
O60858	TRIM13	E3 ubiquitin-protein ligase TRIM13 OS=Homo sapiens GN=TRIM13 PE=1 SV=2 - [TRI13_HUMAN]	1.026	1.004	1.014	0.963	1.01	0.982	1.025	1.002	0.984	0.92	0.959	0.906	0.841	0.961	0.844	0.835	0.816	0.781	0.751	0.686
O60861	GAS7	Growth arrest-specific protein 7 OS=Homo sapiens GN=GAS7 PE=1 SV=3 - [GAS7_HUMAN]	1.03	1.012	1.007	0.985	1.01	1.034	0.965	1.039	0.952	1.022	1.005	0.95	0.918	0.924	0.871	0.889	0.879	0.765	0.778	0.71
O60869	EDF1	Endothelial differentiation-related factor 1 OS=Homo sapiens GN=EDF1 PE=1 SV=1 - [EDF1_HUMAN]	1.006	1.023	0.995	1.003	1.013	0.997	1	1.002	0.989	1.018	1.016	0.994	0.997	0.976	0.962	0.992	0.97	0.961	0.944	0.94
O60870	KIN	DNA/RNA-binding protein KIN17 OS=Homo sapiens GN=KIN PE=1 SV=2 - [KIN17_HUMAN]	0.964	1.007	0.993	1.033	0.991	1	1.007	0.984	1.026	0.98	1.047	0.965	1.006	1.033	1.067	1.1	1.136	1.062	1.066	0.997
O60884	DNAJA2	DnaJ homolog subfamily A member 2 OS=Homo sapiens GN=DNAJA2 PE=1 SV=1 - [DNJA2_HUMAN]	1.009	1.005	0.984	0.993	1.015	0.994	1.004	0.998	0.985	0.963	0.961	0.995	0.972	1.001	0.975	0.986	0.968	0.949	0.94	0.936
O60885	BRD4	Bromodomain-containing protein 4 OS=Homo sapiens GN=BRD4 PE=1 SV=2 - [BRD4_HUMAN]	1.001	1.017	0.982	1.001	1	0.984	1.008	1.001	0.987	0.989	0.993	1.003	0.987	0.991	0.97	0.956	0.948	1.049	1.069	1.057
O60888	CUTA	Protein CutA OS=Homo sapiens GN=CUTA PE=1 SV=2 - [CUTA_HUMAN]	0.971	1.005	1.003	1.004	1.018	1.012	0.995	0.981	1.036	1.034	1.035	1.008	0.978	0.995	0.966	1.018	0.978	0.977	0.937	0.945
O60906	SMPD2	Sphingomyelin phosphodiesterase 2 OS=Homo sapiens GN=SMPD2 PE=1 SV=2 - [NSMA_HUMAN]	1.032	1.082	0.948	0.975	0.985	1.047	0.973	0.965	0.963	0.998	0.964	1.062	0.929	1.13	0.979	1	0.956	1.028	0.979	0.97
O60907	TBL1X	F-box-like/WD repeat-containing protein TBL1X OS=Homo sapiens GN=TBL1X PE=1 SV=3 - [TBL1X_HUMAN]	1.008	0.994	1.107	0.911	0.972	1.081	0.967	0.981	0.92	1.05	0.992	1.006	1.095	1.082	1.772	1.351	1.522	1.612	1.727	2.159
O60921	HUS1	Checkpoint protein HUS1 OS=Homo sapiens GN=HUS1 PE=1 SV=1 - [HUS1_HUMAN]	0.985	0.976	0.964	1.011	1.053	0.957	0.98	0.976	1.02	0.983	0.954	1.008	0.958	0.995	0.94	0.993	0.949	1.022	0.961	0.971
O60925	PFDN1	Prefoldin subunit 1 OS=Homo sapiens GN=PFDN1 PE=1 SV=2 - [PFD1_HUMAN]	0.996	1.028	0.997	1.003	1.016	0.972	1.005	0.998	0.99	1.03	1.04	0.984	1.016	1	1.017	1.014	0.976	0.959	0.9	0.924
O60927	PPP1R11	Protein phosphatase 1 regulatory subunit 11 OS=Homo sapiens GN=PPP1R11 PE=1 SV=1 - [PP1RB_HUMAN]	1.014	1.048	0.986	0.96	1.045	1.061	0.967	0.966	1.013	1.087	0.994	0.894	1.02	0.984	0.994	0.972	1.176	0.999	0.893	0.974
O60930	RNASEH1	Ribonuclease H1 OS=Homo sapiens GN=RNASEH1 PE=1 SV=2 - [RNH1_HUMAN]	0.991	0.993	0.98	1.042	0.981	1.046	0.982	1.048	1.044	1.008	1.042	1.016	0.976	1.022	1.02	1.057	1.026	0.927	0.952	0.978
O60934	NBN	Nibrin OS=Homo sapiens GN=NBN PE=1 SV=1 - [NBN_HUMAN]	1.022	1.011	0.982	1.001	0.995	0.983	1.007	0.997	1.021	0.959	0.998	0.983	0.987	0.996	1.01	1.038	1.013	1.036	1.051	0.974
O60942	RNGTT	mRNA-capping enzyme OS=Homo sapiens GN=RNGTT PE=1 SV=1 - [MCE1_HUMAN]	1.03	1.008	0.981	0.98	0.984	0.996	1.019	1.016	1.006	1.039	1.017	1.032	1.004	1.049	1.011	1.048	1.062	1.017	1.029	0.996
O75027-2	ABCB7	Isoform 2 of ATP-binding cassette sub-family B member 7, mitochondrial OS=Homo sapiens GN=ABCB7 - [ABCB7_HUMAN]	1.004	1.002	0.987	1.009	1.078	0.937	1.008	1.014	1.001	1.048	0.969	1.045	1.032	1.048	1.004	0.973	0.949	1.06	1.095	1.075
O75044	SRGAP2	SLIT-ROBO Rho GTPase-activating protein 2 OS=Homo sapiens GN=SRGAP2 PE=1 SV=2 - [SRGP2_HUMAN]	1.011	0.988	1.044	0.992	1.004	1.02	0.977	1.007	0.976	1.035	0.977	1.026	0.997	0.991	1.003	0.999	0.989	1.08	1.057	1.094
O75054	IGSF3	Immunoglobulin superfamily member 3 OS=Homo sapiens GN=IGSF3 PE=2 SV=3 - [IGSF3_HUMAN]	0.957	1.05	0.964	1.001	0.979	1.017	0.992	1.001	1.037	0.992	1.02	0.956	0.999	1.003	1.007	1.027	1.033	1.069	1.038	1.02
O75061-2	DNAJC6	Isoform 2 of Putative tyrosine-protein phosphatase auxilin OS=Homo sapiens GN=DNAJC6 - [AUXI_HUMAN]	1.006	0.988	0.899	1.037	0.937	1.073	0.976	1.028	1.078	0.882	1.05	0.929	0.864	1.047	1.102	1.077	1.161	0.93	0.99	0.987
O75063	FAM20B	Glycosaminoglycan xylosylkinase OS=Homo sapiens GN=FAM20B PE=1 SV=1 - [XYLK_HUMAN]	1.013	0.971	0.964	1.024	1.004	1.001	0.983	0.938	1.001	0.968	0.983	1.042	0.862	0.967	0.955	0.992	1.025	0.955	1.07	1.006
O75064	DENND4B	DENN domain-containing protein 4B OS=Homo sapiens GN=DENND4B PE=1 SV=4 - [DEN4B_HUMAN]	1.021	1.017	0.99	0.968	1.052	0.947	1.031	0.994	0.989	0.968	0.936	0.972	0.993	0.972	0.915	0.967	0.848	0.952	0.943	0.974
O75071	EFCAB14	EF-hand calcium-binding domain-containing protein 14 OS=Homo sapiens GN=EFCAB14 PE=2 SV=1 - [EFC14_HUMAN]	0.997	0.914	1.105	0.977	0.973	1.062	1.013	0.974	1.011	1.038	0.998	1.034	1.057	0.978	1.036	1.029	1.154	1.006	1.036	1.119
O75083	WDR1	WD repeat-containing protein 1 OS=Homo sapiens GN=WDR1 PE=1 SV=4 - [WDR1_HUMAN]	1.015	1	1.03	0.97	0.995	1.016	0.967	1.019	0.953	1.014	0.989	1.02	1.024	0.991	0.986	1.002	1.005	1.04	1.024	1.081
O75095	MEGF6	Multiple epidermal growth factor-like domains protein 6 OS=Homo sapiens GN=MEGF6 PE=1 SV=4 - [MEGF6_HUMAN]	1.031	0.876	1.08	1.02	1.053	0.892	1.046	1.018	1.137	1.011	1.051	1.168	1.166	1.1	0.899	0.974	0.796	0.943	1.179	0.829
O75112-7	LDB3	Isoform 7 of LIM domain-binding protein 3 OS=Homo sapiens GN=LDB3 - [LDB3_HUMAN]	0.91	1.097	0.93	1.059	1.313	0.868	0.911	0.918	1.177	1.045	1.158	1.022	1.422	0.747	1.26	1.007	1.287	0.467	0.934	0.74
O75113	N4BP1	NEDD4-binding protein 1 OS=Homo sapiens GN=N4BP1 PE=1 SV=4 - [N4BP1_HUMAN]	1.022	0.986	0.99	0.991	1	1.006	0.999	1.023	0.992	0.954	0.974	1.029	0.936	1.02	0.919	0.976	0.965	0.923	0.944	0.968
O75116	ROCK2	Rho-associated protein kinase 2 OS=Homo sapiens GN=ROCK2 PE=1 SV=4 - [ROCK2_HUMAN]	1.004	1.001	1.005	0.996	1.003	1.003	1.001	0.999	1.012	0.985	1.006	0.993	0.991	1.012	1.036	1.036	1.013	1.025	1.036	1.024
O75123	ZNF623	Zinc finger protein 623 OS=Homo sapiens GN=ZNF623 PE=2 SV=2 - [ZN623_HUMAN]	0.992	0.85	1.049	1.109	0.865	1.03	1.184	0.917	1.098	0.911	1.123	0.923	1.114	1.223	1.299	1.251	1.436	1.39	1.44	1.388
O75131	CPNE3	Copine-3 OS=Homo sapiens GN=CPNE3 PE=1 SV=1 - [CPNE3_HUMAN]	1.009	1.011	1.012	0.976	1	0.999	1.002	0.994	0.968	0.98	1.006	1.005	0.996	1.006	0.98	0.99	0.965	1.056	1.014	1.023
O75132	ZBED4	Zinc finger BED domain-containing protein 4 OS=Homo sapiens GN=ZBED4 PE=1 SV=2 - [ZBED4_HUMAN]	1.009	0.922	0.967	1.046	0.972	1	0.988	1.027	0.947	1.038	0.994	1	1.076	0.923	0.984	0.947	0.912	0.922	0.846	0.888
O75143-5	ATG13	Isoform 5 of Autophagy-related protein 13 OS=Homo sapiens GN=ATG13 - [ATG13_HUMAN]	0.952	1.034	0.997	1.008	0.989	0.976	1.028	1.013	0.942	0.954	1.007	1.077	1.099	0.967	1.089	1.09	1.052	0.989	0.899	0.971
O75145	PPFIA3	Liprin-alpha-3 OS=Homo sapiens GN=PPFIA3 PE=1 SV=3 - [LIPA3_HUMAN]	0.923	0.974	1.242	0.796	0.998	0.964	1.012	1.032	1.092	1.066	1.013	1.073	1.119	0.913	0.937	0.933	0.876	0.825	0.854	1.059
O75146	HIP1R	Huntingtin-interacting protein 1-related protein OS=Homo sapiens GN=HIP1R PE=1 SV=2 - [HIP1R_HUMAN]	1.017	0.984	1.018	1.007	1.013	1.011	0.995	1.008	1.023	0.984	0.98	0.967	0.993	0.991	1.02	1.049	1.063	1.005	1.013	1.03
O75150	RNF40	E3 ubiquitin-protein ligase BRE1B OS=Homo sapiens GN=RNF40 PE=1 SV=4 - [BRE1B_HUMAN]	1.012	1.015	0.991	1.009	1.012	0.995	0.992	1.002	1.002	0.996	1.001	1.008	0.996	1.009	0.994	0.985	1.006	1.028	1.043	1.009
O75151	PHF2	Lysine-specific demethylase PHF2 OS=Homo sapiens GN=PHF2 PE=1 SV=4 - [PHF2_HUMAN]	1.001	0.999	0.991	1.011	1.011	1.009	0.987	1.007	0.995	1.025	1.007	1.014	1.035	0.995	1.053	1.046	1.066	1.107	1.112	1.111
O75152	ZC3H11A	Zinc finger CCCH domain-containing protein 11A OS=Homo sapiens GN=ZC3H11A PE=1 SV=3 - [ZC11A_HUMAN]	1.009	1.001	0.984	1.022	1.001	0.979	1.014	1.003	1.006	1.019	1.001	0.988	1.034	1.002	1.024	1.018	1.018	1.048	1.04	1.04
O75153	CLUH	Clustered mitochondria protein homolog OS=Homo sapiens GN=CLUH PE=1 SV=2 - [CLU_HUMAN]	0.986	1.002	0.997	1.025	0.994	1.008	1.005	0.998	1.005	1.011	0.999	1.008	1.008	1.012	0.948	0.941	0.922	0.713	0.701	0.679
O75157	TSC22D2	TSC22 domain family protein 2 OS=Homo sapiens GN=TSC22D2 PE=1 SV=3 - [T22D2_HUMAN]	0.988	0.961	1.025	1.056	0.914	0.999	1.191	0.886	1.022	1.085	1.284	1.127	1.03	1.096	1.175	1.185	1.101	1.041	1.073	1.073
O75161	NPHP4	Nephrocystin-4 OS=Homo sapiens GN=NPHP4 PE=1 SV=2 - [NPHP4_HUMAN]	0.967	0.975	0.89	1.139	1.289	0.742	1.057	0.919	1.13	0.921	1.326	0.998	0.99	1.08	1.124	1.32	0.998	1.289	1.199	1.223
O75164	KDM4A	Lysine-specific demethylase 4A OS=Homo sapiens GN=KDM4A PE=1 SV=2 - [KDM4A_HUMAN]	0.979	0.997	1.017	0.981	0.956	1.061	0.984	1.025	0.937	1.008	0.944	0.96	1.001	0.969	0.987	0.993	1.003	1.028	0.99	1.073
O75165	DNAJC13	DnaJ homolog subfamily C member 13 OS=Homo sapiens GN=DNAJC13 PE=1 SV=5 - [DJC13_HUMAN]	0.976	0.998	1.027	0.997	0.996	1.023	0.993	1.007	0.997	1.021	1.011	1.034	1	1.009	1.011	0.995	1.008	1.077	1.075	1.082
O75170-3	PPP6R2	Isoform 3 of Serine/threonine-protein phosphatase 6 regulatory subunit 2 OS=Homo sapiens GN=PPP6R2 - [PP6R2_HUMAN]	0.993	1.02	1.031	0.965	1.007	0.968	1.009	0.991	0.986	1.025	0.972	0.977	1.095	0.96	1.066	0.993	1.052	1.003	1.039	1.096
O75175	CNOT3	CCR4-NOT transcription complex subunit 3 OS=Homo sapiens GN=CNOT3 PE=1 SV=1 - [CNOT3_HUMAN]	1.02	0.992	0.99	1.018	0.993	0.969	1.015	1	1.021	0.92	1.017	1.017	1.015	1.003	0.974	1.078	1	0.988	0.997	0.96
O75177	SS18L1	Calcium-responsive transactivator OS=Homo sapiens GN=SS18L1 PE=1 SV=2 - [CREST_HUMAN]	1.032	0.648	1.085	1.147	1.096	1	0.892	1.025	1.014	0.895	1.035	0.757	1.292	1.205	0.92	1.008	1.187	0.668	0.995	0.724
O75179-2	ANKRD17	Isoform 2 of Ankyrin repeat domain-containing protein 17 OS=Homo sapiens GN=ANKRD17 - [ANR17_HUMAN]	0.998	1.009	1	0.982	0.978	0.984	1.02	1.005	1.008	0.984	0.995	1.013	0.996	1.007	0.961	0.978	0.954	0.868	0.872	0.867
O75190	DNAJB6	DnaJ homolog subfamily B member 6 OS=Homo sapiens GN=DNAJB6 PE=1 SV=2 - [DNJB6_HUMAN]	1.039	1.041	0.947	0.958	1.007	0.988	0.974	1.005	0.93	0.925	0.888	0.95	0.86	0.902	0.88	0.917	0.971	0.836	0.82	0.796
O75191	XYLB	Xylulose kinase OS=Homo sapiens GN=XYLB PE=1 SV=3 - [XYLB_HUMAN]	1.035	0.962	1.06	0.944	1.009	0.962	1.035	1.022	0.967	1.056	0.969	1.108	1.057	1.018	1.13	1.008	0.989	0.88	0.891	0.857
O75197	LRP5	Low-density lipoprotein receptor-related protein 5 OS=Homo sapiens GN=LRP5 PE=1 SV=2 - [LRP5_HUMAN]	0.93	1.031	0.993	0.972	0.966	0.988	1.027	1.042	1.01	0.992	0.994	0.995	1.012	1.077	1.082	1.027	1.084	1.209	1.28	1.144
O75208	COQ9	Ubiquinone biosynthesis protein COQ9, mitochondrial OS=Homo sapiens GN=COQ9 PE=1 SV=1 - [COQ9_HUMAN]	0.99	1.053	0.95	1.005	0.987	0.978	0.987	1.014	0.947	1.015	1.003	1.067	1.025	1.015	0.982	0.987	0.978	1.064	1.055	1.065
O75223	GGCT	Gamma-glutamylcyclotransferase OS=Homo sapiens GN=GGCT PE=1 SV=1 - [GGCT_HUMAN]	1.036	0.986	1.025	0.985	0.974	1.036	0.996	1.03	1.038	0.987	1.016	0.955	0.982	1.062	1.061	1.04	1.003	0.975	0.977	0.992
O75264	C19orf77	Transmembrane protein C19orf77 OS=Homo sapiens GN=C19orf77 PE=2 SV=2 - [CS077_HUMAN]	1.028	1.03	0.934	1.034	1.082	0.927	1.064	0.933	0.961	0.916	0.944	0.957	0.799	0.941	1.003	0.78	0.892	1.047	1.014	0.883
O75306	NDUFS2	NADH dehydrogenase [ubiquinone] iron-sulfur protein 2, mitochondrial OS=Homo sapiens GN=NDUFS2 PE=1 SV=2 - [NDUS2_HUMAN]	0.994	0.985	1.003	0.991	1.027	1.007	0.939	1.019	0.947	1.035	0.984	1.068	0.978	0.971	0.977	0.939	0.966	1.069	1.065	1.125
O75312	ZNF259	Zinc finger protein ZPR1 OS=Homo sapiens GN=ZNF259 PE=1 SV=1 - [ZPR1_HUMAN]	0.998	0.997	0.993	0.997	1.011	0.97	0.997	1.017	1.013	0.995	0.993	0.982	1.002	0.963	0.984	0.988	0.955	0.855	0.848	0.886
O75317	USP12	Ubiquitin carboxyl-terminal hydrolase 12 OS=Homo sapiens GN=USP12 PE=1 SV=2 - [UBP12_HUMAN]	1.025	0.987	1.022	0.976	1.09	0.94	1.001	0.96	1.034	0.959	0.978	1.135	1.119	1.102	1.202	1.259	1.353	1.527	1.478	1.616
O75319	DUSP11	RNA/RNP complex-1-interacting phosphatase OS=Homo sapiens GN=DUSP11 PE=1 SV=1 - [DUS11_HUMAN]	1.008	0.977	1.083	0.946	1.03	0.973	1.024	0.972	1.043	0.993	0.98	0.987	0.904	0.939	0.945	0.91	0.902	0.882	0.935	0.928
O75323	GBAS	Protein NipSnap homolog 2 OS=Homo sapiens GN=GBAS PE=1 SV=1 - [NIPS2_HUMAN]	1.033	1.005	0.987	0.985	0.997	0.998	0.985	1.046	1.004	1.041	1.011	1.044	1.024	1.027	1.03	1.031	1.063	1.062	1.089	1.118
O75330-3	HMMR	Isoform 3 of Hyaluronan mediated motility receptor OS=Homo sapiens GN=HMMR - [HMMR_HUMAN]	1.013	1.019	0.968	0.999	1.001	0.995	1.006	1.004	0.988	0.994	1.007	1.019	1.001	1.04	1.075	1.111	1.074	1.133	1.167	1.134
O75340	PDCD6	Programmed cell death protein 6 OS=Homo sapiens GN=PDCD6 PE=1 SV=1 - [PDCD6_HUMAN]	0.988	0.993	1.043	0.976	0.994	1.03	0.963	0.98	0.987	0.992	1.008	1.035	0.976	1.002	0.943	0.92	0.946	0.988	0.978	1.001
O75346	ZNF253	Zinc finger protein 253 OS=Homo sapiens GN=ZNF253 PE=2 SV=2 - [ZN253_HUMAN]	0.928	0.922	1.317	0.83	1.016	1.007	0.951	1.037	0.877	1.048	0.971	1.091	1.032	0.809	0.907	0.872	0.992	0.673	0.752	0.982
O75347	TBCA	Tubulin-specific chaperone A OS=Homo sapiens GN=TBCA PE=1 SV=3 - [TBCA_HUMAN]	0.99	1.017	0.994	1.002	1.033	0.981	1.005	0.993	1.017	1.013	1.007	0.975	0.986	0.984	1.024	1.011	0.987	0.969	0.963	0.95
O75348	ATP6V1G1	V-type proton ATPase subunit G 1 OS=Homo sapiens GN=ATP6V1G1 PE=1 SV=3 - [VATG1_HUMAN]	0.968	1.004	1.067	1.02	0.98	1.003	0.974	0.992	1.03	0.996	1.008	0.998	0.944	0.974	0.983	0.963	0.944	1.128	1.116	1.01
O75351	VPS4B	Vacuolar protein sorting-associated protein 4B OS=Homo sapiens GN=VPS4B PE=1 SV=2 - [VPS4B_HUMAN]	1.013	0.98	1.02	0.983	1.017	0.978	1.001	1.019	1.012	0.998	0.995	0.996	0.97	0.982	1.034	1.031	1.014	1.03	1.003	1.037
O75362	ZNF217	Zinc finger protein 217 OS=Homo sapiens GN=ZNF217 PE=1 SV=1 - [ZN217_HUMAN]	1.03	0.938	1.026	0.965	0.97	1.041	1.016	0.979	0.959	1.047	1	1.025	1.085	0.983	1.01	1.095	1.196	0.979	0.902	1.061
O75367	H2AFY	Core histone macro-H2A.1 OS=Homo sapiens GN=H2AFY PE=1 SV=4 - [H2AY_HUMAN]	0.991	1.015	0.978	1.002	1.003	0.986	1.014	0.99	1.006	1.042	1.024	1	1.017	1.012	1.032	1.038	1.032	1.075	1.062	1.049
O75368	SH3BGRL	SH3 domain-binding glutamic acid-rich-like protein OS=Homo sapiens GN=SH3BGRL PE=1 SV=1 - [SH3L1_HUMAN]	1.012	0.997	0.993	0.995	0.984	1.017	1.004	1.011	1.02	1.007	1.015	0.97	1.004	1.006	1.048	1.059	1.08	1.045	1.033	1.089
O75369-8	FLNB	Isoform 8 of Filamin-B OS=Homo sapiens GN=FLNB - [FLNB_HUMAN]	1.001	1.009	0.989	1.008	0.997	0.997	0.991	1.015	1.004	1.016	1.01	1.006	1.027	1.016	1.081	1.072	1.074	1.228	1.208	1.218
O75376	NCOR1	Nuclear receptor corepressor 1 OS=Homo sapiens GN=NCOR1 PE=1 SV=2 - [NCOR1_HUMAN]	1.018	0.995	1.016	0.992	0.989	1.004	0.997	1.004	0.998	1.02	1.004	0.996	1.03	1.005	0.987	1.059	1.003	1.046	1.015	1.032
O75380	NDUFS6	NADH dehydrogenase [ubiquinone] iron-sulfur protein 6, mitochondrial OS=Homo sapiens GN=NDUFS6 PE=1 SV=1 - [NDUS6_HUMAN]	1.001	1.004	1.002	1	1.041	0.991	0.983	1.012	0.965	0.996	1.009	0.967	1.041	1.003	0.96	1.019	0.999	1.008	1	1.05
O75381-2	PEX14	Isoform 2 of Peroxisomal membrane protein PEX14 OS=Homo sapiens GN=PEX14 - [PEX14_HUMAN]	0.971	1.031	0.977	1.018	1.018	0.982	1	0.992	1.013	0.992	1.062	1.017	0.995	1.018	1.004	1.002	1.053	0.971	0.992	0.97
O75382-3	TRIM3	Isoform Gamma of Tripartite motif-containing protein 3 OS=Homo sapiens GN=TRIM3 - [TRIM3_HUMAN]	1.053	0.962	0.964	1.03	1.036	1.013	1.051	0.87	1.12	0.859	0.966	0.941	1.053	0.981	1.274	1.068	0.952	1.037	1.266	1.045
O75385	ULK1	Serine/threonine-protein kinase ULK1 OS=Homo sapiens GN=ULK1 PE=1 SV=2 - [ULK1_HUMAN]	0.974	1.042	0.972	1.003	0.999	0.994	1.029	0.97	1.007	1.039	1.066	1.056	1.136	1.081	1.257	1.186	1.25	1.362	1.316	1.335
O75387-2	SLC43A1	Isoform 2 of Large neutral amino acids transporter small subunit 3 OS=Homo sapiens GN=SLC43A1 - [LAT3_HUMAN]	0.95	1.06	0.894	1.115	0.997	1.056	0.946	1.009	0.992	0.938	1.037	1.111	1.051	0.9	0.998	1.022	0.96	1.062	0.92	0.947
O75390	CS	Citrate synthase, mitochondrial OS=Homo sapiens GN=CS PE=1 SV=2 - [CISY_HUMAN]	0.995	1.011	1.001	0.995	0.992	0.993	1.004	0.994	1.009	0.971	1.007	0.946	1.03	1.011	1.017	1.014	1.064	1.062	1.057	1.114
O75391	SPAG7	Sperm-associated antigen 7 OS=Homo sapiens GN=SPAG7 PE=1 SV=2 - [SPAG7_HUMAN]	0.982	0.979	1.031	1.023	0.982	1.022	1.006	0.973	1.005	0.988	1.049	0.94	0.967	0.977	1.022	1.082	1.044	0.978	1.005	1.007
O75394	MRPL33	39S ribosomal protein L33, mitochondrial OS=Homo sapiens GN=MRPL33 PE=1 SV=1 - [RM33_HUMAN]	1.019	1.004	1.017	0.944	1.013	1.024	0.958	1.012	0.911	1.053	0.99	1.03	0.994	1.005	0.989	0.998	1.083	1.034	1.004	1.024
O75396	SEC22B	Vesicle-trafficking protein SEC22b OS=Homo sapiens GN=SEC22B PE=1 SV=4 - [SC22B_HUMAN]	0.996	1.024	0.948	1.038	1.011	0.963	1.032	0.992	1.006	0.962	1.008	0.992	0.943	1.039	1.012	1.035	0.954	1.021	1.004	0.944
O75398-3	DEAF1	Isoform 2 of Deformed epidermal autoregulatory factor 1 homolog OS=Homo sapiens GN=DEAF1 - [DEAF1_HUMAN]	0.9	1.061	1.061	0.978	1.025	1.021	0.929	0.928	0.996	1.09	0.974	0.891	1.402	1.301	1.038	0.966	1.035	1.017	0.668	1.195
O75400	PRPF40A	Pre-mRNA-processing factor 40 homolog A OS=Homo sapiens GN=PRPF40A PE=1 SV=2 - [PR40A_HUMAN]	0.968	0.975	0.938	1.121	1.053	1.049	0.939	0.963	0.925	1.002	0.895	0.985	0.887	0.943	1.01	0.878	0.909	1.179	1.125	1.048
O75400-3	PRPF40A	Isoform 3 of Pre-mRNA-processing factor 40 homolog A OS=Homo sapiens GN=PRPF40A - [PR40A_HUMAN]	1.012	0.926	1.038	1.03	0.958	1.023	1.02	1.003	1.068	0.89	1.061	0.98	0.98	1.055	1.111	1.066	1.121	1.064	1.089	1.109
O75414	NME6	Nucleoside diphosphate kinase 6 OS=Homo sapiens GN=NME6 PE=1 SV=3 - [NDK6_HUMAN]	1.122	0.98	1.071	0.828	0.955	0.97	0.996	1.07	1.069	0.953	1.14	1.051	1.037	0.866	1.013	1.099	1.097	0.879	0.925	1.217
O75417	POLQ	DNA polymerase theta OS=Homo sapiens GN=POLQ PE=1 SV=2 - [DPOLQ_HUMAN]	0.984	1.092	0.912	0.989	0.95	1.066	1.002	0.996	1.037	0.982	1.03	0.936	0.879	1.016	0.994	1.169	1.086	0.999	0.809	0.93
O75419-3	CDC45	Isoform 3 of Cell division control protein 45 homolog OS=Homo sapiens GN=CDC45 - [CDC45_HUMAN]	1.017	0.948	1.086	0.998	0.986	1.05	0.999	0.982	1.014	1.034	1.023	1.149	1.057	1.097	1.07	0.953	1.118	0.843	0.787	0.801
O75420	GIGYF1	PERQ amino acid-rich with GYF domain-containing protein 1 OS=Homo sapiens GN=GIGYF1 PE=1 SV=2 - [PERQ1_HUMAN]	1.04	0.97	0.995	0.999	1.02	0.985	0.989	0.975	0.983	0.973	0.996	0.982	0.982	0.975	1.067	1.009	0.993	0.988	0.947	0.95
O75425	MOSPD3	Motile sperm domain-containing protein 3 OS=Homo sapiens GN=MOSPD3 PE=2 SV=1 - [MSPD3_HUMAN]	0.963	0.943	1.032	1.062	0.946	1.015	0.968	1.084	1.026	1.012	0.969	0.964	0.95	0.998	0.921	0.93	0.855	0.913	0.981	0.915
O75427	LRCH4	Leucine-rich repeat and calponin homology domain-containing protein 4 OS=Homo sapiens GN=LRCH4 PE=1 SV=2 - [LRCH4_HUMAN]	0.992	0.995	0.973	1.01	0.998	1.016	0.994	0.976	1.009	1.01	1.013	1.029	1.004	1.005	1.03	1.075	1.037	1.075	1.123	1.102
O75436	VPS26A	Vacuolar protein sorting-associated protein 26A OS=Homo sapiens GN=VPS26A PE=1 SV=2 - [VP26A_HUMAN]	1.004	0.968	1.075	0.992	0.976	1.023	0.961	0.982	0.971	0.962	0.983	0.998	1.072	1.001	1.035	1	1.05	1.021	1.033	1.158
O75438-2	NDUFB1	Isoform 2 of NADH dehydrogenase [ubiquinone] 1 beta subcomplex subunit 1 OS=Homo sapiens GN=NDUFB1 - [NDUB1_HUMAN]	0.975	1.006	0.993	1.025	0.967	1.045	0.989	1.005	1.054	1.07	1.032	1.06	1.018	1.145	1.037	0.982	1.076	1.3	1.329	1.188
O75439	PMPCB	Mitochondrial-processing peptidase subunit beta OS=Homo sapiens GN=PMPCB PE=1 SV=2 - [MPPB_HUMAN]	0.992	1.03	0.975	1.01	1.005	0.994	0.995	0.996	0.998	1.017	0.997	0.995	1.001	0.982	1	0.98	1.001	1.037	1.041	1.019
O75446	SAP30	Histone deacetylase complex subunit SAP30 OS=Homo sapiens GN=SAP30 PE=1 SV=1 - [SAP30_HUMAN]	0.997	0.992	1.07	0.971	0.97	1.024	0.98	0.996	0.987	1.119	1.034	1.035	1.109	1.01	1.113	1.066	1.089	1.081	1.139	1.242
O75449	KATNA1	Katanin p60 ATPase-containing subunit A1 OS=Homo sapiens GN=KATNA1 PE=1 SV=1 - [KTNA1_HUMAN]	1.025	1.028	1.008	0.955	1.031	1.016	0.953	1.041	0.977	0.928	0.955	1.071	0.918	1.021	0.956	0.987	0.928	0.854	0.919	0.942
O75461	E2F6	Transcription factor E2F6 OS=Homo sapiens GN=E2F6 PE=1 SV=1 - [E2F6_HUMAN]	0.969	0.985	1.044	1.026	0.974	1.032	1	1.019	1.036	1.12	0.977	1.016	1.016	1.029	0.94	0.97	0.913	0.794	0.818	0.784
O75467	ZNF324	Zinc finger protein 324A OS=Homo sapiens GN=ZNF324 PE=2 SV=1 - [Z324A_HUMAN]	1.025	0.905	1.031	1.046	0.972	0.938	1.089	0.97	1.055	1.026	1.058	0.922	1.201	0.624	1.001	1.005	1.011	0.929	0.732	1.048
O75475	PSIP1	PC4 and SFRS1-interacting protein OS=Homo sapiens GN=PSIP1 PE=1 SV=1 - [PSIP1_HUMAN]	1.002	1.023	0.964	1.016	0.994	0.986	1.018	0.997	1.022	1.016	1.007	0.978	0.997	1.02	1.017	1.046	1.01	1.027	1.014	0.975
O75477	ERLIN1	Erlin-1 OS=Homo sapiens GN=ERLIN1 PE=1 SV=1 - [ERLN1_HUMAN]	0.998	1.011	0.989	0.971	0.976	1.01	0.989	0.989	1.05	1.024	1.01	1.056	0.951	1.02	0.979	0.97	1.019	0.932	0.913	0.947
O75478	TADA2A	Transcriptional adapter 2-alpha OS=Homo sapiens GN=TADA2A PE=1 SV=3 - [TAD2A_HUMAN]	1.056	0.924	0.925	1.087	0.972	1.012	1.013	0.999	0.988	1.068	0.866	1.012	0.778	1.006	1.093	0.954	1.073	0.917	0.969	0.877
O75486	SUPT3H	Transcription initiation protein SPT3 homolog OS=Homo sapiens GN=SUPT3H PE=1 SV=2 - [SUPT3_HUMAN]	0.978	0.979	0.951	1.111	1.026	1.022	1.023	0.991	1.084	0.943	0.941	1.025	0.97	1.114	1.01	1.083	0.967	0.921	1.042	1.065
O75489	NDUFS3	NADH dehydrogenase [ubiquinone] iron-sulfur protein 3, mitochondrial OS=Homo sapiens GN=NDUFS3 PE=1 SV=1 - [NDUS3_HUMAN]	1.008	1.011	1.015	0.978	1.004	1.014	0.968	1.014	0.991	1.009	1.016	1.021	0.996	1.018	1.004	0.996	0.998	1.066	1.068	1.077
O75503	CLN5	Ceroid-lipofuscinosis neuronal protein 5 OS=Homo sapiens GN=CLN5 PE=1 SV=2 - [CLN5_HUMAN]	1.025	1.059	0.991	1.022	0.978	1.025	1.008	0.995	0.939	0.998	0.99	0.974	0.983	1.035	1.024	1.004	1.042	1.107	1.039	1.112
O75506	HSBP1	Heat shock factor-binding protein 1 OS=Homo sapiens GN=HSBP1 PE=1 SV=1 - [HSBP1_HUMAN]	1.014	1	0.972	1.035	1.015	0.958	1.084	0.996	1.017	0.931	0.996	0.749	0.918	0.905	0.939	0.978	0.875	0.834	0.745	0.812
O75521	ECI2	Enoyl-CoA delta isomerase 2, mitochondrial OS=Homo sapiens GN=ECI2 PE=1 SV=4 - [ECI2_HUMAN]	0.948	0.99	1.028	0.997	1.028	1	1	0.966	1.037	0.964	1.008	1.02	0.973	1.031	0.948	0.987	0.913	0.927	0.949	0.986
O75528	TADA3	Transcriptional adapter 3 OS=Homo sapiens GN=TADA3 PE=1 SV=1 - [TADA3_HUMAN]	1.017	0.991	0.978	1.021	1	0.979	1.014	0.999	0.998	0.952	1.001	0.962	1.036	1.008	1.1	1.18	1.054	1.137	1.135	1.205
O75529	TAF5L	TAF5-like RNA polymerase II p300/CBP-associated factor-associated factor 65 kDa subunit 5L OS=Homo sapiens GN=TAF5L PE=1 SV=1 - [TAF5L_HUMAN]	1.036	0.978	1.032	0.998	0.966	1.029	0.993	1.025	0.996	0.998	0.97	1.056	0.912	1.049	0.974	0.977	0.998	1.034	1.025	1.009
O75530	EED	Polycomb protein EED OS=Homo sapiens GN=EED PE=1 SV=2 - [EED_HUMAN]	1.005	0.979	1.038	0.998	1.021	0.995	1.008	0.991	1.003	0.955	0.98	1.001	1.015	1.044	0.995	1.024	1.019	1.034	1.046	1.015
O75531	BANF1	Barrier-to-autointegration factor OS=Homo sapiens GN=BANF1 PE=1 SV=1 - [BAF_HUMAN]	0.991	0.981	1.014	1.032	0.978	0.998	1.02	0.995	1.032	1	1.019	0.969	1.022	1.047	1.04	1.05	0.982	1.094	1.087	1.053
O75533	SF3B1	Splicing factor 3B subunit 1 OS=Homo sapiens GN=SF3B1 PE=1 SV=3 - [SF3B1_HUMAN]	0.987	0.994	0.991	1.017	0.98	1.022	1.005	1.006	1.003	1.015	1.008	0.982	0.996	1.008	1.002	1.003	1.016	1.025	1.026	1.013
O75554	WBP4	WW domain-binding protein 4 OS=Homo sapiens GN=WBP4 PE=1 SV=1 - [WBP4_HUMAN]	1.009	0.991	1.022	0.989	1.02	0.984	0.981	1.026	1.013	1.016	1.022	1.011	0.999	1.016	0.98	1.071	1.022	1.018	1.062	1.012
O75563	SKAP2	Src kinase-associated phosphoprotein 2 OS=Homo sapiens GN=SKAP2 PE=1 SV=1 - [SKAP2_HUMAN]	1.007	1.047	0.936	1.02	1.069	0.9	1.072	0.963	0.943	0.848	0.912	0.905	0.927	0.953	1.033	1.043	1.161	0.931	0.903	0.886
O75564	JRK	Jerky protein homolog OS=Homo sapiens GN=JRK PE=1 SV=2 - [JERKY_HUMAN]	0.972	1.066	0.976	0.994	1.056	0.923	1.106	0.902	0.886	1.199	0.918	1.142	1.105	0.981	0.989	0.896	1.053	0.993	1.116	0.956
O75569	PRKRA	Interferon-inducible double-stranded RNA-dependent protein kinase activator A OS=Homo sapiens GN=PRKRA PE=1 SV=1 - [PRKRA_HUMAN]	1.011	1.023	0.991	0.972	0.975	1.035	0.977	1.005	0.965	1.091	0.985	1.034	1.012	0.983	1.006	0.975	1.061	0.988	0.986	0.963
O75582	RPS6KA5	Ribosomal protein S6 kinase alpha-5 OS=Homo sapiens GN=RPS6KA5 PE=1 SV=1 - [KS6A5_HUMAN]	0.994	1.047	0.943	1.029	1.027	0.983	0.994	1.005	1.02	1.013	0.982	1.022	1.026	1.013	1.023	1.07	0.952	1.091	1.064	1.052
O75592-2	MYCBP2	Isoform 2 of Probable E3 ubiquitin-protein ligase MYCBP2 OS=Homo sapiens GN=MYCBP2 - [MYCB2_HUMAN]	0.996	1.003	1.005	1.002	0.909	1.096	0.939	1.065	1.12	1.008	0.959	1.021	0.997	1.007	0.986	1.191	1.071	0.931	0.948	0.933
O75600	GCAT	2-amino-3-ketobutyrate coenzyme A ligase, mitochondrial OS=Homo sapiens GN=GCAT PE=1 SV=1 - [KBL_HUMAN]	0.978	0.953	1.068	0.995	0.968	0.974	0.962	1.052	1.021	1.027	0.994	1.093	1.089	1.019	0.929	0.998	0.94	1.011	1.063	1.074
O75607	NPM3	Nucleoplasmin-3 OS=Homo sapiens GN=NPM3 PE=1 SV=3 - [NPM3_HUMAN]	1.004	1	1.005	1.009	1.051	0.984	1.011	1.033	0.978	1.03	0.958	0.999	0.999	0.977	0.927	1.007	0.888	0.896	0.928	0.933
O75608-2	LYPLA1	Isoform 2 of Acyl-protein thioesterase 1 OS=Homo sapiens GN=LYPLA1 - [LYPA1_HUMAN]	0.999	1.034	0.986	0.987	1.018	0.989	0.994	1.005	0.992	0.99	1.01	1.003	0.952	0.998	1.035	1.007	0.977	1.007	0.989	0.96
O75616	ERAL1	GTPase Era, mitochondrial OS=Homo sapiens GN=ERAL1 PE=1 SV=2 - [ERAL1_HUMAN]	1.024	1.041	0.968	0.968	1.021	0.992	1.002	0.997	1.057	1.033	1.048	1.096	1.038	1.03	1.055	1.035	0.982	0.962	0.975	0.972
O75643	SNRNP200	U5 small nuclear ribonucleoprotein 200 kDa helicase OS=Homo sapiens GN=SNRNP200 PE=1 SV=2 - [U520_HUMAN]	1.003	1	0.999	0.993	0.998	1.005	0.984	1.016	0.986	0.985	0.978	1.028	0.99	1.006	0.97	0.934	0.97	0.964	0.956	0.956
O75648	TRMU	Mitochondrial tRNA-specific 2-thiouridylase 1 OS=Homo sapiens GN=TRMU PE=1 SV=2 - [MTU1_HUMAN]	1.087	0.959	0.993	1.037	0.986	0.948	0.998	1.009	0.971	0.944	0.983	1.074	0.851	0.866	0.992	0.968	0.969	0.859	0.996	1.043
O75663	TIPRL	TIP41-like protein OS=Homo sapiens GN=TIPRL PE=1 SV=2 - [TIPRL_HUMAN]	0.99	1.032	0.965	0.988	0.983	1.011	0.971	1.031	0.927	1.017	0.973	0.984	0.988	0.957	0.935	0.92	0.991	0.925	0.918	0.951
O75665	OFD1	Oral-facial-digital syndrome 1 protein OS=Homo sapiens GN=OFD1 PE=1 SV=1 - [OFD1_HUMAN]	1.008	0.993	0.994	1.009	1.017	0.977	1.004	0.993	1.001	1.007	1.01	0.99	0.964	0.978	0.99	0.947	0.937	0.896	0.906	0.841
O75683	SURF6	Surfeit locus protein 6 OS=Homo sapiens GN=SURF6 PE=1 SV=3 - [SURF6_HUMAN]	1.016	0.998	0.984	0.971	1.03	0.954	1.046	0.999	1.015	0.931	0.995	1.05	0.998	1.038	1.008	1.087	0.996	1.023	0.983	0.982
O75688	PPM1B	Protein phosphatase 1B OS=Homo sapiens GN=PPM1B PE=1 SV=1 - [PPM1B_HUMAN]	1.035	0.994	1.007	0.992	0.965	1.049	0.96	1.034	0.965	1.05	0.962	1.013	1.04	0.966	0.993	1.005	1.044	1.006	0.999	1.05
O75691	UTP20	Small subunit processome component 20 homolog OS=Homo sapiens GN=UTP20 PE=1 SV=3 - [UTP20_HUMAN]	0.993	0.983	1.013	1.01	0.991	1.006	0.992	1.006	1.002	1.002	1.021	1.051	1.013	1.035	0.957	1.001	1.002	1.009	1.001	1.016
O75694	NUP155	Nuclear pore complex protein Nup155 OS=Homo sapiens GN=NUP155 PE=1 SV=1 - [NU155_HUMAN]	0.991	0.982	1.044	1.001	0.965	1.021	0.976	1.012	0.994	1.038	0.999	1.058	1.034	1.024	1.02	0.966	1.05	1.059	1.054	1.065
O75695	RP2	Protein XRP2 OS=Homo sapiens GN=RP2 PE=1 SV=4 - [XRP2_HUMAN]	0.998	1.01	0.987	1.003	0.96	0.946	1.075	0.975	1.04	1.009	1.007	1.009	1.03	1.013	1.099	1.104	1.078	1.138	1.164	1.123
O75717	WDHD1	WD repeat and HMG-box DNA-binding protein 1 OS=Homo sapiens GN=WDHD1 PE=1 SV=1 - [WDHD1_HUMAN]	0.996	0.996	0.996	1.014	1.01	0.993	1.013	0.986	1.007	1.016	1.003	1.031	0.99	1.022	0.976	0.995	0.976	0.915	0.896	0.859
O75746	SLC25A12	Calcium-binding mitochondrial carrier protein Aralar1 OS=Homo sapiens GN=SLC25A12 PE=1 SV=2 - [CMC1_HUMAN]	1.01	0.972	1.014	1.009	1.003	0.958	1.02	1.01	1.013	1.021	1.014	1.023	1.043	1.016	1.015	0.984	1.025	1.03	1.098	1.15
O75781	PALM	Paralemmin-1 OS=Homo sapiens GN=PALM PE=1 SV=2 - [PALM_HUMAN]	1.023	1.004	1.011	0.986	1.001	0.976	0.998	1.043	1.022	1.035	0.993	0.978	1.005	1.002	1.015	1.116	1.009	1.357	1.361	1.463
O75791	GRAP2	GRB2-related adapter protein 2 OS=Homo sapiens GN=GRAP2 PE=1 SV=1 - [GRAP2_HUMAN]	1.118	0.988	1.076	0.838	1.051	0.978	0.855	1.139	1.006	1.036	0.972	1.141	0.954	0.997	1.274	1.17	1.356	1.248	1.154	1.433
O75792	RNASEH2A	Ribonuclease H2 subunit A OS=Homo sapiens GN=RNASEH2A PE=1 SV=2 - [RNH2A_HUMAN]	0.993	1.014	0.979	1.012	1.009	0.956	1.022	1.009	1.009	0.985	1.019	1.025	0.976	1.009	1.024	1.012	0.948	0.975	0.98	0.906
O75794	CDC123	Cell division cycle protein 123 homolog OS=Homo sapiens GN=CDC123 PE=1 SV=1 - [CD123_HUMAN]	1.069	0.921	1.05	0.959	0.973	0.965	1.01	1.002	0.957	0.96	0.928	0.883	0.91	0.816	0.804	0.828	0.858	0.517	0.48	0.558
O75808	CAPN15	Calpain-15 OS=Homo sapiens GN=CAPN15 PE=1 SV=1 - [CAN15_HUMAN]	0.99	0.964	1.02	1.005	1.016	1.058	1.028	1.016	1.01	0.981	1.053	1.016	0.982	0.979	1.121	1.071	1.025	0.971	1.007	1.014
O75817	POP7	Ribonuclease P protein subunit p20 OS=Homo sapiens GN=POP7 PE=1 SV=2 - [POP7_HUMAN]	0.985	0.956	1.028	1.01	0.928	1.08	0.956	0.989	0.899	1.074	0.971	1.009	1.021	0.893	0.957	0.933	1.08	0.861	0.879	0.927
O75818	RPP40	Ribonuclease P protein subunit p40 OS=Homo sapiens GN=RPP40 PE=1 SV=3 - [RPP40_HUMAN]	0.98	0.97	1.082	1.021	0.908	1.112	0.984	0.967	0.965	1.064	0.959	0.989	1.08	1.024	1.033	0.993	1.056	1.032	1.16	1.081
O75821	EIF3G	Eukaryotic translation initiation factor 3 subunit G OS=Homo sapiens GN=EIF3G PE=1 SV=2 - [EIF3G_HUMAN]	0.999	1.016	0.986	1.002	1.009	0.99	1.003	0.997	1.012	0.975	1.019	0.967	0.987	0.998	1.025	1.032	0.97	0.91	0.919	0.875
O75822	EIF3J	Eukaryotic translation initiation factor 3 subunit J OS=Homo sapiens GN=EIF3J PE=1 SV=2 - [EIF3J_HUMAN]	0.994	0.987	0.998	1.029	0.991	0.999	1.026	0.995	1.047	0.984	1.038	0.95	1.005	1.02	1.061	1.044	1.016	0.944	0.945	0.931
O75828	CBR3	Carbonyl reductase [NADPH] 3 OS=Homo sapiens GN=CBR3 PE=1 SV=3 - [CBR3_HUMAN]	1.018	0.99	1.026	0.964	0.988	1.06	0.933	1.038	1.003	1.009	0.964	1.047	0.993	1.028	1.069	0.947	1.09	1.048	1.14	1.063
O75832	PSMD10	26S proteasome non-ATPase regulatory subunit 10 OS=Homo sapiens GN=PSMD10 PE=1 SV=1 - [PSD10_HUMAN]	0.994	0.977	1.044	0.997	0.959	1.018	0.999	1.003	0.956	1.045	0.997	0.957	1.005	1.019	1.087	1.033	1.106	1.019	1.016	1.025
O75843	AP1G2	AP-1 complex subunit gamma-like 2 OS=Homo sapiens GN=AP1G2 PE=1 SV=1 - [AP1G2_HUMAN]	1	0.982	0.995	0.998	1.032	0.992	0.993	0.998	1.011	0.98	0.999	1	0.985	0.976	1.027	1.013	1.053	1.094	1.079	1.106
O75844	ZMPSTE24	CAAX prenyl protease 1 homolog OS=Homo sapiens GN=ZMPSTE24 PE=1 SV=2 - [FACE1_HUMAN]	1	0.985	0.993	1.008	1.01	1.007	1.014	0.998	1.049	0.962	1.043	1.03	1	1.037	1.007	1.041	1.018	1.01	0.98	0.988
O75845	SC5D	Lathosterol oxidase OS=Homo sapiens GN=SC5D PE=1 SV=2 - [SC5D_HUMAN]	1.061	1.04	0.94	1.002	0.996	0.95	1.028	1.016	0.989	0.996	0.987	0.971	0.991	0.977	1.048	1.054	1.035	1.043	1.052	1.031
O75874	IDH1	Isocitrate dehydrogenase [NADP] cytoplasmic OS=Homo sapiens GN=IDH1 PE=1 SV=2 - [IDHC_HUMAN]	1.016	1.018	0.988	0.988	1.016	1.001	0.974	1.013	0.97	0.982	0.974	0.95	0.96	0.959	0.903	0.919	0.912	0.91	0.901	0.885
O75879	PET112	Glutamyl-tRNA(Gln) amidotransferase subunit B, mitochondrial OS=Homo sapiens GN=PET112 PE=1 SV=1 - [GATB_HUMAN]	0.987	1.014	1.06	1.002	0.994	0.99	1.037	1.005	1.002	0.992	1.006	1.067	0.975	1.002	0.96	1.134	1.009	1.053	1.037	1.058
O75880	SCO1	Protein SCO1 homolog, mitochondrial OS=Homo sapiens GN=SCO1 PE=1 SV=1 - [SCO1_HUMAN]	0.963	1.085	0.947	1.024	1.052	0.957	1.01	0.978	0.979	1.006	1.052	1.028	0.954	1.033	1.049	0.952	0.917	1.107	1.062	0.944
O75882	ATRN	Attractin OS=Homo sapiens GN=ATRN PE=1 SV=2 - [ATRN_HUMAN]	1.019	1.013	1.007	1.007	0.973	1.023	0.977	1.037	1.014	1.043	1.027	1.045	1.004	1.007	0.934	0.982	0.94	1.027	0.988	0.952
O75884	RBBP9	Putative hydrolase RBBP9 OS=Homo sapiens GN=RBBP9 PE=1 SV=2 - [RBBP9_HUMAN]	0.985	0.941	1.012	1.057	0.973	1.036	1.032	0.959	0.975	1.006	1.013	0.927	1.104	1.021	1.063	0.941	1.031	1.021	0.99	1.099
O75886	STAM2	Signal transducing adapter molecule 2 OS=Homo sapiens GN=STAM2 PE=1 SV=1 - [STAM2_HUMAN]	0.995	1.046	0.951	1.006	0.985	1.016	0.996	0.975	0.975	1.013	0.952	0.949	0.984	1.025	1.021	1.007	1.039	1.006	1.03	1.082
O75896	TUSC2	Tumor suppressor candidate 2 OS=Homo sapiens GN=TUSC2 PE=1 SV=3 - [TUSC2_HUMAN]	0.991	0.853	1.176	0.971	1.058	0.998	0.981	0.969	0.991	0.952	1	1.154	0.961	1.058	0.934	0.938	0.881	0.894	0.941	0.993
O75907	DGAT1	Diacylglycerol O-acyltransferase 1 OS=Homo sapiens GN=DGAT1 PE=1 SV=2 - [DGAT1_HUMAN]	1.037	0.921	1.116	0.911	0.822	1.354	0.869	1.049	0.872	1.261	0.986	0.947	0.963	0.871	0.947	1.012	1.369	0.837	0.895	1.028
O75909-4	CCNK	Isoform 4 of Cyclin-K OS=Homo sapiens GN=CCNK - [CCNK_HUMAN]	0.946	0.978	1.041	0.995	1.008	1.01	0.999	0.984	0.976	0.982	0.96	0.99	1.009	1.045	0.94	0.998	1.011	1.018	1.087	1.036
O75915	ARL6IP5	PRA1 family protein 3 OS=Homo sapiens GN=ARL6IP5 PE=1 SV=1 - [PRAF3_HUMAN]	0.972	1.024	0.981	1.033	1.012	0.967	1.038	1.011	1.028	0.995	1.031	0.993	0.979	1.037	1.111	1.119	1.067	1.329	1.259	1.235
O75923-11	DYSF	Isoform 11 of Dysferlin OS=Homo sapiens GN=DYSF - [DYSF_HUMAN]	1.025	0.986	1.009	0.99	1.018	0.969	1.01	1.006	0.981	0.951	0.987	1.036	0.996	0.974	1.022	0.982	0.982	1.019	1.019	1.07
O75925	PIAS1	E3 SUMO-protein ligase PIAS1 OS=Homo sapiens GN=PIAS1 PE=1 SV=2 - [PIAS1_HUMAN]	1.021	0.933	0.978	0.986	0.973	0.958	1.015	1.051	1.04	1.066	1.006	1.119	1.06	1.072	0.983	0.948	0.942	1.004	1.005	1.017
O75928-2	PIAS2	Isoform PIAS2-alpha of E3 SUMO-protein ligase PIAS2 OS=Homo sapiens GN=PIAS2 - [PIAS2_HUMAN]	0.961	0.994	0.919	1.046	0.978	1.048	0.994	0.983	0.963	1.039	0.985	0.908	1.095	0.844	0.875	0.829	0.882	0.883	0.835	1.075
O75934	BCAS2	Pre-mRNA-splicing factor SPF27 OS=Homo sapiens GN=BCAS2 PE=1 SV=1 - [SPF27_HUMAN]	0.983	0.996	0.992	0.985	1.014	0.993	0.978	0.99	1.009	1.001	0.986	1.017	0.993	1.032	1.01	0.961	0.958	0.93	0.952	0.968
O75935-3	DCTN3	Isoform 3 of Dynactin subunit 3 OS=Homo sapiens GN=DCTN3 - [DCTN3_HUMAN]	0.987	0.996	1.002	1.04	1.015	1	0.998	0.991	1.031	1.031	1.032	0.978	1.023	1.048	1.009	1.022	0.991	1.05	1.037	0.993
O75937	DNAJC8	DnaJ homolog subfamily C member 8 OS=Homo sapiens GN=DNAJC8 PE=1 SV=2 - [DNJC8_HUMAN]	0.985	1.026	0.981	1.008	1.001	0.974	1.012	1.005	0.997	0.999	0.999	1.024	0.996	0.997	1.02	1.023	0.994	1.034	1.024	0.992
O75940	SMNDC1	Survival of motor neuron-related-splicing factor 30 OS=Homo sapiens GN=SMNDC1 PE=1 SV=1 - [SPF30_HUMAN]	0.995	0.988	1.007	1.008	0.987	0.993	1.014	1.013	1.023	1.006	1.047	0.948	1.016	0.999	1.056	1.132	1.085	1.01	1.026	0.988
O75943	RAD17	Cell cycle checkpoint protein RAD17 OS=Homo sapiens GN=RAD17 PE=1 SV=2 - [RAD17_HUMAN]	0.969	0.998	1.031	0.986	0.939	1.039	1.013	0.965	0.982	1.01	1.006	1.048	0.995	1.049	1.037	1.026	1.052	1.064	1.021	1.002
O75947	ATP5H	ATP synthase subunit d, mitochondrial OS=Homo sapiens GN=ATP5H PE=1 SV=3 - [ATP5H_HUMAN]	0.998	1.013	0.988	1.004	1.013	0.974	1.015	1.005	1.018	1.002	1.037	1.008	0.972	1.029	1.034	1.028	0.99	1.095	1.083	1.055
O75953-5	DNAJB5	Isoform 3 of DnaJ homolog subfamily B member 5 OS=Homo sapiens GN=DNAJB5 - [DNJB5_HUMAN]	1.031	0.998	1.004	0.971	0.905	1.066	0.969	1.069	0.912	1.134	0.997	1.097	1.088	1.14	1.185	1.179	1.247	1.05	1.124	1.193
O75955	FLOT1	Flotillin-1 OS=Homo sapiens GN=FLOT1 PE=1 SV=3 - [FLOT1_HUMAN]	0.989	0.998	1.013	0.983	0.99	0.998	0.992	1.013	1.011	1.019	1.036	1.019	1.012	1.018	1.034	1.017	1.038	1.13	1.124	1.143
O75962	TRIO	Triple functional domain protein OS=Homo sapiens GN=TRIO PE=1 SV=2 - [TRIO_HUMAN]	0.981	0.991	1.008	1.006	0.988	1.016	1	1.006	0.983	0.995	0.966	0.988	1.022	0.981	0.987	0.968	0.997	0.963	0.924	0.971
O75964	ATP5L	ATP synthase subunit g, mitochondrial OS=Homo sapiens GN=ATP5L PE=1 SV=3 - [ATP5L_HUMAN]	0.962	1.054	0.935	1.048	1.005	0.966	1.047	0.998	1.022	0.984	0.984	1.017	0.941	1.031	1.028	1.026	1.003	1.12	1.124	1.016
O75976	CPD	Carboxypeptidase D OS=Homo sapiens GN=CPD PE=1 SV=2 - [CBPD_HUMAN]	1.01	1.004	1.02	0.991	0.957	1.026	1.014	0.99	1.019	1.042	1.052	1.007	1.054	1.009	1.097	1.092	1.09	1.025	1.003	1.039
O75995	SASH3	SAM and SH3 domain-containing protein 3 OS=Homo sapiens GN=SASH3 PE=1 SV=2 - [SASH3_HUMAN]	1.01	0.997	0.995	0.987	0.987	1.015	0.985	0.983	0.977	1.004	0.967	0.943	0.955	0.936	0.917	0.915	0.956	0.856	0.888	0.827
O76003	GLRX3	Glutaredoxin-3 OS=Homo sapiens GN=GLRX3 PE=1 SV=2 - [GLRX3_HUMAN]	0.996	0.98	0.986	1.013	1.003	1.006	1	1.012	1.004	1.007	0.99	0.994	0.978	1.016	0.982	0.958	0.966	0.938	0.967	0.918
O76021	RSL1D1	Ribosomal L1 domain-containing protein 1 OS=Homo sapiens GN=RSL1D1 PE=1 SV=3 - [RL1D1_HUMAN]	1.003	1.017	0.975	1.014	1.005	0.986	0.998	1.003	0.987	1.018	1.007	0.96	0.975	0.968	0.974	0.972	0.969	0.968	0.961	0.924
O76031	CLPX	ATP-dependent Clp protease ATP-binding subunit clpX-like, mitochondrial OS=Homo sapiens GN=CLPX PE=1 SV=2 - [CLPX_HUMAN]	0.993	0.989	1.007	0.988	0.972	1.022	0.977	1.019	1.006	1.034	0.995	1.025	1.014	0.999	1	1.005	1.044	1.009	1.006	1.017
O76062	TM7SF2	Delta(14)-sterol reductase OS=Homo sapiens GN=TM7SF2 PE=2 SV=3 - [ERG24_HUMAN]	0.99	0.984	0.969	1.035	1.006	0.964	1.041	0.997	1.021	0.928	0.984	0.981	1.017	1.03	1.091	1.058	1.013	1.064	1.072	1.097
O76064	RNF8	E3 ubiquitin-protein ligase RNF8 OS=Homo sapiens GN=RNF8 PE=1 SV=1 - [RNF8_HUMAN]	1.023	1.026	0.966	0.996	0.965	1.113	0.916	1.012	0.981	1.108	1.041	1.022	1.025	1.036	1.019	0.97	1.188	0.887	0.866	0.853
O76071	CIAO1	Probable cytosolic iron-sulfur protein assembly protein CIAO1 OS=Homo sapiens GN=CIAO1 PE=1 SV=1 - [CIAO1_HUMAN]	0.996	1.012	0.97	0.972	0.975	1.058	0.932	1.021	0.892	1.028	0.906	0.998	0.923	0.992	0.942	0.952	1.005	0.998	0.952	0.931
O76075	DFFB	DNA fragmentation factor subunit beta OS=Homo sapiens GN=DFFB PE=1 SV=1 - [DFFB_HUMAN]	1.033	0.832	1.061	1.059	1.004	1.067	0.918	1.023	0.905	0.909	0.942	0.977	1.151	1.137	1.061	1.051	1.015	1.197	1.137	1.252
O76080	ZFAND5	AN1-type zinc finger protein 5 OS=Homo sapiens GN=ZFAND5 PE=1 SV=1 - [ZFAN5_HUMAN]	1.085	0.782	1.375	0.773	0.988	1.015	0.992	1.015	1.07	1.083	1.092	1.119	1.27	0.856	0.98	1.055	1.02	0.686	0.653	0.896
O76094	SRP72	Signal recognition particle subunit SRP72 OS=Homo sapiens GN=SRP72 PE=1 SV=3 - [SRP72_HUMAN]	1.019	0.987	0.995	1.007	1.001	1.004	0.989	1.013	1.002	0.989	0.994	1	0.985	1.009	0.949	0.967	0.941	0.937	0.915	0.94
O76095	JTB	Protein JTB OS=Homo sapiens GN=JTB PE=1 SV=1 - [JTB_HUMAN]	0.934	1.151	0.767	1.152	1.172	0.791	1.082	0.955	1.06	0.855	0.961	0.86	0.783	1.036	0.932	0.903	0.728	0.973	0.827	0.651
O76096	CST7	Cystatin-F OS=Homo sapiens GN=CST7 PE=1 SV=1 - [CYTF_HUMAN]	1.012	0.949	1.036	1.046	0.945	1.047	1.046	0.96	1.054	1.111	1.129	0.986	1.29	1.089	1.365	1.426	1.357	1.782	1.639	1.951
O94761	RECQL4	ATP-dependent DNA helicase Q4 OS=Homo sapiens GN=RECQL4 PE=1 SV=1 - [RECQ4_HUMAN]	0.959	0.969	1.045	0.997	0.995	0.998	1.009	0.992	1.025	0.978	1.04	1.009	1.042	1.072	1.074	1.049	1.08	0.944	1.018	0.978
O94762	RECQL5	ATP-dependent DNA helicase Q5 OS=Homo sapiens GN=RECQL5 PE=1 SV=2 - [RECQ5_HUMAN]	1.011	1.009	1.008	0.964	0.977	0.99	1.003	1.031	0.972	1.015	0.962	1.024	0.978	1.053	1.022	1.079	1.048	1.021	1.033	1.022
O94763	URI1	Unconventional prefoldin RPB5 interactor 1 OS=Homo sapiens GN=URI1 PE=1 SV=3 - [RMP_HUMAN]	0.96	1.034	1.03	0.996	1.006	0.985	0.995	1.023	0.955	1.001	1.003	0.955	0.951	0.975	0.969	0.972	0.966	0.865	0.839	0.814
O94768	STK17B	Serine/threonine-protein kinase 17B OS=Homo sapiens GN=STK17B PE=1 SV=1 - [ST17B_HUMAN]	0.962	1.056	1.002	1.048	1.029	0.945	1.022	1.086	1.024	1.033	1.055	1.027	0.962	1.075	0.943	1.001	1.079	1.219	1.221	1.231
O94776	MTA2	Metastasis-associated protein MTA2 OS=Homo sapiens GN=MTA2 PE=1 SV=1 - [MTA2_HUMAN]	1	1.013	0.994	1.006	1.013	0.985	1.014	0.998	1.008	1	1.015	1.025	1.004	1.015	1.04	1.031	0.987	1.037	1.048	1.023
O94782	USP1	Ubiquitin carboxyl-terminal hydrolase 1 OS=Homo sapiens GN=USP1 PE=1 SV=1 - [UBP1_HUMAN]	0.986	1.016	1.012	1.024	0.978	1.009	0.999	0.96	1.014	1.032	1.06	0.972	1.01	0.974	0.949	0.959	1.005	0.742	0.818	0.704
O94788	ALDH1A2	Retinal dehydrogenase 2 OS=Homo sapiens GN=ALDH1A2 PE=1 SV=3 - [AL1A2_HUMAN]	1.018	0.949	0.981	1.058	0.98	0.972	1.001	1.05	1.088	1.077	1.031	0.962	1.056	0.992	1.034	1.009	1.034	0.973	0.85	0.903
O94804	STK10	Serine/threonine-protein kinase 10 OS=Homo sapiens GN=STK10 PE=1 SV=1 - [STK10_HUMAN]	0.994	1.005	0.989	1.013	1.009	0.998	0.997	1.007	0.982	0.978	0.984	0.971	0.965	0.975	0.927	0.942	0.925	0.932	0.942	0.919
O94806	PRKD3	Serine/threonine-protein kinase D3 OS=Homo sapiens GN=PRKD3 PE=1 SV=1 - [KPCD3_HUMAN]	0.992	1.134	0.908	0.986	0.967	0.911	1.064	1.044	1.008	0.94	0.92	1.006	0.951	0.928	0.955	0.863	0.943	1.001	0.962	0.933
O94818	NOL4	Nucleolar protein 4 OS=Homo sapiens GN=NOL4 PE=2 SV=2 - [NOL4_HUMAN]	0.907	1.299	0.543	1.251	1.365	0.404	1.306	0.929	1.41	0.636	1.25	0.867	0.6	1.332	1.181	1.305	0.583	1.39	1.343	0.841
O94819	KBTBD11	Kelch repeat and BTB domain-containing protein 11 OS=Homo sapiens GN=KBTBD11 PE=1 SV=1 - [KBTBB_HUMAN]	1.002	0.964	1.012	0.989	0.961	1.045	0.956	1.048	0.963	0.926	0.977	0.999	1.071	0.886	0.838	0.962	1.014	0.863	0.916	0.948
O94822-3	LTN1	Isoform 3 of E3 ubiquitin-protein ligase listerin OS=Homo sapiens GN=LTN1 - [LTN1_HUMAN]	1.003	0.979	1.036	0.986	1.001	1.007	0.995	1.019	0.974	0.985	0.985	0.993	1.017	1.017	0.914	0.942	0.949	1	0.991	0.937
O94826	TOMM70A	Mitochondrial import receptor subunit TOM70 OS=Homo sapiens GN=TOMM70A PE=1 SV=1 - [TOM70_HUMAN]	1.017	0.997	1.005	0.989	0.995	1.001	0.99	1.025	0.993	1.018	1.009	1.027	1	0.976	0.994	0.999	0.998	0.986	0.991	1.015
O94829	IPO13	Importin-13 OS=Homo sapiens GN=IPO13 PE=1 SV=3 - [IPO13_HUMAN]	0.954	1.007	0.944	1.109	0.992	0.971	1.094	1.011	0.915	0.969	1	1.002	1.097	0.981	0.901	1.02	0.969	1.017	1.096	1.124
O94830	DDHD2	Phospholipase DDHD2 OS=Homo sapiens GN=DDHD2 PE=1 SV=2 - [DDHD2_HUMAN]	0.999	0.996	1	1.001	1.005	0.966	0.992	1.048	1.045	0.942	0.96	1.11	0.962	0.995	0.995	0.907	0.913	1.064	1.011	0.992
O94854	KIAA0754	Uncharacterized protein KIAA0754 OS=Homo sapiens GN=KIAA0754 PE=1 SV=4 - [K0754_HUMAN]	0.977	1.022	1.045	1.02	1.032	0.967	1.06	1.008	1.04	0.988	0.969	1.045	0.864	0.945	1.107	1.051	1.071	1.05	1.003	0.929
O94855	SEC24D	Protein transport protein Sec24D OS=Homo sapiens GN=SEC24D PE=1 SV=2 - [SC24D_HUMAN]	1.013	0.974	1.065	0.965	0.979	1.036	0.976	1.027	0.985	1.014	0.991	1.017	1.053	0.945	0.936	0.945	0.994	1.037	1.035	1.088
O94864	SUPT7L	STAGA complex 65 subunit gamma OS=Homo sapiens GN=SUPT7L PE=1 SV=1 - [ST65G_HUMAN]	1.092	0.93	1.064	0.834	0.881	1.091	0.942	1.009	0.993	0.954	1.023	1.087	1.025	0.926	1.023	1.021	0.997	0.842	0.939	1.013
O94874	UFL1	E3 UFM1-protein ligase 1 OS=Homo sapiens GN=UFL1 PE=1 SV=2 - [UFL1_HUMAN]	1.01	0.993	1.012	0.99	0.98	0.989	1.005	1.017	1.002	0.993	1.002	1.033	0.982	1.021	0.991	1.007	0.995	1.032	1.008	0.979
O94876	TMCC1	Transmembrane and coiled-coil domains protein 1 OS=Homo sapiens GN=TMCC1 PE=1 SV=3 - [TMCC1_HUMAN]	1.044	1.057	0.897	1.017	1.093	0.918	1.063	0.95	1.021	0.962	1.03	1.031	1.046	0.951	1.034	0.984	0.866	1.047	0.971	1.012
O94880	PHF14	PHD finger protein 14 OS=Homo sapiens GN=PHF14 PE=1 SV=2 - [PHF14_HUMAN]	0.944	1.037	1.029	1.01	1.006	0.981	0.995	1.019	1.016	0.989	0.983	0.985	0.843	0.994	0.911	0.911	0.89	0.799	0.907	0.892
O94880-2	PHF14	Isoform 2 of PHD finger protein 14 OS=Homo sapiens GN=PHF14 - [PHF14_HUMAN]	0.968	0.995	0.992	1.05	0.927	1.022	1.019	1.033	1.07	0.948	1.028	0.981	0.95	0.978	0.904	1.061	0.902	0.838	0.879	0.813
O94886	TMEM63A	Transmembrane protein 63A OS=Homo sapiens GN=TMEM63A PE=2 SV=3 - [TM63A_HUMAN]	1.001	1.03	0.936	1.077	1.028	1.045	0.983	0.971	0.986	0.987	1	1.058	1.032	1.107	1.168	1.145	1.211	1.693	1.784	1.76
O94887	FARP2	FERM, RhoGEF and pleckstrin domain-containing protein 2 OS=Homo sapiens GN=FARP2 PE=1 SV=3 - [FARP2_HUMAN]	1.024	1.05	0.968	0.964	0.995	1.006	0.957	1.052	1.008	0.996	1.06	1.04	0.975	1.015	0.961	1.001	0.957	1.051	0.966	1.026
O94888	UBXN7	UBX domain-containing protein 7 OS=Homo sapiens GN=UBXN7 PE=1 SV=2 - [UBXN7_HUMAN]	1.028	0.991	0.995	0.979	0.986	1.005	1.003	1.018	0.983	0.979	0.989	0.976	0.994	0.98	1.013	1.009	1.028	1.007	1.006	1.029
O94892	ZNF432	Zinc finger protein 432 OS=Homo sapiens GN=ZNF432 PE=1 SV=1 - [ZN432_HUMAN]	1.029	0.967	0.987	1.012	0.96	0.965	1.157	0.912	1.233	0.892	1.055	1.028	0.978	1.088	1.609	1.58	1.616	1.009	0.975	1.032
O94898	LRIG2	Leucine-rich repeats and immunoglobulin-like domains protein 2 OS=Homo sapiens GN=LRIG2 PE=2 SV=3 - [LRIG2_HUMAN]	0.968	0.964	0.994	1.058	1.047	0.975	0.979	0.952	0.987	0.975	1.008	1.051	1.002	1.161	1.043	1.097	0.997	1.215	0.959	1.098
O94903	PROSC	Proline synthase co-transcribed bacterial homolog protein OS=Homo sapiens GN=PROSC PE=1 SV=1 - [PROSC_HUMAN]	1.011	1.01	0.983	1.003	1.021	0.975	0.998	1.018	1.005	1.01	0.996	1.005	1.001	0.994	0.985	0.998	0.975	1.003	1.001	0.992
O94905	ERLIN2	Erlin-2 OS=Homo sapiens GN=ERLIN2 PE=1 SV=1 - [ERLN2_HUMAN]	0.99	0.995	0.996	1.013	1.024	0.984	1.014	0.989	1.03	1.026	1.024	1.014	1.05	1.025	1.053	1.077	1.031	1.147	1.124	1.103
O94906	PRPF6	Pre-mRNA-processing factor 6 OS=Homo sapiens GN=PRPF6 PE=1 SV=1 - [PRP6_HUMAN]	0.994	1.027	0.977	1.005	1.016	0.976	1.007	1.009	0.993	0.977	1.001	0.992	0.948	1	1.005	1.024	0.977	1.026	1.02	0.966
O94913	PCF11	Pre-mRNA cleavage complex 2 protein Pcf11 OS=Homo sapiens GN=PCF11 PE=1 SV=3 - [PCF11_HUMAN]	1.007	0.988	1.009	1.008	0.995	1.012	0.992	1.007	0.984	1.014	1.012	0.962	0.996	0.988	0.975	0.994	0.991	0.963	0.994	0.96
O94915	FRYL	Protein furry homolog-like OS=Homo sapiens GN=FRYL PE=1 SV=2 - [FRYL_HUMAN]	1.004	0.988	1.035	0.987	0.989	1.021	1.006	0.997	1.009	1.011	1	1.01	1.013	1.024	1.061	1.069	1.046	1.059	1.035	1.043
O94915-2	FRYL	Isoform 2 of Protein furry homolog-like OS=Homo sapiens GN=FRYL - [FRYL_HUMAN]	1.202	1.098	0.869	0.864	1.06	0.97	0.978	0.996	0.989	0.931	0.856	1.13	0.899	1.007	0.806	0.81	0.798	0.807	0.867	0.825
O94919	ENDOD1	Endonuclease domain-containing 1 protein OS=Homo sapiens GN=ENDOD1 PE=1 SV=2 - [ENDD1_HUMAN]	0.953	1.04	1.042	0.999	0.995	1.02	0.982	1	0.991	0.899	0.926	0.929	0.908	0.983	0.929	0.954	0.919	0.963	0.944	0.923
O94921	CDK14	Cyclin-dependent kinase 14 OS=Homo sapiens GN=CDK14 PE=1 SV=3 - [CDK14_HUMAN]	1.022	0.977	0.998	0.988	1.001	0.999	1	1.007	0.98	0.999	0.987	1.022	1.005	1.055	1.115	1.097	1.069	1.128	1.194	1.143
O94925	GLS	Glutaminase kidney isoform, mitochondrial OS=Homo sapiens GN=GLS PE=1 SV=1 - [GLSK_HUMAN]	1.034	0.996	0.958	1.006	0.871	1.111	0.996	1.009	0.954	0.859	1.185	1.081	1.139	0.962	0.948	0.894	0.99	0.967	0.976	0.999
O94925-3	GLS	Isoform 3 of Glutaminase kidney isoform, mitochondrial OS=Homo sapiens GN=GLS - [GLSK_HUMAN]	1.012	1.007	0.952	1.044	0.991	1.036	0.955	0.975	1.023	1.062	1.033	0.958	0.976	0.987	0.994	1.013	1.035	0.957	0.998	0.893
O94927	HAUS5	HAUS augmin-like complex subunit 5 OS=Homo sapiens GN=HAUS5 PE=1 SV=2 - [HAUS5_HUMAN]	1.027	0.984	1.012	0.996	0.993	0.981	1.011	1.007	0.99	0.916	0.981	1.075	0.972	1.038	1.027	1.014	0.987	0.975	0.989	0.958
O94941	UBOX5	RING finger protein 37 OS=Homo sapiens GN=UBOX5 PE=2 SV=1 - [RNF37_HUMAN]	1.04	0.918	0.884	1.116	0.962	0.984	1.031	1.005	0.995	0.895	0.986	0.989	1.186	0.901	1.053	1.049	1.021	1.106	1.085	1.114
O94955	RHOBTB3	Rho-related BTB domain-containing protein 3 OS=Homo sapiens GN=RHOBTB3 PE=1 SV=2 - [RHBT3_HUMAN]	1.035	0.885	1.021	1.084	0.961	1.014	1.016	0.998	1.175	1.044	1.24	1.186	1.26	1.383	1.452	1.391	1.306	1.332	1.503	1.448
O94964-2	SOGA1	Isoform 2 of Protein SOGA1 OS=Homo sapiens GN=SOGA1 - [SOGA1_HUMAN]	1.001	1.026	0.978	1.007	1.027	0.976	0.979	1.017	1.011	0.926	0.979	0.923	0.92	0.937	0.889	0.887	0.861	0.853	0.849	0.796
O94966-6	USP19	Isoform 6 of Ubiquitin carboxyl-terminal hydrolase 19 OS=Homo sapiens GN=USP19 - [UBP19_HUMAN]	1.054	0.896	1.041	1.018	0.989	1.004	0.993	1.018	0.992	0.983	0.957	0.973	1.062	1	0.918	0.987	0.951	1.176	1.273	1.292
O94967-4	WDR47	Isoform 4 of WD repeat-containing protein 47 OS=Homo sapiens GN=WDR47 - [WDR47_HUMAN]	0.986	0.982	1	0.979	0.992	1.011	0.963	0.987	0.963	1.003	0.972	0.997	1.095	0.963	0.97	0.973	1.066	1.083	1.002	1.223
O94972	TRIM37	E3 ubiquitin-protein ligase TRIM37 OS=Homo sapiens GN=TRIM37 PE=1 SV=2 - [TRI37_HUMAN]	0.891	1.016	1.079	1.004	0.889	1.168	0.895	1.045	0.838	0.992	0.949	0.939	0.892	0.894	1.034	1.001	1.098	0.82	0.765	0.837
O94973	AP2A2	AP-2 complex subunit alpha-2 OS=Homo sapiens GN=AP2A2 PE=1 SV=2 - [AP2A2_HUMAN]	1.059	0.916	1.133	0.902	0.881	1.178	0.804	1.148	0.833	1.037	0.971	1.13	1.175	1.01	0.872	1.001	1.154	1.056	1.053	1.266
O94973-2	AP2A2	Isoform 2 of AP-2 complex subunit alpha-2 OS=Homo sapiens GN=AP2A2 - [AP2A2_HUMAN]	0.991	1.058	0.975	0.985	0.998	0.945	1.076	0.985	1.062	0.851	0.997	0.97	1.018	1.067	1.017	0.979	0.889	1.127	1.312	1.057
O94986	CEP152	Centrosomal protein of 152 kDa OS=Homo sapiens GN=CEP152 PE=1 SV=4 - [CE152_HUMAN]	0.997	1.009	0.996	0.999	0.985	1.025	1.001	1.003	1.003	1.022	1.047	1.056	0.958	1.023	0.977	0.981	0.971	0.934	0.926	0.864
O94992	HEXIM1	Protein HEXIM1 OS=Homo sapiens GN=HEXIM1 PE=1 SV=1 - [HEXI1_HUMAN]	1.011	1.041	0.977	0.993	0.968	0.975	1.005	1.02	1.007	0.945	1.003	1.057	0.939	0.988	1.115	1.039	1.172	1.234	1.106	1.162
O95057	DIRAS1	GTP-binding protein Di-Ras1 OS=Homo sapiens GN=DIRAS1 PE=1 SV=1 - [DIRA1_HUMAN]	1.033	1.014	1.063	1.035	0.954	1.226	0.925	0.983	0.894	0.994	1.009	0.915	1.012	0.964	0.798	0.78	0.966	0.671	0.829	0.781
O95059	RPP14	Ribonuclease P protein subunit p14 OS=Homo sapiens GN=RPP14 PE=1 SV=3 - [RPP14_HUMAN]	0.99	1.005	1.063	0.932	0.848	1.312	0.868	0.941	0.905	1.099	0.922	0.972	0.996	1.186	0.965	0.998	1.183	1.122	1.116	1.114
O95067	CCNB2	G2/mitotic-specific cyclin-B2 OS=Homo sapiens GN=CCNB2 PE=1 SV=1 - [CCNB2_HUMAN]	1.026	0.986	0.942	1.002	0.971	1.035	0.999	0.999	1.011	1.046	0.996	0.989	1.002	1.01	1.15	1.115	1.145	1.122	1.121	1.2
O95081	AGFG2	Arf-GAP domain and FG repeat-containing protein 2 OS=Homo sapiens GN=AGFG2 PE=1 SV=2 - [AGFG2_HUMAN]	1.008	0.889	1.096	1.022	0.955	0.996	0.974	1.074	1.077	1.02	0.993	1.062	1.124	0.973	0.936	1.147	0.997	0.907	1.027	1.048
O95139	NDUFB6	NADH dehydrogenase [ubiquinone] 1 beta subcomplex subunit 6 OS=Homo sapiens GN=NDUFB6 PE=1 SV=3 - [NDUB6_HUMAN]	0.905	0.928	1.101	1.062	1.051	0.95	0.999	0.994	1.014	1.002	1.06	0.997	1.046	1.138	0.974	0.942	0.949	1.098	1.193	1.115
O95140	MFN2	Mitofusin-2 OS=Homo sapiens GN=MFN2 PE=1 SV=3 - [MFN2_HUMAN]	0.991	1.036	0.975	0.982	1.022	1	0.972	0.994	0.999	1	1.011	1.017	0.954	1.021	0.933	0.909	0.941	0.92	0.897	0.877
O95155	UBE4B	Ubiquitin conjugation factor E4 B OS=Homo sapiens GN=UBE4B PE=1 SV=1 - [UBE4B_HUMAN]	1.011	0.995	0.992	1.007	1.008	1.008	1.002	0.976	0.973	1.02	1.001	1.01	0.987	0.995	1.008	1.027	1.046	1.034	1.028	1.051
O95159	ZFPL1	Zinc finger protein-like 1 OS=Homo sapiens GN=ZFPL1 PE=1 SV=2 - [ZFPL1_HUMAN]	1.025	0.918	1.103	0.994	0.963	0.971	0.971	1.033	0.907	1.165	0.991	1.073	1.059	0.948	0.973	1.002	1.01	1.035	0.993	1.09
O95163	IKBKAP	Elongator complex protein 1 OS=Homo sapiens GN=IKBKAP PE=1 SV=3 - [ELP1_HUMAN]	1.003	1.029	0.995	1.003	1.02	0.993	0.996	0.992	0.996	1.015	0.995	1	1.001	1.022	0.994	0.959	1.002	0.995	1.001	0.976
O95167	NDUFA3	NADH dehydrogenase [ubiquinone] 1 alpha subcomplex subunit 3 OS=Homo sapiens GN=NDUFA3 PE=1 SV=1 - [NDUA3_HUMAN]	1.039	0.85	1.352	0.842	0.808	1.404	0.784	0.979	0.833	1.247	0.861	1.024	1.27	0.769	0.952	1.141	1.428	0.894	0.868	1.578
O95168	NDUFB4	NADH dehydrogenase [ubiquinone] 1 beta subcomplex subunit 4 OS=Homo sapiens GN=NDUFB4 PE=1 SV=3 - [NDUB4_HUMAN]	1.005	1.006	0.983	1.013	1.035	0.978	1.001	1	1.009	1.02	1.014	1.002	0.951	0.993	0.986	1.024	1.001	1.101	1.102	1.019
O95169	NDUFB8	NADH dehydrogenase [ubiquinone] 1 beta subcomplex subunit 8, mitochondrial OS=Homo sapiens GN=NDUFB8 PE=1 SV=1 - [NDUB8_HUMAN]	1.066	0.955	1.056	0.914	0.889	1.228	0.92	1.043	0.857	1.285	0.987	1.081	1.075	0.865	0.964	0.794	1.174	0.912	0.959	1.198
O95171	SCEL	Sciellin OS=Homo sapiens GN=SCEL PE=1 SV=2 - [SCEL_HUMAN]	0.891	1.406	0.443	1.272	1.217	0.517	1.302	0.885	0.955	0.667	0.828	0.676	0.602	0.848	0.813	0.758	0.513	1.004	0.703	0.394
O95182	NDUFA7	NADH dehydrogenase [ubiquinone] 1 alpha subcomplex subunit 7 OS=Homo sapiens GN=NDUFA7 PE=1 SV=3 - [NDUA7_HUMAN]	0.987	1.014	1.016	0.985	1.011	1.012	0.971	1.001	0.99	1.048	0.994	1.006	1.098	0.979	1.008	1.037	1.086	1.114	1.052	1.109
O95197-2	RTN3	Isoform 2 of Reticulon-3 OS=Homo sapiens GN=RTN3 - [RTN3_HUMAN]	0.957	0.882	1.155	1.064	0.892	1.142	0.986	0.996	0.985	1	1.011	1.009	1.144	1.035	0.975	1.089	1.137	1.02	0.966	1.092
O95202	LETM1	LETM1 and EF-hand domain-containing protein 1, mitochondrial OS=Homo sapiens GN=LETM1 PE=1 SV=1 - [LETM1_HUMAN]	0.998	1.022	0.971	1.015	1.015	0.98	1.016	1.002	1.008	1.01	1.013	1.015	0.96	1.012	1.017	0.97	0.982	1.054	1.043	1.01
O95210	STBD1	Starch-binding domain-containing protein 1 OS=Homo sapiens GN=STBD1 PE=1 SV=1 - [STBD1_HUMAN]	1	1.018	1.006	0.985	0.944	1.073	0.962	1.017	0.929	1.071	0.981	0.802	0.985	0.92	0.948	0.968	0.976	0.879	0.936	0.994
O95218	ZRANB2	Zinc finger Ran-binding domain-containing protein 2 OS=Homo sapiens GN=ZRANB2 PE=1 SV=2 - [ZRAB2_HUMAN]	1.017	1.047	0.962	0.986	1.013	0.997	0.99	1.007	1.027	1.03	1.001	0.951	0.956	0.991	1.042	1.078	1.077	1.04	1.057	1.039
O95219	SNX4	Sorting nexin-4 OS=Homo sapiens GN=SNX4 PE=1 SV=1 - [SNX4_HUMAN]	1.006	1.007	1.005	0.99	1.008	0.997	0.962	1	0.991	0.991	0.958	1.056	1.018	1.051	1.066	1.019	1.083	1.166	1.142	1.194
O95229	ZWINT	ZW10 interactor OS=Homo sapiens GN=ZWINT PE=1 SV=2 - [ZWINT_HUMAN]	1.12	0.925	1.113	0.939	0.878	1.099	0.967	1.056	0.949	0.952	1.013	0.956	0.929	0.868	0.899	1.007	1.03	0.66	0.793	0.79
O95229-2	ZWINT	Isoform 2 of ZW10 interactor OS=Homo sapiens GN=ZWINT - [ZWINT_HUMAN]	0.992	1.006	0.969	1.04	0.945	1.043	1.008	1.007	0.955	1.061	1.021	0.991	1.033	0.838	0.978	1.048	1.023	0.716	0.787	0.654
O95235	KIF20A	Kinesin-like protein KIF20A OS=Homo sapiens GN=KIF20A PE=1 SV=1 - [KI20A_HUMAN]	1.018	1.024	0.97	0.98	1.011	0.984	0.987	1.012	0.942	0.97	0.957	0.973	0.978	0.968	0.942	0.938	0.937	1.085	1.101	1.104
O95236	APOL3	Apolipoprotein L3 OS=Homo sapiens GN=APOL3 PE=2 SV=3 - [APOL3_HUMAN]	0.915	0.882	0.994	1.202	0.982	0.988	1.007	1.038	1.083	1.016	0.99	0.927	0.99	1.265	1.031	1.053	0.928	1.102	1.138	1.029
O95239	KIF4A	Chromosome-associated kinesin KIF4A OS=Homo sapiens GN=KIF4A PE=1 SV=3 - [KIF4A_HUMAN]	1.009	0.983	1	0.991	1.017	1.007	0.995	0.996	1.005	1.009	1.004	1.027	1.02	1.029	1.065	1.05	1.048	1.109	1.152	1.128
O95248-4	SBF1	Isoform 4 of Myotubularin-related protein 5 OS=Homo sapiens GN=SBF1 - [MTMR5_HUMAN]	0.998	0.98	0.996	0.987	0.995	1.013	0.976	0.993	0.984	1.035	0.986	1.018	0.998	1	1.05	1.058	1.051	1.269	1.306	1.31
O95251	KAT7	Histone acetyltransferase KAT7 OS=Homo sapiens GN=KAT7 PE=1 SV=1 - [KAT7_HUMAN]	1.011	0.985	1.003	0.974	0.995	1.018	0.975	1.016	1.012	1.038	0.998	1.006	1.028	0.97	0.981	0.962	0.974	0.916	0.929	0.975
O95271	TNKS	Tankyrase-1 OS=Homo sapiens GN=TNKS PE=1 SV=2 - [TNKS1_HUMAN]	0.985	1.007	0.964	1.022	0.985	0.965	1.012	1.012	0.941	0.887	0.933	0.906	0.881	0.993	0.942	0.887	0.957	0.83	0.81	0.785
O95273	CCNDBP1	Cyclin-D1-binding protein 1 OS=Homo sapiens GN=CCNDBP1 PE=1 SV=2 - [CCDB1_HUMAN]	1.044	0.987	0.974	1.006	0.85	0.996	1.015	1.053	0.936	0.853	1.027	0.85	0.856	0.914	0.858	1.015	0.841	0.849	0.879	0.793
O95278-3	EPM2A	Isoform 3 of Laforin OS=Homo sapiens GN=EPM2A - [EPM2A_HUMAN]	0.95	1.028	0.957	1.059	0.924	1.021	1.034	1.019	0.958	0.925	0.95	0.968	0.946	0.966	0.912	0.901	0.888	1.034	0.997	0.893
O95292	VAPB	Vesicle-associated membrane protein-associated protein B/C OS=Homo sapiens GN=VAPB PE=1 SV=3 - [VAPB_HUMAN]	1.003	0.99	1.003	1.01	1.001	0.992	0.99	1.015	1.005	1.019	1.035	0.99	1.007	1.035	1.062	1.018	1.037	0.987	0.984	0.967
O95295	SNAPIN	SNARE-associated protein Snapin OS=Homo sapiens GN=SNAPIN PE=1 SV=1 - [SNAPN_HUMAN]	0.96	1.025	1.027	0.985	1.009	0.993	1.016	1.004	1.021	1.023	1.03	0.928	0.917	0.97	0.967	1.018	0.969	0.999	0.958	0.891
O95297-3	MPZL1	Isoform 3 of Myelin protein zero-like protein 1 OS=Homo sapiens GN=MPZL1 - [MPZL1_HUMAN]	0.946	0.887	1.196	0.877	0.873	1.064	0.96	1.041	0.892	1.081	1.078	0.998	1.045	0.902	0.995	0.932	1.06	0.971	0.847	1.047
O95298	NDUFC2	NADH dehydrogenase [ubiquinone] 1 subunit C2 OS=Homo sapiens GN=NDUFC2 PE=1 SV=1 - [NDUC2_HUMAN]	0.999	1	0.973	1.031	0.989	0.972	1.027	0.993	1.011	0.967	1.031	0.913	1.022	0.996	1.085	1.155	1.101	1.105	1.093	1.103
O95336	PGLS	6-phosphogluconolactonase OS=Homo sapiens GN=PGLS PE=1 SV=2 - [6PGL_HUMAN]	0.997	1.04	0.966	1.017	1.001	0.984	1.003	1.003	0.989	1.042	0.994	0.982	0.968	1.004	0.977	1.011	0.967	1.004	0.977	0.958
O95347	SMC2	Structural maintenance of chromosomes protein 2 OS=Homo sapiens GN=SMC2 PE=1 SV=2 - [SMC2_HUMAN]	1.008	1.003	1.006	0.995	1.001	1.006	0.99	1.008	1.009	1.014	1.023	1.012	1.002	1.008	1.004	1.009	0.992	0.992	1.007	0.991
O95363	FARS2	Phenylalanine--tRNA ligase, mitochondrial OS=Homo sapiens GN=FARS2 PE=1 SV=1 - [SYFM_HUMAN]	1.001	1.003	1.045	0.96	1.039	0.986	0.967	1.003	1	1.049	1.042	1.023	0.989	1.009	0.988	0.992	1.03	1.063	1.168	1.097
O95365	ZBTB7A	Zinc finger and BTB domain-containing protein 7A OS=Homo sapiens GN=ZBTB7A PE=1 SV=1 - [ZBT7A_HUMAN]	1.017	1.009	0.93	1.03	0.959	1.059	1.039	0.996	0.996	1.007	0.923	1.007	1.01	0.973	0.988	0.974	0.927	1.057	1.026	1.063
O95372	LYPLA2	Acyl-protein thioesterase 2 OS=Homo sapiens GN=LYPLA2 PE=1 SV=1 - [LYPA2_HUMAN]	1	1.015	1.037	0.99	1.017	0.997	1.004	1.004	0.981	1.033	0.97	1.016	1.034	1.011	0.96	0.974	1.023	1.027	0.998	1.05
O95373	IPO7	Importin-7 OS=Homo sapiens GN=IPO7 PE=1 SV=1 - [IPO7_HUMAN]	0.975	1.023	0.989	1.004	1.006	0.982	1.012	0.982	1.011	1.009	1.001	0.993	0.965	1.037	0.988	0.98	0.945	0.979	0.966	0.905
O95376	ARIH2	E3 ubiquitin-protein ligase ARIH2 OS=Homo sapiens GN=ARIH2 PE=1 SV=1 - [ARI2_HUMAN]	1.008	1.027	0.97	0.978	1.002	0.987	0.992	0.996	1.008	1.009	0.974	1.023	0.962	0.992	0.955	1.009	1.001	0.962	0.959	0.994
O95391	SLU7	Pre-mRNA-splicing factor SLU7 OS=Homo sapiens GN=SLU7 PE=1 SV=2 - [SLU7_HUMAN]	1.025	0.979	1.015	1.009	0.951	1.01	1.022	1.007	1.014	0.968	1.033	1.01	0.99	1.008	0.987	1.063	1.042	0.974	1.002	0.995
O95394-3	PGM3	Isoform 2 of Phosphoacetylglucosamine mutase OS=Homo sapiens GN=PGM3 - [AGM1_HUMAN]	0.993	0.993	0.995	1.003	1.004	1.005	0.974	1.004	1.021	1.026	1.033	1.017	0.978	1.038	0.995	1.066	0.983	1.046	1.041	1.009
O95396	MOCS3	Adenylyltransferase and sulfurtransferase MOCS3 OS=Homo sapiens GN=MOCS3 PE=1 SV=1 - [MOCS3_HUMAN]	0.97	0.986	0.98	1.022	1.017	0.977	0.967	1.032	0.886	1.004	0.939	0.99	0.993	1.011	1	1.078	1	1.026	1.053	1.016
O95400	CD2BP2	CD2 antigen cytoplasmic tail-binding protein 2 OS=Homo sapiens GN=CD2BP2 PE=1 SV=1 - [CD2B2_HUMAN]	1.023	0.955	0.996	1.02	0.969	1.004	1.023	1.006	1.001	1.057	0.961	0.975	1.013	1.044	0.998	1.049	1.025	1.098	0.951	1.008
O95402	MED26	Mediator of RNA polymerase II transcription subunit 26 OS=Homo sapiens GN=MED26 PE=1 SV=2 - [MED26_HUMAN]	1.033	0.976	1.002	1.038	1.004	1.028	0.976	1.017	1.023	1.065	0.996	0.969	1.015	1.042	1.028	1.049	0.956	0.995	1.015	1.01
O95405-2	ZFYVE9	Isoform 2 of Zinc finger FYVE domain-containing protein 9 OS=Homo sapiens GN=ZFYVE9 - [ZFYV9_HUMAN]	0.834	1.007	1.085	0.98	0.908	0.949	1.001	1.024	0.958	1.005	0.981	0.932	1.072	1.362	0.974	0.992	0.98	0.888	0.854	0.871
O95409	ZIC2	Zinc finger protein ZIC 2 OS=Homo sapiens GN=ZIC2 PE=1 SV=2 - [ZIC2_HUMAN]	0.97	1.17	0.907	0.964	0.978	1.037	1.039	0.946	1.036	1.011	1.031	1.185	0.924	1.13	1.12	1.147	1.003	1.2	1.243	1.242
O95425-2	SVIL	Isoform 2 of Supervillin OS=Homo sapiens GN=SVIL - [SVIL_HUMAN]	1.004	1.021	1.008	0.977	1.032	0.984	0.998	0.985	1.012	0.948	0.981	0.968	1.019	1.034	1.104	1.046	1.06	1.197	1.047	1.083
O95427	PIGN	GPI ethanolamine phosphate transferase 1 OS=Homo sapiens GN=PIGN PE=1 SV=1 - [PIGN_HUMAN]	1.004	0.971	0.987	1.026	0.993	0.99	1.027	0.995	0.976	0.94	0.996	1.085	0.991	1.008	1.004	0.97	1.04	1.192	1.149	1.214
O95433	AHSA1	Activator of 90 kDa heat shock protein ATPase homolog 1 OS=Homo sapiens GN=AHSA1 PE=1 SV=1 - [AHSA1_HUMAN]	1.001	0.985	1.025	0.995	0.994	1.013	1.006	0.997	0.976	0.985	0.99	1.003	0.983	0.973	0.968	0.932	0.943	0.924	0.925	0.941
O95453	PARN	Poly(A)-specific ribonuclease PARN OS=Homo sapiens GN=PARN PE=1 SV=1 - [PARN_HUMAN]	1.004	1.006	0.988	0.995	0.994	1.007	0.986	1.011	1.024	0.995	1.025	1.004	1.02	1.019	0.999	1.031	1.036	0.96	0.967	0.982
O95466-2	FMNL1	Isoform 2 of Formin-like protein 1 OS=Homo sapiens GN=FMNL1 - [FMNL_HUMAN]	0.997	1.025	0.999	0.975	1.006	0.978	0.995	1.037	0.983	0.939	0.982	0.974	0.94	0.939	0.898	0.971	0.903	0.965	0.98	0.911
O95470	SGPL1	Sphingosine-1-phosphate lyase 1 OS=Homo sapiens GN=SGPL1 PE=1 SV=3 - [SGPL1_HUMAN]	1.016	0.979	1.036	0.993	0.968	1.083	0.978	1.01	0.992	1.036	1.033	0.994	1.029	1.041	1.059	1.072	1.085	1.053	1.079	1.098
O95476	CTDNEP1	CTD nuclear envelope phosphatase 1 OS=Homo sapiens GN=CTDNEP1 PE=1 SV=2 - [CNEP1_HUMAN]	1.055	1.027	1.062	0.874	0.899	1.246	0.889	0.968	1.034	1	1.033	1.112	1.201	0.934	0.975	1.038	1.042	0.954	0.956	1.273
O95478	NSA2	Ribosome biogenesis protein NSA2 homolog OS=Homo sapiens GN=NSA2 PE=1 SV=1 - [NSA2_HUMAN]	0.98	1.013	0.987	1.023	0.968	1.062	0.992	1.002	0.993	0.985	0.995	0.957	0.97	0.978	1.008	0.983	0.975	0.879	0.93	0.935
O95486	SEC24A	Protein transport protein Sec24A OS=Homo sapiens GN=SEC24A PE=1 SV=2 - [SC24A_HUMAN]	1.017	1.002	0.997	1.005	1.026	0.945	1.026	1	0.976	1.015	1.015	1.024	1.002	1.004	0.975	0.984	0.984	1.02	1.031	1.016
O95487-2	SEC24B	Isoform 2 of Protein transport protein Sec24B OS=Homo sapiens GN=SEC24B - [SC24B_HUMAN]	1	0.981	1.04	0.975	0.994	1.026	1.003	0.974	0.99	1.017	1.026	1.043	1.064	1.013	0.998	1.021	1.045	1.021	1.031	1.027
O95544	NADK	NAD kinase OS=Homo sapiens GN=NADK PE=1 SV=1 - [NADK_HUMAN]	0.973	0.986	1.015	1.032	0.868	1.054	1.075	1.05	0.982	1.039	0.891	0.851	1.093	0.885	0.97	0.913	1.043	0.859	0.814	0.853
O95551-2	TDP2	Isoform 2 of Tyrosyl-DNA phosphodiesterase 2 OS=Homo sapiens GN=TDP2 - [TYDP2_HUMAN]	0.99	1.031	1.008	0.992	1.025	0.963	1.022	0.995	1.008	0.99	1.001	1.029	0.957	1.015	0.984	0.95	0.948	0.88	0.925	0.93
O95562	SFT2D2	Vesicle transport protein SFT2B OS=Homo sapiens GN=SFT2D2 PE=1 SV=1 - [SFT2B_HUMAN]	1.048	1.041	0.94	0.983	1.002	1.012	0.998	0.994	1.065	0.901	1.005	0.934	0.985	0.993	0.978	1	0.967	0.935	0.917	0.848
O95563	MPC2	Mitochondrial pyruvate carrier 2 OS=Homo sapiens GN=MPC2 PE=1 SV=1 - [MPC2_HUMAN]	1.006	0.971	1.015	1.028	0.992	1.004	1.023	0.986	1.032	1.014	1.024	0.965	1.053	1.078	1.064	0.972	1.003	1.108	1.154	1.086
O95568	METTL18	Histidine protein methyltransferase 1 homolog OS=Homo sapiens GN=METTL18 PE=1 SV=1 - [MET18_HUMAN]	0.991	1.108	0.985	0.915	0.986	0.995	1.01	0.992	1.035	0.952	0.992	1.083	0.902	1.092	0.999	0.978	0.984	1.04	0.957	1.004
O95573	ACSL3	Long-chain-fatty-acid--CoA ligase 3 OS=Homo sapiens GN=ACSL3 PE=1 SV=3 - [ACSL3_HUMAN]	1.013	1.006	0.991	0.992	0.988	1.006	0.992	1.017	0.99	0.987	0.987	1.002	1.006	0.981	0.957	0.964	0.943	0.923	0.924	0.95
O95602	POLR1A	DNA-directed RNA polymerase I subunit RPA1 OS=Homo sapiens GN=POLR1A PE=1 SV=2 - [RPA1_HUMAN]	0.998	0.993	1.008	0.995	1.007	1	0.988	1.001	0.98	0.996	1.003	0.988	1	0.987	0.91	0.925	0.913	0.863	0.85	0.83
O95613	PCNT	Pericentrin OS=Homo sapiens GN=PCNT PE=1 SV=4 - [PCNT_HUMAN]	0.993	0.983	1.011	0.995	0.999	0.991	1.011	1.006	1.022	1.01	1.013	1.004	0.987	1.019	1.053	1.057	1.064	1.115	1.128	1.121
O95619	YEATS4	YEATS domain-containing protein 4 OS=Homo sapiens GN=YEATS4 PE=1 SV=1 - [YETS4_HUMAN]	1.011	1.012	1.018	0.999	0.987	0.994	1.007	1.006	0.994	1.016	1.018	0.999	0.983	0.99	1.037	1.001	1.063	0.91	0.907	0.896
O95625	ZBTB11	Zinc finger and BTB domain-containing protein 11 OS=Homo sapiens GN=ZBTB11 PE=1 SV=2 - [ZBT11_HUMAN]	1.024	0.971	1.046	0.983	0.98	1.042	0.963	0.99	1.02	1.097	0.98	1.008	1.002	0.946	0.969	0.928	0.908	0.807	0.798	0.795
O95630	STAMBP	STAM-binding protein OS=Homo sapiens GN=STAMBP PE=1 SV=1 - [STABP_HUMAN]	1.026	0.966	1.016	0.986	1.008	0.995	0.992	1	1.006	1.037	1.021	1.034	1.044	1.022	1.04	1.047	1	1.115	1.07	1.121
O95639	CPSF4	Cleavage and polyadenylation specificity factor subunit 4 OS=Homo sapiens GN=CPSF4 PE=1 SV=1 - [CPSF4_HUMAN]	1.031	0.99	1.015	0.971	0.992	1.012	1.018	0.983	1.006	1.005	1.028	0.963	1.032	0.969	0.966	1.023	1.003	1.023	1.023	1.047
O95644	NFATC1	Nuclear factor of activated T-cells, cytoplasmic 1 OS=Homo sapiens GN=NFATC1 PE=1 SV=3 - [NFAC1_HUMAN]	1.071	0.9	1.147	0.903	0.975	1.094	0.936	1.067	1.028	1.099	1.046	1.046	1.034	1.026	1.098	1.166	1.118	1.049	1.058	1.247
O95671	ASMTL	N-acetylserotonin O-methyltransferase-like protein OS=Homo sapiens GN=ASMTL PE=1 SV=3 - [ASML_HUMAN]	1.006	1.015	0.989	0.987	0.998	0.988	0.981	1.008	0.987	1.009	1.004	0.991	0.955	0.989	0.919	0.949	0.935	1.006	0.988	0.953
O95674	CDS2	Phosphatidate cytidylyltransferase 2 OS=Homo sapiens GN=CDS2 PE=1 SV=1 - [CDS2_HUMAN]	0.985	1.043	0.996	1.001	0.958	0.946	1.116	0.976	1.004	0.871	0.932	1.02	0.863	1.015	1.167	1.039	1.067	1.17	1.097	1.167
O95684-2	FGFR1OP	Isoform 2 of FGFR1 oncogene partner OS=Homo sapiens GN=FGFR1OP - [FR1OP_HUMAN]	1.015	0.973	1.005	1.002	1.029	0.941	1.018	1.006	1.044	1.057	1.04	0.978	0.986	1.015	1.04	0.956	0.973	1.06	0.981	1.039
O95685	PPP1R3D	Protein phosphatase 1 regulatory subunit 3D OS=Homo sapiens GN=PPP1R3D PE=1 SV=1 - [PPR3D_HUMAN]	0.955	0.981	1.094	0.972	0.965	1.03	1.044	0.962	1.1	1.117	0.954	1.128	1.07	1.005	1.213	1.051	1.119	1.103	1.079	1.171
O95696-2	BRD1	Isoform 2 of Bromodomain-containing protein 1 OS=Homo sapiens GN=BRD1 - [BRD1_HUMAN]	1.019	0.978	1.006	0.988	1.023	1	0.981	0.99	0.972	1.005	1.012	1.004	0.979	0.975	1	1.015	1.034	1.084	1.023	1.08
O95707	POP4	Ribonuclease P protein subunit p29 OS=Homo sapiens GN=POP4 PE=1 SV=2 - [RPP29_HUMAN]	0.889	0.895	1.161	1.045	0.916	1.1	1.009	1.018	1.056	1.079	1.036	0.947	1.097	0.985	1.063	1.073	1.149	0.895	1.024	1.188
O95714	HERC2	E3 ubiquitin-protein ligase HERC2 OS=Homo sapiens GN=HERC2 PE=1 SV=2 - [HERC2_HUMAN]	1.001	0.997	1.002	0.987	0.996	1.004	1.009	0.993	0.99	0.986	0.995	1	1.01	1.005	0.998	0.987	1.004	0.893	0.9	0.86
O95716	RAB3D	Ras-related protein Rab-3D OS=Homo sapiens GN=RAB3D PE=1 SV=1 - [RAB3D_HUMAN]	0.983	0.999	1.01	1.012	1.02	0.981	1.054	0.946	1.03	1.011	1.018	0.896	0.835	0.958	0.927	0.939	0.948	1.289	1.179	1.177
O95721	SNAP29	Synaptosomal-associated protein 29 OS=Homo sapiens GN=SNAP29 PE=1 SV=1 - [SNP29_HUMAN]	1.003	0.996	1.013	1.014	0.992	0.993	1.01	1.006	0.999	1.007	1.016	0.992	0.972	0.984	1.001	0.938	0.958	0.831	0.873	0.821
O95747	OXSR1	Serine/threonine-protein kinase OSR1 OS=Homo sapiens GN=OXSR1 PE=1 SV=1 - [OXSR1_HUMAN]	0.987	0.992	0.993	1.027	0.997	0.979	1.046	0.981	1.029	0.97	0.975	0.952	1.01	1.041	1.005	1.015	0.992	1.057	1.075	1.004
O95749	GGPS1	Geranylgeranyl pyrophosphate synthase OS=Homo sapiens GN=GGPS1 PE=1 SV=1 - [GGPPS_HUMAN]	1.012	1.026	0.933	1.025	1.024	0.942	1.022	0.996	0.949	0.903	0.946	0.979	1.005	0.998	0.85	0.899	0.786	0.995	0.97	0.883
O95759	TBC1D8	TBC1 domain family member 8 OS=Homo sapiens GN=TBC1D8 PE=1 SV=3 - [TBCD8_HUMAN]	0.99	0.988	1.013	1.015	0.998	1.024	0.98	1.006	1.077	1.011	1.055	0.984	1.02	0.991	0.957	1.039	1.034	0.845	0.916	0.746
O95777	NAA38	N-alpha-acetyltransferase 38, NatC auxiliary subunit OS=Homo sapiens GN=NAA38 PE=1 SV=3 - [NAA38_HUMAN]	0.967	1.024	0.964	1.045	1.032	0.932	1.09	0.984	1.042	0.93	1.04	1.009	0.887	0.982	1.093	1.028	0.942	1.055	1.027	0.976
O95782-2	AP2A1	Isoform B of AP-2 complex subunit alpha-1 OS=Homo sapiens GN=AP2A1 - [AP2A1_HUMAN]	0.989	1.016	1.01	1.006	1.003	0.999	1.011	1.003	0.977	0.988	0.996	1.017	1.011	1.014	0.986	1.039	1.011	1.06	1.042	1.044
O95786	DDX58	Probable ATP-dependent RNA helicase DDX58 OS=Homo sapiens GN=DDX58 PE=1 SV=2 - [DDX58_HUMAN]	0.991	1.042	0.985	1.005	0.985	0.97	1.036	0.992	1.018	1.006	0.993	1.004	0.963	1.016	0.981	1.01	0.991	1.066	1.019	0.996
O95789	ZMYM6	Zinc finger MYM-type protein 6 OS=Homo sapiens GN=ZMYM6 PE=2 SV=2 - [ZMYM6_HUMAN]	0.934	1.03	0.965	1.092	0.992	1.046	0.979	0.991	1.045	1.047	0.955	0.927	0.983	1.048	1.184	1.073	1.087	1.383	1.175	1.13
O95793-3	STAU1	Isoform 3 of Double-stranded RNA-binding protein Staufen homolog 1 OS=Homo sapiens GN=STAU1 - [STAU1_HUMAN]	1.034	1.016	1.007	0.983	1.043	0.988	0.914	1.069	0.94	1.025	0.94	1.059	0.931	0.934	0.874	0.879	0.845	0.744	0.785	0.822
O95801	TTC4	Tetratricopeptide repeat protein 4 OS=Homo sapiens GN=TTC4 PE=1 SV=3 - [TTC4_HUMAN]	1.005	1.033	0.992	1.003	0.982	1.011	0.997	0.999	1.003	1.053	1.014	0.936	0.989	0.98	0.972	0.976	0.91	0.813	0.801	0.795
O95816	BAG2	BAG family molecular chaperone regulator 2 OS=Homo sapiens GN=BAG2 PE=1 SV=1 - [BAG2_HUMAN]	1.004	0.985	0.988	0.993	1.022	0.987	0.999	1.011	1.014	1.015	1.014	1.021	1	1.01	1.003	1	0.972	0.954	0.909	0.919
O95822	MLYCD	Malonyl-CoA decarboxylase, mitochondrial OS=Homo sapiens GN=MLYCD PE=1 SV=3 - [DCMC_HUMAN]	1.008	0.963	1.016	1.006	1.005	1.026	0.982	1.044	0.966	0.989	0.981	1.002	1.008	1.027	1.047	1.055	1.081	1	1.036	0.997
O95825	CRYZL1	Quinone oxidoreductase-like protein 1 OS=Homo sapiens GN=CRYZL1 PE=1 SV=2 - [QORL1_HUMAN]	1.006	1.022	1.011	0.99	0.99	1.023	1.017	0.979	1.068	1.021	1.065	0.977	1.048	1.063	1.068	1.122	1.026	1.066	1.054	0.97
O95831	AIFM1	Apoptosis-inducing factor 1, mitochondrial OS=Homo sapiens GN=AIFM1 PE=1 SV=1 - [AIFM1_HUMAN]	0.993	1.017	0.981	1.006	1.003	1.003	0.998	1.007	1.006	0.988	1.011	1.01	0.968	1.01	1.017	1.013	0.986	1.068	1.077	1.077
O95834-3	EML2	Isoform 3 of Echinoderm microtubule-associated protein-like 2 OS=Homo sapiens GN=EML2 - [EMAL2_HUMAN]	1.009	1.052	0.937	1.003	1.031	0.936	0.992	1.024	0.992	1.051	1.013	0.993	0.945	0.962	0.967	0.989	1.058	0.997	0.972	1.035
O95835	LATS1	Serine/threonine-protein kinase LATS1 OS=Homo sapiens GN=LATS1 PE=1 SV=1 - [LATS1_HUMAN]	1.028	0.918	1.111	0.93	1.001	1.091	0.924	0.921	1.003	1.146	0.97	1.001	1.011	0.882	0.954	0.946	0.963	0.889	0.846	0.924
O95861	BPNT1	3'(2'),5'-bisphosphate nucleotidase 1 OS=Homo sapiens GN=BPNT1 PE=1 SV=1 - [BPNT1_HUMAN]	1.049	0.945	1.086	0.859	0.894	1.162	0.894	1.057	0.966	1.117	1.037	1.105	1.198	0.896	1.035	1.027	1.153	0.979	0.972	1.151
O95864	FADS2	Fatty acid desaturase 2 OS=Homo sapiens GN=FADS2 PE=1 SV=1 - [FADS2_HUMAN]	0.951	0.958	1.059	1.029	0.949	1.005	1.054	0.974	1.008	1.091	1.046	0.995	1.053	1.038	0.868	0.89	0.894	0.9	0.846	0.832
O95865	DDAH2	N(G),N(G)-dimethylarginine dimethylaminohydrolase 2 OS=Homo sapiens GN=DDAH2 PE=1 SV=1 - [DDAH2_HUMAN]	0.999	1.028	0.969	1.008	1.033	0.962	1	1.008	0.987	0.995	0.983	0.962	1.006	0.978	1.035	1.034	0.991	1.22	1.176	1.211
O95872	GPANK1	G patch domain and ankyrin repeat-containing protein 1 OS=Homo sapiens GN=GPANK1 PE=1 SV=1 - [GPAN1_HUMAN]	0.96	1.006	0.927	1.082	1.03	1.02	1.038	0.906	1.003	0.861	0.95	1.018	0.962	1	0.948	0.962	1.023	0.817	0.752	0.82
O95873	C6orf47	Uncharacterized protein C6orf47 OS=Homo sapiens GN=C6orf47 PE=2 SV=2 - [CF047_HUMAN]	0.935	1.081	0.954	1.034	1.081	0.951	1.074	0.892	0.991	1.094	0.923	1.022	0.965	1.137	1.154	0.954	0.894	1.165	1.221	1.079
O95881	TXNDC12	Thioredoxin domain-containing protein 12 OS=Homo sapiens GN=TXNDC12 PE=1 SV=1 - [TXD12_HUMAN]	1.014	0.993	0.955	1.006	1.002	0.969	0.996	0.999	1	1.008	1.01	0.964	0.996	0.991	0.921	0.969	0.916	0.829	0.799	0.85
O95900	TRUB2	Probable tRNA pseudouridine synthase 2 OS=Homo sapiens GN=TRUB2 PE=1 SV=1 - [TRUB2_HUMAN]	1.01	1.01	1.024	0.974	1.001	1.034	0.906	1.019	1.02	1.12	1.071	1.105	1.083	1.09	1.024	1.108	1.076	0.842	0.841	0.821
O95905-3	ECD	Isoform 3 of Protein SGT1 OS=Homo sapiens GN=ECD - [SGT1_HUMAN]	0.969	1.012	0.968	1.005	0.993	1.002	1.027	0.976	1.009	0.986	0.959	0.952	0.952	0.955	0.871	0.894	0.915	0.859	0.815	0.841
O95926	SYF2	Pre-mRNA-splicing factor SYF2 OS=Homo sapiens GN=SYF2 PE=1 SV=1 - [SYF2_HUMAN]	1.009	0.973	0.999	0.986	0.982	0.995	1.01	1.017	0.986	0.933	0.96	0.982	1.011	0.968	0.964	1.009	0.983	0.915	0.913	0.925
O95980	RECK	Reversion-inducing cysteine-rich protein with Kazal motifs OS=Homo sapiens GN=RECK PE=1 SV=1 - [RECK_HUMAN]	1.02	0.998	1.005	0.99	0.972	1.009	1.011	1.028	1.024	1.082	1.017	1.078	1.079	1.032	1.318	1.262	1.435	1.715	1.708	1.804
O95983	MBD3	Methyl-CpG-binding domain protein 3 OS=Homo sapiens GN=MBD3 PE=1 SV=1 - [MBD3_HUMAN]	0.997	1.01	1.004	0.986	1	0.986	1.024	0.978	1.028	1.027	1.017	1.045	0.998	0.99	1.013	1.03	0.987	0.988	0.993	0.954
O95985	TOP3B	DNA topoisomerase 3-beta-1 OS=Homo sapiens GN=TOP3B PE=2 SV=1 - [TOP3B_HUMAN]	1.008	1.007	1.003	0.974	0.943	1.052	0.997	0.985	0.986	1.063	1.003	0.984	1.062	0.972	0.998	1.058	1.087	1.009	0.928	1.006
O95989	NUDT3	Diphosphoinositol polyphosphate phosphohydrolase 1 OS=Homo sapiens GN=NUDT3 PE=1 SV=1 - [NUDT3_HUMAN]	1.032	1.021	1.015	0.955	1.013	1.009	0.977	1.018	0.983	0.97	0.988	0.993	0.967	0.945	0.984	0.955	0.941	0.93	0.918	0.939
O95997	PTTG1	Securin OS=Homo sapiens GN=PTTG1 PE=1 SV=1 - [PTTG1_HUMAN]	1.084	0.929	1.04	0.978	0.869	1.084	0.891	1.068	0.913	0.741	0.893	0.779	0.778	0.73	0.732	0.809	0.745	0.622	0.67	0.628
O95999	BCL10	B-cell lymphoma/leukemia 10 OS=Homo sapiens GN=BCL10 PE=1 SV=1 - [BCL10_HUMAN]	0.988	1.04	1	1.008	1.025	0.974	1.008	1.034	1.017	1.004	0.981	0.986	1.032	0.955	1.027	0.986	1.001	1.031	0.98	1.046
O96000	NDUFB10	NADH dehydrogenase [ubiquinone] 1 beta subcomplex subunit 10 OS=Homo sapiens GN=NDUFB10 PE=1 SV=3 - [NDUBA_HUMAN]	0.992	1.028	0.969	1.026	0.992	1.006	1.005	1.004	1.007	1.035	1.03	1.041	1.004	1.021	1.011	1.03	1.033	1.047	1.054	1.089
O96006	ZBED1	Zinc finger BED domain-containing protein 1 OS=Homo sapiens GN=ZBED1 PE=1 SV=1 - [ZBED1_HUMAN]	0.96	0.997	0.986	1.004	1.003	0.977	0.998	1.037	1.037	1.018	1.04	1.104	1.005	1.053	1.018	0.946	1.011	1.004	0.981	0.987
O96007	MOCS2	Molybdopterin synthase catalytic subunit OS=Homo sapiens GN=MOCS2 PE=1 SV=1 - [MOC2B_HUMAN]	1.043	1.021	1.004	0.945	1.022	0.993	0.977	1.016	0.981	0.946	0.99	1.035	1.078	1.076	0.935	0.97	0.924	0.964	0.903	0.93
O96008	TOMM40	Mitochondrial import receptor subunit TOM40 homolog OS=Homo sapiens GN=TOMM40 PE=1 SV=1 - [TOM40_HUMAN]	1.002	0.993	1.031	0.979	1.022	0.997	0.991	0.994	1.003	1.038	1.001	1.056	1.02	1.028	1.026	1.027	0.992	1.032	1.032	1.002
O96011	PEX11B	Peroxisomal membrane protein 11B OS=Homo sapiens GN=PEX11B PE=1 SV=1 - [PX11B_HUMAN]	0.967	1.027	1	1.006	1.023	0.951	1.025	0.981	1.03	0.961	1.006	1.012	0.903	1.002	1.041	1.01	1.026	1.239	1.1	1.095
O96013	PAK4	Serine/threonine-protein kinase PAK 4 OS=Homo sapiens GN=PAK4 PE=1 SV=1 - [PAK4_HUMAN]	1.01	1.008	1.021	1.008	1.004	1.031	0.968	1.001	0.992	1.048	1.015	1.006	1.009	0.957	0.961	1.02	0.976	0.891	0.97	0.994
O96017-9	CHEK2	Isoform 9 of Serine/threonine-protein kinase Chk2 OS=Homo sapiens GN=CHEK2 - [CHK2_HUMAN]	1.006	0.992	1.01	1.007	1.002	0.996	1.031	0.978	1.01	1.016	1.017	0.992	1.04	0.996	1.047	0.996	1.005	0.962	0.95	0.988
O96018	APBA3	Amyloid beta A4 precursor protein-binding family A member 3 OS=Homo sapiens GN=APBA3 PE=1 SV=1 - [APBA3_HUMAN]	0.978	0.998	1.039	0.99	0.997	0.957	1.098	0.948	1.081	1.112	1.056	0.901	0.89	0.921	1.145	1.073	1.16	0.744	0.994	0.879
O96019	ACTL6A	Actin-like protein 6A OS=Homo sapiens GN=ACTL6A PE=1 SV=1 - [ACL6A_HUMAN]	1	0.999	0.988	1.011	0.978	1.023	0.98	1.001	1.005	1.011	1.001	1.01	0.975	0.981	1.005	0.997	1.031	1.022	1.033	1.004
O96020	CCNE2	G1/S-specific cyclin-E2 OS=Homo sapiens GN=CCNE2 PE=1 SV=1 - [CCNE2_HUMAN]	0.993	0.926	1.051	1.019	0.951	0.971	1.067	0.994	1.206	1.09	1.13	1.16	1.147	1.21	1.221	1.331	1.503	1.138	1.014	1.035
O96028	WHSC1	Histone-lysine N-methyltransferase NSD2 OS=Homo sapiens GN=WHSC1 PE=1 SV=1 - [NSD2_HUMAN]	1.027	0.973	1.004	0.981	0.987	0.977	1.001	0.995	0.962	1.025	1.01	1.021	1.028	1.013	0.997	1.031	1.043	1.011	1.015	1.015
P00338-3	LDHA	Isoform 3 of L-lactate dehydrogenase A chain OS=Homo sapiens GN=LDHA - [LDHA_HUMAN]	0.987	1.001	0.991	1.02	1.005	0.99	1.028	0.984	0.991	0.931	0.977	0.944	0.97	0.999	0.965	0.931	0.895	0.87	0.88	0.847
P00367	GLUD1	Glutamate dehydrogenase 1, mitochondrial OS=Homo sapiens GN=GLUD1 PE=1 SV=2 - [DHE3_HUMAN]	0.999	1.018	0.979	1.007	1.017	0.982	1.005	1.003	0.995	0.986	0.996	1.018	0.99	0.998	1	0.965	0.957	1.066	1.066	1.036
P00374	DHFR	Dihydrofolate reductase OS=Homo sapiens GN=DHFR PE=1 SV=2 - [DYR_HUMAN]	0.991	0.987	1.02	0.997	0.965	1.03	1.009	0.997	1.108	1.062	1.083	1.108	1.142	1.156	1.085	1.118	1.049	0.784	0.827	0.79
P00387-3	CYB5R3	Isoform 3 of NADH-cytochrome b5 reductase 3 OS=Homo sapiens GN=CYB5R3 - [NB5R3_HUMAN]	1.008	0.978	1.012	0.971	0.992	1	0.983	1.015	0.984	1.011	0.969	1.012	1.022	0.991	0.969	0.954	1.02	1.143	1.118	1.176
P00390	GSR	Glutathione reductase, mitochondrial OS=Homo sapiens GN=GSR PE=1 SV=2 - [GSHR_HUMAN]	1.008	0.986	1.024	0.969	1.003	1.007	0.98	1.009	0.958	1.016	0.982	1.02	1.041	0.984	1.007	1.008	1.042	1.053	1.043	1.05
P00403	MT-CO2	Cytochrome c oxidase subunit 2 OS=Homo sapiens GN=MT-CO2 PE=1 SV=1 - [COX2_HUMAN]	0.972	1.02	0.989	1.021	1.043	0.952	1.002	1.009	0.975	0.978	1.022	0.996	1.018	1.028	1.033	1.013	1.032	1.144	1.124	1.092
P00414	MT-CO3	Cytochrome c oxidase subunit 3 OS=Homo sapiens GN=MT-CO3 PE=1 SV=2 - [COX3_HUMAN]	0.943	0.523	2.082	0.491	0.713	1.738	0.731	0.799	0.739	1.169	0.873	1.311	1.723	0.455	0.865	0.767	1.509	0.675	0.68	1.476
P00441	SOD1	Superoxide dismutase [Cu-Zn] OS=Homo sapiens GN=SOD1 PE=1 SV=2 - [SODC_HUMAN]	1.001	0.998	1.002	0.986	0.99	1.011	0.991	1.001	1.009	1.024	1.022	1.017	1.03	1.003	1.028	1.023	0.992	1.061	1.034	1.061
P00488	F13A1	Coagulation factor XIII A chain OS=Homo sapiens GN=F13A1 PE=1 SV=4 - [F13A_HUMAN]	0.989	1.012	1	0.988	1.019	0.977	0.982	1.038	1.004	1.008	0.975	0.947	0.987	0.977	0.95	0.958	0.942	0.896	0.822	0.809
P00491	PNP	Purine nucleoside phosphorylase OS=Homo sapiens GN=PNP PE=1 SV=2 - [PNPH_HUMAN]	0.985	0.988	1.014	1.005	0.998	1.022	0.977	0.987	1.016	0.983	0.988	0.999	0.988	0.997	0.966	0.971	0.968	0.948	0.951	0.951
P00492	HPRT1	Hypoxanthine-guanine phosphoribosyltransferase OS=Homo sapiens GN=HPRT1 PE=1 SV=2 - [HPRT_HUMAN]	0.986	1.011	0.98	1.021	0.999	0.989	1.042	0.99	1.029	1.004	1.02	0.962	0.931	1.033	1.015	1.036	0.994	1.034	1.046	0.936
P00505	GOT2	Aspartate aminotransferase, mitochondrial OS=Homo sapiens GN=GOT2 PE=1 SV=3 - [AATM_HUMAN]	1.008	1.01	0.984	1.002	1	0.982	1.005	1.001	1.012	1.002	1.016	1.009	1.003	1.018	1.001	1.032	1.002	1.05	1.052	1.025
P00540	MOS	Proto-oncogene serine/threonine-protein kinase mos OS=Homo sapiens GN=MOS PE=2 SV=1 - [MOS_HUMAN]	0.979	1.082	0.915	1.033	1.063	0.958	1.049	0.932	0.885	1.001	0.979	0.923	1.245	0.96	1.185	1.07	1.232	1.767	1.478	1.707
P00558	PGK1	Phosphoglycerate kinase 1 OS=Homo sapiens GN=PGK1 PE=1 SV=3 - [PGK1_HUMAN]	1.002	1.019	0.98	1.004	1.016	0.986	0.999	1.003	0.988	0.993	0.993	0.976	0.968	0.98	0.946	0.959	0.915	0.907	0.898	0.869
P00734	F2	Prothrombin OS=Homo sapiens GN=F2 PE=1 SV=2 - [THRB_HUMAN]	1.025	1.223	0.856	0.956	1.163	0.901	0.898	1.038	0.991	0.924	0.925	0.858	0.821	0.936	0.927	0.906	0.867	0.886	0.901	0.804
P00747	PLG	Plasminogen OS=Homo sapiens GN=PLG PE=1 SV=2 - [PLMN_HUMAN]	1.038	1.026	0.977	0.994	1.045	0.941	1.003	1.004	1.019	1.049	1.009	0.976	1.031	0.905	1.041	1.005	1.092	1.008	1.05	1.111
P00813	ADA	Adenosine deaminase OS=Homo sapiens GN=ADA PE=1 SV=3 - [ADA_HUMAN]	1.005	0.999	1.004	0.992	1.005	1	0.982	1.012	0.996	1.006	1.004	1.001	1.002	0.99	0.972	0.994	0.978	0.951	0.953	0.952
P00918	CA2	Carbonic anhydrase 2 OS=Homo sapiens GN=CA2 PE=1 SV=2 - [CAH2_HUMAN]	1.032	0.922	1.015	1.015	0.97	0.997	1.005	1.036	1.024	0.924	1.073	1.178	1.169	1.274	2.007	1.889	1.878	2.551	2.808	2.79
P00966	ASS1	Argininosuccinate synthase OS=Homo sapiens GN=ASS1 PE=1 SV=2 - [ASSY_HUMAN]	0.997	1	0.997	1.002	1.003	1	0.99	1.01	0.98	0.967	0.962	0.957	0.97	0.953	0.949	0.942	0.933	0.838	0.809	0.775
P01008	SERPINC1	Antithrombin-III OS=Homo sapiens GN=SERPINC1 PE=1 SV=1 - [ANT3_HUMAN]	1.043	1.068	1.071	0.876	1.124	1.044	0.864	0.991	0.954	0.951	0.872	0.939	1.116	0.829	0.959	0.942	1.103	1.011	0.839	0.921
P01023	A2M	Alpha-2-macroglobulin OS=Homo sapiens GN=A2M PE=1 SV=3 - [A2MG_HUMAN]	0.972	1.145	0.913	0.963	1.121	0.912	0.985	0.986	0.949	1.022	0.965	1.085	1.106	1.064	1.023	0.832	0.914	0.987	0.904	0.812
P01024	C3	Complement C3 OS=Homo sapiens GN=C3 PE=1 SV=2 - [CO3_HUMAN]	0.991	1.203	0.875	0.948	1.208	0.885	0.982	0.987	1.028	0.975	0.904	1.044	1.095	0.966	0.999	0.883	1.089	0.919	0.981	0.952
P01033	TIMP1	Metalloproteinase inhibitor 1 OS=Homo sapiens GN=TIMP1 PE=1 SV=1 - [TIMP1_HUMAN]	1.081	0.968	0.894	1.061	1.021	0.992	1.003	0.991	1.026	0.894	0.963	0.844	0.905	1.066	0.799	0.897	0.721	1.034	0.841	0.939
P01034	CST3	Cystatin-C OS=Homo sapiens GN=CST3 PE=1 SV=1 - [CYTC_HUMAN]	0.872	0.964	1.044	1	1.114	0.92	1.024	0.946	1.189	1.096	1.098	0.999	1.165	1.134	2.418	2.432	2.478	3.303	3.032	3.574
P01111	NRAS	GTPase NRas OS=Homo sapiens GN=NRAS PE=1 SV=1 - [RASN_HUMAN]	0.975	1.011	1.028	0.989	1.003	0.994	1	0.991	1.014	1.043	0.998	1.038	1.007	1.045	1.028	1.034	1.053	1.154	1.083	1.148
P01116	KRAS	GTPase KRas OS=Homo sapiens GN=KRAS PE=1 SV=1 - [RASK_HUMAN]	0.937	0.911	1.126	1.024	1.01	1.001	1.021	0.971	1.026	0.977	0.945	0.987	0.986	0.931	0.793	0.993	0.973	0.788	0.77	0.819
P01116-2	KRAS	Isoform 2B of GTPase KRas OS=Homo sapiens GN=KRAS - [RASK_HUMAN]	0.951	1.022	1.03	1.012	0.992	0.998	0.979	1.038	0.978	0.993	0.974	0.925	0.902	0.94	0.938	0.898	0.897	0.933	0.879	0.848
P01137	TGFB1	Transforming growth factor beta-1 OS=Homo sapiens GN=TGFB1 PE=1 SV=2 - [TGFB1_HUMAN]	0.974	1.01	1.03	0.989	1.191	0.831	1.087	0.893	0.906	1.147	0.873	1.108	0.998	1.038	1.184	0.911	1.122	1.955	1.915	1.993
P01236	PRL	Prolactin OS=Homo sapiens GN=PRL PE=1 SV=1 - [PRL_HUMAN]	0.903	0.895	1.154	1.041	0.955	0.982	1.009	1.064	0.854	0.827	0.848	0.614	0.977	0.902	0.644	0.677	0.635	0.541	0.707	0.701
P01848	TRAC	T-cell receptor alpha chain C region OS=Homo sapiens GN=TRAC PE=1 SV=1 - [TCA_HUMAN]	1.01	1	1.015	1.009	0.994	0.938	1.044	0.98	0.915	0.791	0.919	0.72	0.792	0.862	0.755	0.752	0.75	0.656	0.658	0.608
P01871	IGHM	Ig mu chain C region OS=Homo sapiens GN=IGHM PE=1 SV=3 - [IGHM_HUMAN]	1.009	1.03	0.959	1.012	1.005	0.978	1.026	1.003	0.976	0.971	1.001	0.948	0.949	0.912	0.866	0.862	0.817	0.702	0.724	0.667
P01903	HLA-DRA	HLA class II histocompatibility antigen, DR alpha chain OS=Homo sapiens GN=HLA-DRA PE=1 SV=1 - [DRA_HUMAN]	0.999	0.977	0.997	0.988	0.992	1.011	1.003	1.008	1.001	1.006	1.011	0.956	0.999	0.964	0.986	0.957	0.968	0.955	0.931	0.938
P01906	HLA-DQA2	HLA class II histocompatibility antigen, DQ alpha 2 chain OS=Homo sapiens GN=HLA-DQA2 PE=1 SV=2 - [DQA2_HUMAN]	1.034	0.874	1.2	0.898	1.036	1.002	0.971	0.999	0.979	1.095	0.944	0.927	1.024	0.99	0.898	0.96	0.926	0.832	0.984	1.079
P02462	COL4A1	Collagen alpha-1(IV) chain OS=Homo sapiens GN=COL4A1 PE=1 SV=3 - [CO4A1_HUMAN]	1.044	1.376	0.779	0.792	1.29	0.745	0.907	1.082	0.728	0.836	0.741	0.894	0.844	0.826	0.747	0.775	0.705	0.819	0.748	0.672
P02533	KRT14	Keratin, type I cytoskeletal 14 OS=Homo sapiens GN=KRT14 PE=1 SV=4 - [K1C14_HUMAN]	1.036	1.147	0.878	0.849	1.074	0.814	0.689	1.459	1.068	1.051	1.365	0.97	0.848	5.16	0.653	1.118	1.614	0.967	1.449	1.38
P02585	TNNC2	Troponin C, skeletal muscle OS=Homo sapiens GN=TNNC2 PE=1 SV=2 - [TNNC2_HUMAN]	1.037	0.955	1	1.03	1.015	1.04	0.95	1.03	1.141	1.38	1.061	1.051	1.45	0.848	1.008	1.2	1.133	0.866	1.055	1.073
P02649	APOE	Apolipoprotein E OS=Homo sapiens GN=APOE PE=1 SV=1 - [APOE_HUMAN]	0.93	1.007	1.027	1.032	0.908	1.088	1.06	0.941	1.117	1.055	0.956	1.036	0.934	0.999	1.22	1.119	1.103	1.066	1.083	1.044
P02671	FGA	Fibrinogen alpha chain OS=Homo sapiens GN=FGA PE=1 SV=2 - [FIBA_HUMAN]	1.067	1.816	0.607	0.555	1.797	0.535	0.593	1.123	0.458	0.55	0.441	0.509	0.465	0.565	0.394	0.389	0.464	0.35	0.391	0.345
P02675	FGB	Fibrinogen beta chain OS=Homo sapiens GN=FGB PE=1 SV=2 - [FIBB_HUMAN]	1.055	1.273	0.748	0.945	1.579	0.717	0.74	0.997	0.618	0.665	0.654	0.702	0.898	0.848	0.684	0.622	0.606	0.905	0.878	0.751
P02686	MBP	Myelin basic protein OS=Homo sapiens GN=MBP PE=1 SV=3 - [MBP_HUMAN]	1.195	0.705	1.019	1.028	0.99	1.026	0.994	0.992	1.024	1.025	0.99	0.723	1.268	1.173	1.185	1.186	1.21	1.178	0.593	1.074
P02748	C9	Complement component C9 OS=Homo sapiens GN=C9 PE=1 SV=2 - [CO9_HUMAN]	1.096	1.027	0.934	0.962	1.097	0.947	0.938	1.031	1.019	1.045	0.957	0.974	1.029	1.113	1.094	1.01	1.063	0.805	1.048	1.031
P02749	APOH	Beta-2-glycoprotein 1 OS=Homo sapiens GN=APOH PE=1 SV=3 - [APOH_HUMAN]	0.928	1.148	0.927	1.003	1.068	0.939	1.059	0.935	1.117	0.883	0.907	1.117	1.118	1.079	1.082	0.932	0.697	1.01	0.92	0.89
P02765	AHSG	Alpha-2-HS-glycoprotein OS=Homo sapiens GN=AHSG PE=1 SV=1 - [FETUA_HUMAN]	0.978	1.012	0.98	1.04	1.016	0.984	1.022	0.979	1.077	1.078	0.997	1.179	1.278	1.144	1.122	0.915	0.982	1.073	0.908	0.975
P02766	TTR	Transthyretin OS=Homo sapiens GN=TTR PE=1 SV=1 - [TTHY_HUMAN]	0.977	1.025	0.902	1.103	0.998	0.946	1.127	0.927	1.004	0.97	0.975	0.999	1.199	1.144	1.198	0.896	1.089	1.283	0.996	1.137
P02768	ALB	Serum albumin OS=Homo sapiens GN=ALB PE=1 SV=2 - [ALBU_HUMAN]	0.944	1.003	0.965	1.083	1.003	0.979	1.075	0.946	1.073	1.118	1.034	1.222	1.354	1.178	1.077	0.887	1.011	1.164	1.035	1.056
P02771	AFP	Alpha-fetoprotein OS=Homo sapiens GN=AFP PE=1 SV=1 - [FETA_HUMAN]	0.888	1.003	0.969	1.154	0.999	0.955	1.108	0.911	1.098	1.212	1.057	1.086	1.489	1.236	1.173	0.918	1.14	1.23	1.12	1.152
P02774-3	GC	Isoform 3 of Vitamin D-binding protein OS=Homo sapiens GN=GC - [VTDB_HUMAN]	0.925	1.005	0.98	1.078	1.041	0.952	1.078	0.949	1.057	1.027	1.002	1.265	1.202	1.145	1.009	0.79	0.854	1.188	1.052	1.004
P02786	TFRC	Transferrin receptor protein 1 OS=Homo sapiens GN=TFRC PE=1 SV=2 - [TFR1_HUMAN]	1.008	0.992	1.015	0.984	0.991	1.02	0.993	0.999	1.004	1.024	1.005	1.033	1.025	1.021	0.957	0.963	0.988	0.866	0.849	0.887
P02787	TF	Serotransferrin OS=Homo sapiens GN=TF PE=1 SV=3 - [TRFE_HUMAN]	0.941	1.053	0.959	1.095	1.008	0.948	1.106	0.938	1.037	1.101	1.039	1.276	1.295	1.266	1.161	1.021	1.196	1.22	1.096	0.978
P02792	FTL	Ferritin light chain OS=Homo sapiens GN=FTL PE=1 SV=2 - [FRIL_HUMAN]	1	1.037	0.892	1.003	0.942	1.11	0.94	1.008	0.883	0.976	0.846	0.881	0.873	0.755	0.868	0.763	0.882	0.902	0.86	0.927
P02794	FTH1	Ferritin heavy chain OS=Homo sapiens GN=FTH1 PE=1 SV=2 - [FRIH_HUMAN]	1.047	1.009	0.94	1.005	1.042	0.924	1.023	1.008	0.964	0.949	0.905	0.891	0.992	0.912	0.973	1.036	0.973	1.121	1.051	1.089
P02795	MT2A	Metallothionein-2 OS=Homo sapiens GN=MT2A PE=1 SV=1 - [MT2_HUMAN]	0.81	0.817	1.19	1.186	0.82	1.119	1.115	0.937	0.976	0.807	1.143	1.1	1.412	1.409	1.987	1.839	2.341	3.998	4.002	4.901
P03886	MT-ND1	NADH-ubiquinone oxidoreductase chain 1 OS=Homo sapiens GN=MT-ND1 PE=1 SV=1 - [NU1M_HUMAN]	0.817	0.861	0.863	1.262	0.932	1.131	0.948	1.009	0.83	1.122	0.962	1.475	1.117	1.102	0.869	0.948	1.093	1.497	1.721	2.423
P03897	MT-ND3	NADH-ubiquinone oxidoreductase chain 3 OS=Homo sapiens GN=MT-ND3 PE=1 SV=1 - [NU3M_HUMAN]	0.993	0.974	1.059	0.974	0.974	1.031	1.01	1.029	0.979	0.957	1.052	1.064	1.041	1.052	1.364	1.282	1.251	1.197	1.313	1.295
P03923	MT-ND6	NADH-ubiquinone oxidoreductase chain 6 OS=Homo sapiens GN=MT-ND6 PE=1 SV=2 - [NU6M_HUMAN]	0.814	0.868	1.411	0.89	0.925	1.299	0.952	0.811	1.128	0.886	1.282	1.316	1.199	1.241	1.366	0.809	1.484	1.086	1.542	1.645
P03928	MT-ATP8	ATP synthase protein 8 OS=Homo sapiens GN=MT-ATP8 PE=1 SV=1 - [ATP8_HUMAN]	1.012	0.938	1.117	0.952	0.976	0.983	0.958	0.988	1.014	1.083	1.034	1.097	1.079	1.007	1.104	1.059	1.086	1.166	1.135	1.222
P04004	VTN	Vitronectin OS=Homo sapiens GN=VTN PE=1 SV=1 - [VTNC_HUMAN]	0.985	0.997	1.037	0.974	1.05	0.986	0.94	0.988	1.099	1.024	1.101	1.082	1.102	0.952	1.078	1.064	1.167	1.28	1.247	1.177
P04035-3	HMGCR	Isoform 3 of 3-hydroxy-3-methylglutaryl-coenzyme A reductase OS=Homo sapiens GN=HMGCR - [HMDH_HUMAN]	0.968	1.029	0.949	0.989	1.037	0.965	0.979	1.021	0.918	0.859	0.931	1.13	0.847	0.9	0.791	0.742	0.715	0.725	0.755	0.704
P04040	CAT	Catalase OS=Homo sapiens GN=CAT PE=1 SV=3 - [CATA_HUMAN]	1.001	1.016	0.989	1.003	1.017	0.978	1.008	0.986	1.004	0.996	1.016	1.016	1.009	1.045	1.106	1.115	1.085	1.364	1.348	1.385
P04053	DNTT	DNA nucleotidylexotransferase OS=Homo sapiens GN=DNTT PE=1 SV=3 - [TDT_HUMAN]	0.989	1.034	1.023	0.96	1.014	0.985	0.993	0.986	1.03	0.981	0.965	0.925	0.899	0.865	0.757	0.777	0.774	0.566	0.537	0.578
P04062	GBA	Glucosylceramidase OS=Homo sapiens GN=GBA PE=1 SV=3 - [GLCM_HUMAN]	1.012	1.017	1.031	0.986	1.021	1.025	0.986	0.981	0.967	1.009	0.96	1.094	0.96	1.04	0.97	0.953	0.963	1.058	1.049	1.093
P04066	FUCA1	Tissue alpha-L-fucosidase OS=Homo sapiens GN=FUCA1 PE=1 SV=4 - [FUCO_HUMAN]	1.02	0.982	0.978	0.983	1.019	0.986	0.963	1.02	0.963	1.018	0.965	1.003	1.09	1.016	1.053	1	1.04	1.112	1.163	1.273
P04075-2	ALDOA	Isoform 2 of Fructose-bisphosphate aldolase A OS=Homo sapiens GN=ALDOA - [ALDOA_HUMAN]	0.998	0.986	1.001	0.991	0.999	0.99	1.001	1.001	0.987	1.003	0.997	0.984	1.021	0.98	0.982	0.981	0.979	0.901	0.884	0.911
P04080	CSTB	Cystatin-B OS=Homo sapiens GN=CSTB PE=1 SV=2 - [CYTB_HUMAN]	0.995	0.968	1.01	1.01	0.976	1.036	0.987	1.007	1.006	1.047	1.046	1.017	1.063	1.03	1.023	1.034	1.029	1.173	1.08	1.128
P04083	ANXA1	Annexin A1 OS=Homo sapiens GN=ANXA1 PE=1 SV=2 - [ANXA1_HUMAN]	1.051	1.649	0.718	0.62	1.099	0.852	0.951	1.157	1.166	0.91	1.018	0.859	0.553	1.496	1.012	1.621	1.857	0.772	0.939	0.735
P04114	APOB	Apolipoprotein B-100 OS=Homo sapiens GN=APOB PE=1 SV=2 - [APOB_HUMAN]	0.978	0.975	1.077	0.969	1.022	1.066	0.977	0.949	1.133	1.109	1.016	1.116	1.18	1.041	1.058	0.907	0.968	0.778	0.831	0.83
P04150	NR3C1	Glucocorticoid receptor OS=Homo sapiens GN=NR3C1 PE=1 SV=1 - [GCR_HUMAN]	0.995	0.992	0.997	1.01	0.997	1.014	0.992	1.016	0.988	0.994	0.996	1.016	1.005	1.04	1.038	1.03	1.061	1.169	1.173	1.196
P04179	SOD2	Superoxide dismutase [Mn], mitochondrial OS=Homo sapiens GN=SOD2 PE=1 SV=2 - [SODM_HUMAN]	1.023	1.013	0.974	1.009	1.026	0.972	1.022	0.994	1.031	0.998	1.038	0.984	1.02	1.053	1.156	1.127	1.109	1.334	1.269	1.248
P04183	TK1	Thymidine kinase, cytosolic OS=Homo sapiens GN=TK1 PE=1 SV=2 - [KITH_HUMAN]	1.018	0.978	0.986	1.011	0.965	1.003	1.009	0.982	1.041	1.09	1.089	1.076	1.093	1.116	1.131	1.196	1.175	0.906	0.903	0.852
P04233-2	CD74	Isoform 2 of HLA class II histocompatibility antigen gamma chain OS=Homo sapiens GN=CD74 - [HG2A_HUMAN]	0.936	0.914	1.052	1.113	0.961	1.014	1.012	0.976	0.994	0.94	0.889	0.916	0.885	1.007	0.921	0.845	0.771	0.931	0.856	0.923
P04259	KRT6B	Keratin, type II cytoskeletal 6B OS=Homo sapiens GN=KRT6B PE=1 SV=5 - [K2C6B_HUMAN]	1.152	1.586	0.658	0.65	1.575	0.701	0.634	1.132	0.801	1.001	1.402	0.966	0.545	4.588	0.803	0.986	0.824	0.818	1.108	0.784
P04264	KRT1	Keratin, type II cytoskeletal 1 OS=Homo sapiens GN=KRT1 PE=1 SV=6 - [K2C1_HUMAN]	1.294	0.99	0.844	0.913	0.997	0.883	0.928	1.236	1.117	1.14	1.042	1.084	0.849	1.211	0.725	1.031	1.185	0.665	1.317	0.961
P04350	TUBB4A	Tubulin beta-4A chain OS=Homo sapiens GN=TUBB4A PE=1 SV=2 - [TBB4A_HUMAN]	1.043	0.789	1.398	0.855	1.078	0.963	0.938	1.034	1.024	0.88	0.982	1.063	1.096	0.639	1.007	1.045	0.936	0.726	0.923	0.98
P04406	GAPDH	Glyceraldehyde-3-phosphate dehydrogenase OS=Homo sapiens GN=GAPDH PE=1 SV=3 - [G3P_HUMAN]	1.006	0.99	1.015	0.994	0.988	1.016	0.988	1.008	0.984	1.004	0.992	1.016	1.028	0.985	0.945	0.958	0.942	0.952	0.936	0.95
P04424	ASL	Argininosuccinate lyase OS=Homo sapiens GN=ASL PE=1 SV=4 - [ARLY_HUMAN]	0.962	1.01	0.982	1.044	0.993	1.034	0.994	0.972	1.011	0.987	0.997	1.014	1.026	1.039	1.077	1.053	1.137	1.135	1.151	1.167
P04440	HLA-DPB1	HLA class II histocompatibility antigen, DP beta 1 chain OS=Homo sapiens GN=HLA-DPB1 PE=1 SV=1 - [DPB1_HUMAN]	1.032	1.009	1.027	0.953	0.962	1.054	0.972	0.997	0.972	1.073	0.983	1.043	1.058	0.956	1.023	1.049	1.07	0.969	0.951	1.027
P04632	CAPNS1	Calpain small subunit 1 OS=Homo sapiens GN=CAPNS1 PE=1 SV=1 - [CPNS1_HUMAN]	1.02	0.987	1.018	1.014	1.013	1.026	0.993	0.984	1.001	1.041	0.985	0.988	1.033	0.998	0.964	0.982	0.963	1.138	1.154	1.18
P04637-4	TP53	Isoform 4 of Cellular tumor antigen p53 OS=Homo sapiens GN=TP53 - [P53_HUMAN]	0.984	1.001	1.192	0.918	0.998	1.018	0.966	1.037	0.89	0.838	0.952	0.776	0.719	0.773	0.835	0.674	0.691	0.532	0.59	0.514
P04792	HSPB1	Heat shock protein beta-1 OS=Homo sapiens GN=HSPB1 PE=1 SV=2 - [HSPB1_HUMAN]	1.013	0.998	0.99	0.991	1.003	0.994	0.988	1.01	0.965	0.992	0.982	0.949	0.971	0.955	0.926	0.956	0.91	0.922	0.888	0.89
P04818	TYMS	Thymidylate synthase OS=Homo sapiens GN=TYMS PE=1 SV=3 - [TYSY_HUMAN]	1.027	0.976	1.053	0.971	0.989	1.069	0.981	1.005	1.037	1.111	1.048	1.065	1.118	1.043	0.994	0.992	1.064	0.685	0.678	0.726
P04843	RPN1	Dolichyl-diphosphooligosaccharide--protein glycosyltransferase subunit 1 OS=Homo sapiens GN=RPN1 PE=1 SV=1 - [RPN1_HUMAN]	0.998	1.003	0.998	1.001	1.004	0.986	1.004	1.006	1.005	1.003	1.006	1.01	0.988	0.988	0.982	0.973	0.992	0.949	0.954	0.953
P04844	RPN2	Dolichyl-diphosphooligosaccharide--protein glycosyltransferase subunit 2 OS=Homo sapiens GN=RPN2 PE=1 SV=3 - [RPN2_HUMAN]	0.988	0.994	1.02	0.975	1.01	1.026	0.987	0.97	0.978	0.961	0.969	1.03	0.945	0.999	0.963	0.912	0.95	0.958	0.935	0.941
P04899	GNAI2	Guanine nucleotide-binding protein G(i) subunit alpha-2 OS=Homo sapiens GN=GNAI2 PE=1 SV=3 - [GNAI2_HUMAN]	1.023	0.98	1.023	0.977	1.002	1.015	1.008	0.989	0.981	0.997	0.968	1.012	0.982	0.961	1.003	0.944	0.971	1.053	1.07	1.088
P04921-2	GYPC	Isoform Glycophorin-D of Glycophorin-C OS=Homo sapiens GN=GYPC - [GLPC_HUMAN]	0.952	0.874	1.032	1.138	0.978	1.008	1.097	0.957	1.063	1.067	1.004	0.963	1.127	1.009	1.184	1.248	1.086	1.272	1.46	1.288
P05023	ATP1A1	Sodium/potassium-transporting ATPase subunit alpha-1 OS=Homo sapiens GN=ATP1A1 PE=1 SV=1 - [AT1A1_HUMAN]	1.008	1.014	0.98	0.997	1.008	0.994	0.997	1.002	0.981	1.009	1.001	0.961	0.993	0.996	0.991	1.034	1.001	1.05	1.003	0.979
P05026	ATP1B1	Sodium/potassium-transporting ATPase subunit beta-1 OS=Homo sapiens GN=ATP1B1 PE=1 SV=1 - [AT1B1_HUMAN]	1.007	1.018	1.007	0.967	1.023	0.967	1.008	1.007	1.083	0.986	0.999	1.087	1.094	1.16	1.224	1.203	1.204	1.572	1.577	1.627
P05107	ITGB2	Integrin beta-2 OS=Homo sapiens GN=ITGB2 PE=1 SV=2 - [ITB2_HUMAN]	0.984	1.009	0.965	1.025	1.032	0.967	0.999	0.993	0.998	1.021	1.004	0.997	0.996	0.981	0.895	0.841	0.831	0.583	0.626	0.59
P05109	S100A8	Protein S100-A8 OS=Homo sapiens GN=S100A8 PE=1 SV=1 - [S10A8_HUMAN]	1.273	0.835	1.034	0.859	0.914	1.024	0.987	1.084	1.208	1.554	1.004	1.489	0.934	1.803	1.436	1.384	1.372	0.965	1.46	1.76
P05114	HMGN1	Non-histone chromosomal protein HMG-14 OS=Homo sapiens GN=HMGN1 PE=1 SV=3 - [HMGN1_HUMAN]	0.993	0.994	1.002	0.993	0.999	0.987	0.999	1.012	1.011	1.027	1.042	1.003	1.005	1.015	1.039	1.051	1.004	1.074	1.083	1.078
P05141	SLC25A5	ADP/ATP translocase 2 OS=Homo sapiens GN=SLC25A5 PE=1 SV=7 - [ADT2_HUMAN]	1.014	1.007	1.008	0.996	1.001	0.982	1.011	1.001	1.028	1.054	1.06	1.019	1.016	1.045	1.039	1.068	1.054	1.047	1.058	1.001
P05161	ISG15	Ubiquitin-like protein ISG15 OS=Homo sapiens GN=ISG15 PE=1 SV=5 - [ISG15_HUMAN]	1.044	1.042	0.871	1.057	1.001	1.019	0.972	1.002	1.029	1.054	1.049	0.822	0.994	0.966	0.94	1.024	1.061	0.869	0.882	0.867
P05165	PCCA	Propionyl-CoA carboxylase alpha chain, mitochondrial OS=Homo sapiens GN=PCCA PE=1 SV=4 - [PCCA_HUMAN]	1.002	0.984	1.025	0.985	1.007	0.991	1.007	1.008	1.013	1.037	1.04	1.078	0.968	1.019	1.069	1.02	0.966	1.128	1.072	1.151
P05198	EIF2S1	Eukaryotic translation initiation factor 2 subunit 1 OS=Homo sapiens GN=EIF2S1 PE=1 SV=3 - [IF2A_HUMAN]	1.009	1	0.996	0.996	1.016	1.006	0.99	1.004	0.986	0.991	0.985	0.999	0.991	1.008	0.963	0.962	0.946	0.963	0.975	0.94
P05204	HMGN2	Non-histone chromosomal protein HMG-17 OS=Homo sapiens GN=HMGN2 PE=1 SV=3 - [HMGN2_HUMAN]	1.021	1.01	0.98	0.999	1.013	0.988	0.993	1.01	1.026	1.012	1.032	1.017	0.997	1.042	1.063	1.02	0.962	1.18	1.169	1.107
P05362	ICAM1	Intercellular adhesion molecule 1 OS=Homo sapiens GN=ICAM1 PE=1 SV=2 - [ICAM1_HUMAN]	1.001	1.046	0.953	1.012	1.062	0.933	1.057	0.959	0.985	0.95	0.999	0.932	0.977	0.976	0.896	0.892	0.858	1.021	1.005	0.928
P05386	RPLP1	60S acidic ribosomal protein P1 OS=Homo sapiens GN=RPLP1 PE=1 SV=1 - [RLA1_HUMAN]	1.035	0.963	0.929	1.073	0.977	0.977	1.038	0.969	1.041	0.974	1.048	0.933	0.923	1.023	1.112	1.24	1.145	0.992	0.89	1.002
P05387	RPLP2	60S acidic ribosomal protein P2 OS=Homo sapiens GN=RPLP2 PE=1 SV=1 - [RLA2_HUMAN]	1.003	1.017	0.963	1.019	1.02	0.986	1.012	0.99	1.026	0.981	1.012	0.951	0.955	1.009	0.978	0.989	0.956	0.948	0.908	0.872
P05388	RPLP0	60S acidic ribosomal protein P0 OS=Homo sapiens GN=RPLP0 PE=1 SV=1 - [RLA0_HUMAN]	1.001	1.005	0.994	0.996	1.017	0.983	0.998	1.002	1.003	0.988	1.007	0.991	0.985	1.006	0.946	0.957	0.936	0.919	0.911	0.89
P05423	POLR3D	DNA-directed RNA polymerase III subunit RPC4 OS=Homo sapiens GN=POLR3D PE=1 SV=2 - [RPC4_HUMAN]	1.004	0.986	1.007	1.001	0.973	0.986	1.008	1.007	0.98	0.947	0.966	0.942	1.038	0.94	0.949	0.936	0.947	0.792	0.806	0.824
P05452	CLEC3B	Tetranectin OS=Homo sapiens GN=CLEC3B PE=1 SV=3 - [TETN_HUMAN]	0.949	0.943	1.111	0.995	0.955	1.056	1.009	0.977	1.02	1.012	0.88	1.154	1.061	0.994	0.992	0.867	0.925	0.925	0.857	0.986
P05455	SSB	Lupus La protein OS=Homo sapiens GN=SSB PE=1 SV=2 - [LA_HUMAN]	1.006	0.995	1.017	0.986	0.998	1.011	1.001	0.993	1.008	1.01	1.015	1.003	1.014	1.025	1.027	1.013	1.005	0.991	0.998	0.999
P05556	ITGB1	Integrin beta-1 OS=Homo sapiens GN=ITGB1 PE=1 SV=2 - [ITB1_HUMAN]	1.012	1.008	1.002	0.991	0.986	0.99	1	1.016	0.992	1.007	1.018	0.977	1.002	1.028	1.071	1.05	1.069	1.185	1.17	1.16
P05976	MYL1	Myosin light chain 1/3, skeletal muscle isoform OS=Homo sapiens GN=MYL1 PE=1 SV=3 - [MYL1_HUMAN]	0.996	0.994	0.984	1.036	0.986	0.952	1.041	1.001	1.151	1.151	1.036	1.016	1.352	0.877	1.07	1.082	1.104	0.971	0.961	1.069
P06132	UROD	Uroporphyrinogen decarboxylase OS=Homo sapiens GN=UROD PE=1 SV=2 - [DCUP_HUMAN]	0.983	1.008	0.961	1.026	0.989	1.031	0.979	1.011	1.005	1.037	1.007	0.98	1.069	1.026	0.956	1.046	1.04	1.099	1.076	1.091
P06241-2	FYN	Isoform 2 of Tyrosine-protein kinase Fyn OS=Homo sapiens GN=FYN - [FYN_HUMAN]	0.923	1.009	1.052	1.009	0.933	1.1	0.922	0.972	0.909	1.061	0.945	0.954	1.032	1.087	0.893	0.926	1.028	1.072	1.105	0.985
P06280	GLA	Alpha-galactosidase A OS=Homo sapiens GN=GLA PE=1 SV=1 - [AGAL_HUMAN]	0.993	0.987	1	0.997	0.971	1.002	0.996	1.019	0.982	0.992	1.002	0.989	1.007	0.996	0.987	0.956	0.968	0.991	0.992	0.998
P06396	GSN	Gelsolin OS=Homo sapiens GN=GSN PE=1 SV=1 - [GELS_HUMAN]	0.928	0.936	1.134	0.992	0.939	1.132	0.954	0.976	1.72	1.655	1.804	1.961	1.926	2.021	3.159	3.237	3.272	4.294	4.333	4.374
P06396-2	GSN	Isoform 2 of Gelsolin OS=Homo sapiens GN=GSN - [GELS_HUMAN]	1.041	0.988	0.966	0.983	1.029	0.96	0.991	1.026	1.258	1.143	1.175	1.083	1.104	1.199	1.323	1.399	1.315	2.593	2.567	2.459
P06396-3	GSN	Isoform 3 of Gelsolin OS=Homo sapiens GN=GSN - [GELS_HUMAN]	0.996	1.029	1.019	0.96	1.004	0.949	1.037	1.011	1.015	1.024	1.122	1.076	1.011	0.978	1.047	0.971	0.946	1.546	1.498	1.52
P06400	RB1	Retinoblastoma-associated protein OS=Homo sapiens GN=RB1 PE=1 SV=2 - [RB_HUMAN]	0.992	0.987	1.004	1.008	0.981	1.006	1.009	0.993	1.021	1.015	1.024	1.01	1.036	1.041	1.056	1.083	1.067	1.033	1.046	1.052
P06493	CDK1	Cyclin-dependent kinase 1 OS=Homo sapiens GN=CDK1 PE=1 SV=3 - [CDK1_HUMAN]	0.972	1.003	1.011	0.999	0.992	1.007	1.007	0.997	0.99	0.987	0.99	1.013	1.026	1.016	0.98	0.969	0.946	1.068	1.054	1.045
P06576	ATP5B	ATP synthase subunit beta, mitochondrial OS=Homo sapiens GN=ATP5B PE=1 SV=3 - [ATPB_HUMAN]	0.994	1.018	0.993	1	1.025	0.977	1.002	0.993	1.005	1.012	0.994	1.035	0.993	0.976	1.01	0.985	0.979	1.079	1.053	1.058
P06702	S100A9	Protein S100-A9 OS=Homo sapiens GN=S100A9 PE=1 SV=1 - [S10A9_HUMAN]	1.097	1.001	1.005	0.915	0.935	1.01	0.912	1.158	1.346	1.138	1.051	1.527	1.035	1.898	1.127	1.548	1.142	0.864	1.333	1.482
P06727	APOA4	Apolipoprotein A-IV OS=Homo sapiens GN=APOA4 PE=1 SV=3 - [APOA4_HUMAN]	1.047	1.035	0.893	1.039	1.007	0.886	1.014	1.11	1.018	0.941	1.019	0.978	0.866	0.973	0.967	0.924	1.068	0.808	1.089	0.934
P06732	CKM	Creatine kinase M-type OS=Homo sapiens GN=CKM PE=1 SV=2 - [KCRM_HUMAN]	0.997	0.945	1.023	1.009	0.988	0.984	1.013	1.006	1.111	1.181	0.966	1.051	1.42	0.898	0.959	1.096	1.084	0.945	1.052	1.1
P06733	ENO1	Alpha-enolase OS=Homo sapiens GN=ENO1 PE=1 SV=2 - [ENOA_HUMAN]	1.004	1.013	0.995	0.995	1.017	0.976	0.999	1.007	0.993	0.988	0.999	0.969	0.973	0.969	0.933	0.947	0.887	0.86	0.83	0.821
P06744	GPI	Glucose-6-phosphate isomerase OS=Homo sapiens GN=GPI PE=1 SV=4 - [G6PI_HUMAN]	1.008	0.989	1.003	1.004	0.974	1.015	1.006	1.007	0.989	0.999	1.001	0.976	1.03	1.012	0.954	0.971	0.973	0.903	0.903	0.903
P06746	POLB	DNA polymerase beta OS=Homo sapiens GN=POLB PE=1 SV=3 - [DPOLB_HUMAN]	0.992	1.037	0.97	1.007	1.028	1.01	0.974	0.996	1.011	0.996	1.062	0.988	1.02	1.024	1.088	1.12	1.009	1.118	1.112	1.061
P06748	NPM1	Nucleophosmin OS=Homo sapiens GN=NPM1 PE=1 SV=2 - [NPM_HUMAN]	1.009	0.969	1.014	0.98	1.014	0.956	1.004	1.028	1.056	1.074	1.055	1.005	1.026	0.947	0.967	1.006	0.979	0.945	0.945	1.008
P06865	HEXA	Beta-hexosaminidase subunit alpha OS=Homo sapiens GN=HEXA PE=1 SV=2 - [HEXA_HUMAN]	1.013	0.989	1.024	0.992	0.946	1.038	0.962	1.019	0.959	1.035	0.954	1.053	0.988	1.004	0.937	0.971	1.075	1.044	1.065	1.114
P07093-2	SERPINE2	Isoform 2 of Glia-derived nexin OS=Homo sapiens GN=SERPINE2 - [GDN_HUMAN]	1.003	0.981	0.997	1.055	1.069	0.913	1.045	0.946	0.935	1.143	0.985	1.022	1.109	1.031	1.145	1.008	1.145	1.098	1.176	1.039
P07099	EPHX1	Epoxide hydrolase 1 OS=Homo sapiens GN=EPHX1 PE=1 SV=1 - [HYEP_HUMAN]	0.983	1.033	1.052	0.975	0.941	1.069	1.027	1.003	1.022	0.958	1.046	1.088	1.033	1.055	0.977	0.973	1.018	1.184	1.163	1.291
P07108-5	DBI	Isoform 5 of Acyl-CoA-binding protein OS=Homo sapiens GN=DBI - [ACBP_HUMAN]	1.045	1.134	0.957	0.879	1.13	0.961	0.894	1.031	0.835	0.817	0.812	1.058	0.78	0.978	0.84	0.894	0.735	0.85	0.802	0.929
P07195	LDHB	L-lactate dehydrogenase B chain OS=Homo sapiens GN=LDHB PE=1 SV=2 - [LDHB_HUMAN]	1.003	1.006	0.981	1.002	1.007	0.977	1.012	0.997	1	0.985	0.999	0.977	0.996	1.005	1.015	1.025	1.012	0.979	0.949	0.94
P07199	CENPB	Major centromere autoantigen B OS=Homo sapiens GN=CENPB PE=1 SV=2 - [CENPB_HUMAN]	0.949	1.049	0.984	1.027	1.004	0.953	1.039	0.999	0.997	0.9	1.013	0.933	0.94	1.014	1.038	1.073	0.97	1.068	1.135	1.073
P07203	GPX1	Glutathione peroxidase 1 OS=Homo sapiens GN=GPX1 PE=1 SV=4 - [GPX1_HUMAN]	1.043	1.04	0.96	0.963	1.04	0.979	0.933	1.033	0.969	0.968	0.986	1.02	0.984	1.045	1.013	1.144	1.093	1.529	1.439	1.422
P07205	PGK2	Phosphoglycerate kinase 2 OS=Homo sapiens GN=PGK2 PE=1 SV=3 - [PGK2_HUMAN]	1.021	1.031	0.955	1.005	1.031	0.997	0.962	1.015	0.981	0.995	1.033	0.987	0.875	0.98	0.925	1.009	0.973	0.91	0.901	0.798
P07225	PROS1	Vitamin K-dependent protein S OS=Homo sapiens GN=PROS1 PE=1 SV=1 - [PROS_HUMAN]	0.999	0.96	1.037	1.007	1.018	1.009	1.009	0.964	1.336	1.045	0.953	1.193	1.207	1.182	1.114	0.925	0.943	1.089	1.071	1.026
P07237	P4HB	Protein disulfide-isomerase OS=Homo sapiens GN=P4HB PE=1 SV=3 - [PDIA1_HUMAN]	0.998	0.99	0.996	1.017	0.99	0.988	1.027	1	1.023	0.983	1.015	0.954	0.986	0.999	1.007	1.023	0.98	0.999	0.984	0.976
P07332	FES	Tyrosine-protein kinase Fes/Fps OS=Homo sapiens GN=FES PE=1 SV=3 - [FES_HUMAN]	0.981	0.997	1.045	0.954	0.984	1.004	1.01	0.985	1	0.993	0.987	1.054	0.955	0.966	1.02	1.07	1.016	1.103	1.132	1.051
P07339	CTSD	Cathepsin D OS=Homo sapiens GN=CTSD PE=1 SV=1 - [CATD_HUMAN]	1.004	0.976	0.999	1.015	0.969	0.983	1.014	1.023	0.987	1.008	0.977	1.033	1.04	1.06	1.073	1.108	1.04	1.477	1.419	1.47
P07355-2	ANXA2	Isoform 2 of Annexin A2 OS=Homo sapiens GN=ANXA2 - [ANXA2_HUMAN]	0.992	0.988	1.001	1.016	0.998	0.99	1.006	1.002	1.004	1.012	1.011	0.996	1.005	1.012	1.057	1.058	1.063	1.297	1.294	1.305
P07384	CAPN1	Calpain-1 catalytic subunit OS=Homo sapiens GN=CAPN1 PE=1 SV=1 - [CAN1_HUMAN]	1.002	1.006	0.995	0.996	0.997	1.006	0.979	1.003	0.996	0.993	1	1.019	0.961	1.011	1.026	1.035	1.032	1.144	1.166	1.193
P07437	TUBB	Tubulin beta chain OS=Homo sapiens GN=TUBB PE=1 SV=2 - [TBB5_HUMAN]	1.005	0.975	1.015	0.991	0.979	1.03	0.975	1.011	0.99	1.042	1.009	1.01	1.028	1.001	1.006	1.035	1.031	0.985	0.992	1.026
P07451	CA3	Carbonic anhydrase 3 OS=Homo sapiens GN=CA3 PE=1 SV=3 - [CAH3_HUMAN]	0.952	1.065	0.878	1.101	1.053	1.026	0.963	0.961	1.144	1.134	1.105	1.051	1.3	1.234	1.134	1.192	1.235	1.045	1.256	1.139
P07476	IVL	Involucrin OS=Homo sapiens GN=IVL PE=1 SV=2 - [INVO_HUMAN]	0.981	1.021	0.972	1.033	1.066	0.91	0.985	1.052	1.067	0.978	1.079	0.92	0.993	1.114	1.181	1.063	1.203	1.101	1.088	1.108
P07686	HEXB	Beta-hexosaminidase subunit beta OS=Homo sapiens GN=HEXB PE=1 SV=3 - [HEXB_HUMAN]	1.02	0.978	1.057	0.967	0.989	1.014	0.984	0.995	0.968	1.061	1.005	0.975	1.045	0.994	0.99	0.987	1.01	1.011	1.023	1.051
P07737	PFN1	Profilin-1 OS=Homo sapiens GN=PFN1 PE=1 SV=2 - [PROF1_HUMAN]	1.001	0.979	0.999	1.023	0.984	1.006	1.026	0.986	1.027	1.015	1.025	1.008	1.02	1.023	1.093	1.047	1.05	1.051	1.063	1.074
P07738	BPGM	Bisphosphoglycerate mutase OS=Homo sapiens GN=BPGM PE=1 SV=2 - [PMGE_HUMAN]	0.943	1.017	0.955	1.006	1.012	0.944	0.995	0.972	1.016	1.005	0.975	1.039	0.968	1.066	1.02	1.042	1.02	1.1	1.164	1.113
P07741	APRT	Adenine phosphoribosyltransferase OS=Homo sapiens GN=APRT PE=1 SV=2 - [APT_HUMAN]	1	1.016	0.999	1	1.037	0.963	1.013	1.015	0.993	0.959	0.979	0.988	0.943	0.999	0.975	0.972	0.941	0.992	0.976	0.934
P07814	EPRS	Bifunctional glutamate/proline--tRNA ligase OS=Homo sapiens GN=EPRS PE=1 SV=5 - [SYEP_HUMAN]	1.014	1.01	0.992	0.988	1.007	0.993	0.998	1.007	0.999	1.007	1.007	0.992	0.981	0.995	0.975	1	0.953	0.905	0.908	0.885
P07858	CTSB	Cathepsin B OS=Homo sapiens GN=CTSB PE=1 SV=3 - [CATB_HUMAN]	1.036	1.006	1.017	0.969	0.975	1.064	0.901	0.891	0.902	1.174	0.936	1.213	1.172	1.091	1.098	1.061	1.536	1.931	2.054	2.213
P07864	LDHC	L-lactate dehydrogenase C chain OS=Homo sapiens GN=LDHC PE=1 SV=4 - [LDHC_HUMAN]	0.948	1.124	0.998	0.963	1.018	1.005	0.99	1.014	1.008	0.995	1.038	0.983	0.844	0.948	0.96	0.985	0.929	0.982	0.978	0.796
P07900-2	HSP90AA1	Isoform 2 of Heat shock protein HSP 90-alpha OS=Homo sapiens GN=HSP90AA1 - [HS90A_HUMAN]	0.998	0.985	1.022	1.008	0.986	1.02	0.995	1.004	1	1.025	1.003	0.988	1.02	0.997	0.981	0.977	1	0.982	0.977	0.99
P07902	GALT	Galactose-1-phosphate uridylyltransferase OS=Homo sapiens GN=GALT PE=1 SV=3 - [GALT_HUMAN]	0.992	0.954	1.028	1.067	1.031	1.02	0.961	0.998	1.061	1.017	1.025	0.969	0.988	1.037	0.982	1.07	1.024	1.052	1.045	1.037
P07910	HNRNPC	Heterogeneous nuclear ribonucleoproteins C1/C2 OS=Homo sapiens GN=HNRNPC PE=1 SV=4 - [HNRPC_HUMAN]	1.038	0.567	1.604	0.706	0.788	1.469	0.819	0.908	0.807	1.294	0.895	0.882	1.18	0.72	0.903	0.866	1.203	0.969	0.741	1.11
P07919	UQCRH	Cytochrome b-c1 complex subunit 6, mitochondrial OS=Homo sapiens GN=UQCRH PE=1 SV=2 - [QCR6_HUMAN]	0.966	0.996	0.994	1.045	1.024	1.024	0.999	0.97	1.045	0.963	1.035	0.995	0.99	1.016	1.043	1.005	0.95	1.056	1.009	0.999
P07948-2	LYN	Isoform 2 of Tyrosine-protein kinase Lyn OS=Homo sapiens GN=LYN - [LYN_HUMAN]	0.935	1.046	0.969	1.053	1.002	1.017	0.977	1.01	0.967	0.978	0.989	1.078	1.065	0.995	0.935	0.952	0.944	0.983	1.066	1.01
P07951	TPM2	Tropomyosin beta chain OS=Homo sapiens GN=TPM2 PE=1 SV=1 - [TPM2_HUMAN]	0.947	1.012	0.949	1.069	1.041	0.952	1.045	0.963	0.989	1.238	0.998	1.026	1.361	0.916	1.05	1.114	1.12	0.989	1.121	1.144
P07954	FH	Fumarate hydratase, mitochondrial OS=Homo sapiens GN=FH PE=1 SV=3 - [FUMH_HUMAN]	1.006	0.975	1.025	0.997	0.977	1.012	0.997	1.008	1.007	1.017	1.021	1	1.012	0.99	1.01	1.011	1.041	1.002	1.012	1.028
P07992	ERCC1	DNA excision repair protein ERCC-1 OS=Homo sapiens GN=ERCC1 PE=1 SV=1 - [ERCC1_HUMAN]	1.02	0.985	0.971	1.035	1.049	0.953	1.11	0.973	0.995	0.995	0.941	0.944	0.94	1.049	0.89	1.156	0.878	0.927	0.918	0.894
P07996	THBS1	Thrombospondin-1 OS=Homo sapiens GN=THBS1 PE=1 SV=2 - [TSP1_HUMAN]	0.997	1.176	0.943	0.921	1.174	0.941	0.926	0.98	0.951	0.997	0.957	1	1.032	0.96	1.043	0.945	0.952	0.891	1.007	0.94
P08107	HSPA1A	Heat shock 70 kDa protein 1A/1B OS=Homo sapiens GN=HSPA1A PE=1 SV=5 - [HSP71_HUMAN]	1	1.014	0.979	1.002	1.008	0.998	0.989	1.003	0.977	0.99	0.986	0.961	0.971	0.964	0.933	0.952	0.913	0.906	0.864	0.85
P08133	ANXA6	Annexin A6 OS=Homo sapiens GN=ANXA6 PE=1 SV=3 - [ANXA6_HUMAN]	0.875	0.997	0.857	1.21	1.01	0.899	1.222	0.862	1.062	0.859	0.806	0.793	0.78	0.95	1.325	1.077	1.099	1.593	1.376	1.333
P08236	GUSB	Beta-glucuronidase OS=Homo sapiens GN=GUSB PE=1 SV=2 - [BGLR_HUMAN]	1.001	0.956	1.056	0.979	0.971	1.059	0.99	0.986	1.015	1.032	1.028	1.003	1.04	1.027	1.005	1.03	1.05	1.028	1.041	1.058
P08237-3	PFKM	Isoform 3 of 6-phosphofructokinase, muscle type OS=Homo sapiens GN=PFKM - [K6PF_HUMAN]	0.992	0.992	1.009	1.001	1.001	1.004	0.997	1.004	1.009	1.013	1.009	0.998	1.026	1.021	0.982	0.969	0.952	0.882	0.879	0.869
P08238	HSP90AB1	Heat shock protein HSP 90-beta OS=Homo sapiens GN=HSP90AB1 PE=1 SV=4 - [HS90B_HUMAN]	0.992	0.993	1.018	1.007	0.976	1.03	0.985	1.004	0.993	1.032	1.002	1	0.999	0.999	0.966	0.951	0.969	0.917	0.915	0.9
P08240	SRPR	Signal recognition particle receptor subunit alpha OS=Homo sapiens GN=SRPR PE=1 SV=2 - [SRPR_HUMAN]	0.983	1.007	1.017	1.008	1	0.985	1.018	0.986	1.05	0.982	1.017	0.99	1.034	1.044	1.046	1.016	1.01	1.065	1.034	0.987
P08397	HMBS	Porphobilinogen deaminase OS=Homo sapiens GN=HMBS PE=1 SV=2 - [HEM3_HUMAN]	0.982	1.021	0.998	1.012	0.993	1.011	0.975	1.006	1.006	0.996	0.968	0.993	0.955	1.02	0.949	0.996	0.984	0.931	0.938	0.911
P08514-2	ITGA2B	Isoform 2 of Integrin alpha-IIb OS=Homo sapiens GN=ITGA2B - [ITA2B_HUMAN]	1	1.003	1.023	0.954	0.939	0.997	1.076	0.98	1.009	1.099	1.068	0.931	0.934	0.989	0.952	0.97	0.941	0.601	0.686	0.534
P08559-4	PDHA1	Isoform 4 of Pyruvate dehydrogenase E1 component subunit alpha, somatic form, mitochondrial OS=Homo sapiens GN=PDHA1 - [ODPA_HUMAN]	1.008	1.004	0.975	1.008	1.021	0.977	0.989	0.999	1.009	0.999	0.992	1.005	1.013	0.996	1	0.991	0.991	1.037	1.036	1.041
P08574	CYC1	Cytochrome c1, heme protein, mitochondrial OS=Homo sapiens GN=CYC1 PE=1 SV=3 - [CY1_HUMAN]	0.995	1.012	1	0.985	1.011	1.026	0.952	0.996	0.965	1.053	1.007	1.004	1.059	0.927	1.004	0.959	1.022	1.001	0.982	1.018
P08579	SNRPB2	U2 small nuclear ribonucleoprotein B'' OS=Homo sapiens GN=SNRPB2 PE=1 SV=1 - [RU2B_HUMAN]	0.994	1.023	0.969	1.028	1.035	0.975	1.012	0.98	1.024	1.002	1.03	0.967	0.923	1.056	1.04	0.994	0.985	1.091	1.056	0.928
P08582	MFI2	Melanotransferrin OS=Homo sapiens GN=MFI2 PE=1 SV=2 - [TRFM_HUMAN]	1.033	0.913	1.05	0.966	0.939	1.003	1.02	0.991	0.997	0.971	0.981	0.939	1.062	0.912	0.931	0.939	1.047	0.929	1.03	1.015
P08590	MYL3	Myosin light chain 3 OS=Homo sapiens GN=MYL3 PE=1 SV=3 - [MYL3_HUMAN]	0.67	1.188	1.08	0.986	1.188	0.79	1.103	0.924	1.251	1.319	1.494	2.262	1.793	1.493	1.273	1.237	1.136	1.484	1.69	1.606
P08621	SNRNP70	U1 small nuclear ribonucleoprotein 70 kDa OS=Homo sapiens GN=SNRNP70 PE=1 SV=2 - [RU17_HUMAN]	0.99	1.024	0.983	1.013	1.019	0.985	1.014	0.994	1.007	1.012	1.017	1	1.001	1.012	1.025	1.019	0.964	1.039	1.019	0.979
P08648	ITGA5	Integrin alpha-5 OS=Homo sapiens GN=ITGA5 PE=1 SV=2 - [ITA5_HUMAN]	1.024	0.99	1.021	0.967	1.015	0.983	0.978	1.014	0.984	0.963	0.945	0.998	0.982	0.972	0.926	0.96	0.926	1.12	1.06	1.077
P08670	VIM	Vimentin OS=Homo sapiens GN=VIM PE=1 SV=4 - [VIME_HUMAN]	0.998	1.014	0.973	1.017	1.013	0.977	1.019	0.996	1.01	0.985	1.012	0.983	0.974	0.999	1.039	1.03	1.008	1.104	1.088	1.057
P08697	SERPINF2	Alpha-2-antiplasmin OS=Homo sapiens GN=SERPINF2 PE=1 SV=3 - [A2AP_HUMAN]	0.975	1.103	0.921	1.023	1.047	0.897	0.989	0.992	0.895	1.011	0.915	0.951	1.1	1.036	1.017	0.904	1.064	1.038	0.913	0.92
P08754	GNAI3	Guanine nucleotide-binding protein G(k) subunit alpha OS=Homo sapiens GN=GNAI3 PE=1 SV=3 - [GNAI3_HUMAN]	1.003	0.988	1.024	0.978	0.981	1.088	0.961	1.01	0.967	1.038	0.979	1.038	1.037	1.026	0.987	0.997	1.112	1.138	1.152	1.218
P08758	ANXA5	Annexin A5 OS=Homo sapiens GN=ANXA5 PE=1 SV=2 - [ANXA5_HUMAN]	0.988	1.01	0.995	1.008	1	0.999	1.01	0.991	1.004	0.992	1.011	0.976	1.013	1.029	1.033	1.056	1.047	1.152	1.128	1.127
P08779	KRT16	Keratin, type I cytoskeletal 16 OS=Homo sapiens GN=KRT16 PE=1 SV=4 - [K1C16_HUMAN]	1.062	1.922	0.493	0.547	1.791	0.649	0.588	1.006	0.651	1.324	1.507	0.906	0.381	3.992	0.644	1.07	0.792	0.691	0.938	0.534
P09012	SNRPA	U1 small nuclear ribonucleoprotein A OS=Homo sapiens GN=SNRPA PE=1 SV=3 - [SNRPA_HUMAN]	1.012	1.019	0.958	0.989	1.015	0.992	0.991	1.009	1.002	0.994	0.97	0.967	0.999	0.992	0.969	0.983	0.953	0.976	0.977	0.94
P09017	HOXC4	Homeobox protein Hox-C4 OS=Homo sapiens GN=HOXC4 PE=1 SV=2 - [HXC4_HUMAN]	0.985	0.808	1.264	1.017	1.012	1.027	0.99	0.982	0.988	0.948	0.979	0.953	1.07	0.863	0.932	1.006	0.96	0.973	1.007	1.131
P09110	ACAA1	3-ketoacyl-CoA thiolase, peroxisomal OS=Homo sapiens GN=ACAA1 PE=1 SV=2 - [THIK_HUMAN]	1.034	0.989	1.001	1.001	1.001	1.002	0.995	1.013	0.991	0.995	0.995	1.021	0.995	0.978	0.993	0.996	0.976	0.928	0.977	0.967
P09132	SRP19	Signal recognition particle 19 kDa protein OS=Homo sapiens GN=SRP19 PE=1 SV=3 - [SRP19_HUMAN]	1.021	0.979	1.014	0.97	0.963	1.081	0.914	1.031	0.946	1.003	1.08	1.075	1.023	0.987	0.888	0.946	0.939	0.916	0.872	0.949
P09211	GSTP1	Glutathione S-transferase P OS=Homo sapiens GN=GSTP1 PE=1 SV=2 - [GSTP1_HUMAN]	1.032	0.97	1.047	0.949	0.97	1.037	0.941	1.023	0.95	1.089	0.998	1.066	1.046	0.968	0.985	0.98	1.035	0.946	0.972	1.068
P09234	SNRPC	U1 small nuclear ribonucleoprotein C OS=Homo sapiens GN=SNRPC PE=1 SV=1 - [RU1C_HUMAN]	0.961	0.96	1.088	1.047	0.926	1.085	1.021	0.989	0.975	0.95	1.062	0.956	1.076	1.04	1.051	1.021	1.039	0.997	0.977	1.047
P09326	CD48	CD48 antigen OS=Homo sapiens GN=CD48 PE=1 SV=2 - [CD48_HUMAN]	1.001	0.954	1.065	0.898	1.048	0.958	1.012	0.973	0.961	1.024	0.942	1.018	0.824	0.927	0.962	0.858	0.889	0.75	0.81	0.736
P09382	LGALS1	Galectin-1 OS=Homo sapiens GN=LGALS1 PE=1 SV=2 - [LEG1_HUMAN]	1.019	1	0.98	0.987	1.019	0.972	0.987	1.011	0.973	0.992	0.973	0.949	0.996	0.942	0.968	0.989	0.946	1.171	1.103	1.165
P09429	HMGB1	High mobility group protein B1 OS=Homo sapiens GN=HMGB1 PE=1 SV=3 - [HMGB1_HUMAN]	1.023	0.96	1.049	0.967	0.966	1.054	0.954	1.028	0.965	1.041	1.018	1.035	1.05	0.989	0.973	1.028	1.032	1.004	1.032	1.033
P09467	FBP1	Fructose-1,6-bisphosphatase 1 OS=Homo sapiens GN=FBP1 PE=1 SV=5 - [F16P1_HUMAN]	1.01	0.992	1.024	0.999	1.006	0.996	0.969	1.041	0.975	1.006	0.978	0.989	0.971	0.979	0.935	0.957	0.942	0.941	0.974	0.964
P09486	SPARC	SPARC OS=Homo sapiens GN=SPARC PE=1 SV=1 - [SPRC_HUMAN]	1.075	0.944	0.985	1.008	1.074	0.962	1.014	0.954	1.032	1.152	0.959	1.181	1.076	1.239	1.025	1.03	1.162	1.578	1.544	1.492
P09488	GSTM1	Glutathione S-transferase Mu 1 OS=Homo sapiens GN=GSTM1 PE=1 SV=3 - [GSTM1_HUMAN]	0.961	0.92	1.075	1.057	0.921	1.069	1.043	0.96	1.038	1.103	1.041	1.023	1.151	1.102	1.243	1.162	1.225	1.176	1.155	1.186
P09497-2	CLTB	Isoform Non-brain of Clathrin light chain B OS=Homo sapiens GN=CLTB - [CLCB_HUMAN]	0.994	1.057	0.955	1	1.014	0.995	1.006	1.003	1.007	0.987	1.013	0.978	0.989	1.01	1.023	1.026	0.95	1.014	0.98	0.937
P09525	ANXA4	Annexin A4 OS=Homo sapiens GN=ANXA4 PE=1 SV=4 - [ANXA4_HUMAN]	1.019	1.003	0.995	0.989	1.021	0.978	0.983	1.017	0.976	0.968	0.998	1.023	0.976	1.014	1.021	1.004	1.055	1.195	1.225	1.179
P09543	CNP	2',3'-cyclic-nucleotide 3'-phosphodiesterase OS=Homo sapiens GN=CNP PE=1 SV=2 - [CN37_HUMAN]	0.996	1.01	1.002	0.987	1.025	1	0.983	0.999	0.995	0.995	1.001	0.969	0.967	1.002	0.971	0.956	0.961	0.99	0.989	0.962
P09619	PDGFRB	Platelet-derived growth factor receptor beta OS=Homo sapiens GN=PDGFRB PE=1 SV=1 - [PGFRB_HUMAN]	0.973	1.014	0.998	0.999	0.994	1.035	0.99	0.953	0.93	0.896	0.875	0.782	0.816	0.785	0.814	0.805	0.749	0.665	0.663	0.691
P09622	DLD	Dihydrolipoyl dehydrogenase, mitochondrial OS=Homo sapiens GN=DLD PE=1 SV=2 - [DLDH_HUMAN]	1.009	1.008	0.985	1.001	1.015	0.999	0.991	0.989	0.986	1.022	0.999	1.003	1.022	1.019	1.044	0.993	1.015	1.148	1.14	1.126
P09651	HNRNPA1	Heterogeneous nuclear ribonucleoprotein A1 OS=Homo sapiens GN=HNRNPA1 PE=1 SV=5 - [ROA1_HUMAN]	0.99	0.968	1.043	0.986	0.996	1.006	0.994	1.007	0.976	1.004	1.006	1.002	1.022	0.985	0.976	0.986	0.981	0.976	0.972	1.001
P09661	SNRPA1	U2 small nuclear ribonucleoprotein A' OS=Homo sapiens GN=SNRPA1 PE=1 SV=2 - [RU2A_HUMAN]	0.973	1.008	0.973	1.024	0.979	0.999	1.025	0.988	1.055	1.082	1.055	0.984	1.038	1.018	1.064	1.075	1.033	1.074	1.037	1.024
P09669	COX6C	Cytochrome c oxidase subunit 6C OS=Homo sapiens GN=COX6C PE=1 SV=2 - [COX6C_HUMAN]	1.013	0.957	1.013	0.969	0.985	1.019	0.988	0.99	1.014	1.098	1.053	1.021	1.09	0.992	1	1.056	1.053	1.006	1.038	1.232
P09874	PARP1	Poly [ADP-ribose] polymerase 1 OS=Homo sapiens GN=PARP1 PE=1 SV=4 - [PARP1_HUMAN]	0.995	1	0.994	1.003	1	0.997	1	1.004	1.005	1.003	1.016	0.998	0.992	1.003	0.997	1.008	0.999	1.012	1.011	0.988
P09884	POLA1	DNA polymerase alpha catalytic subunit OS=Homo sapiens GN=POLA1 PE=1 SV=2 - [DPOLA_HUMAN]	1.019	0.989	0.989	1.005	0.995	1.013	0.994	1.013	1.013	1.001	1.014	1.01	0.998	1.011	1.001	0.985	1.003	0.919	0.914	0.883
P09913	IFIT2	Interferon-induced protein with tetratricopeptide repeats 2 OS=Homo sapiens GN=IFIT2 PE=1 SV=1 - [IFIT2_HUMAN]	0.942	1.075	0.962	1.026	1	0.996	1.03	0.978	1.059	1.082	0.955	0.961	0.907	1.114	0.955	1.137	1.023	1.339	1.289	1.037
P09914	IFIT1	Interferon-induced protein with tetratricopeptide repeats 1 OS=Homo sapiens GN=IFIT1 PE=1 SV=2 - [IFIT1_HUMAN]	1.019	0.974	1.057	0.917	1.007	1.041	0.997	0.974	0.96	0.945	0.971	0.911	0.93	0.937	0.949	0.878	0.921	0.766	0.761	0.651
P09958	FURIN	Furin OS=Homo sapiens GN=FURIN PE=1 SV=2 - [FURIN_HUMAN]	0.977	0.795	1.26	0.95	0.867	1.13	0.944	1.057	0.962	1.129	0.966	1.085	1.139	0.989	1.086	1.147	1.138	1.238	1.239	1.486
P09960	LTA4H	Leukotriene A-4 hydrolase OS=Homo sapiens GN=LTA4H PE=1 SV=2 - [LKHA4_HUMAN]	1	0.996	1.014	1	1.005	0.989	1.003	0.997	0.968	0.974	0.983	0.963	0.971	0.986	1.001	0.951	0.942	0.932	0.927	0.937
P09972	ALDOC	Fructose-bisphosphate aldolase C OS=Homo sapiens GN=ALDOC PE=1 SV=2 - [ALDOC_HUMAN]	0.992	1.016	0.974	1.008	1.014	0.979	0.999	1.012	0.964	0.945	0.942	0.944	0.933	0.934	0.889	0.895	0.853	0.795	0.795	0.751
P0C025	NUDT17	Nucleoside diphosphate-linked moiety X motif 17 OS=Homo sapiens GN=NUDT17 PE=2 SV=2 - [NUD17_HUMAN]	0.963	1.013	1.016	1.012	0.988	1.101	0.997	0.912	1.012	0.931	1.185	0.867	0.978	1.045	1.03	1.051	1.324	0.95	0.941	0.955
P0C0L5	C4B	Complement C4-B OS=Homo sapiens GN=C4B PE=1 SV=2 - [CO4B_HUMAN]	0.976	1.001	1.008	0.998	1.027	0.994	0.937	1.024	1.084	1.146	0.959	1.145	1.195	1.141	1.046	0.932	1.076	1.048	1.075	1.126
P0C0S5	H2AFZ	Histone H2A.Z OS=Homo sapiens GN=H2AFZ PE=1 SV=2 - [H2AZ_HUMAN]	0.994	1.015	0.987	1.004	1.006	0.954	1.038	0.988	0.987	0.987	1.012	1.046	0.971	0.982	1.061	1.024	1.008	1.065	1.065	1.017
P0C2W1	FBXO45	F-box/SPRY domain-containing protein 1 OS=Homo sapiens GN=FBXO45 PE=1 SV=1 - [FBSP1_HUMAN]	1.047	0.944	1.016	0.951	1.011	0.98	1.005	1.006	1.006	1.039	1.072	1.021	1.038	1.01	1.009	1.018	1.003	0.958	1.022	0.983
P0C2Y1	NBPF7	Putative neuroblastoma breakpoint family member 7 OS=Homo sapiens GN=NBPF7 PE=5 SV=1 - [NBPF7_HUMAN]	1.024	1.007	0.986	0.982	1.103	0.861	1.053	0.978	0.903	0.958	1.005	0.924	0.997	1.012	0.961	1.028	0.989	0.872	0.846	0.841
P0C7P0	CISD3	CDGSH iron-sulfur domain-containing protein 3, mitochondrial OS=Homo sapiens GN=CISD3 PE=1 SV=1 - [CISD3_HUMAN]	1.067	1.016	0.955	0.977	1.12	0.922	0.987	0.979	0.945	0.933	0.936	0.953	0.943	1.037	0.994	0.904	0.808	1.02	0.99	0.955
P0C7T5	ATXN1L	Ataxin-1-like OS=Homo sapiens GN=ATXN1L PE=1 SV=1 - [ATX1L_HUMAN]	0.986	1.051	0.971	1	0.97	1.018	0.983	0.985	0.979	1.029	0.987	1.015	1.041	0.995	1.145	1.068	1.071	1.149	1.101	1.097
P0C870	JMJD7	JmjC domain-containing protein 7 OS=Homo sapiens GN=JMJD7 PE=2 SV=1 - [JMJD7_HUMAN]	1.053	0.459	2.011	0.469	0.832	1.222	0.775	1.014	0.781	1.105	0.824	1.174	1.766	0.473	0.812	0.9	1.245	0.541	0.627	2.33
P0CAP2	POLR2M	DNA-directed RNA polymerase II subunit GRINL1A OS=Homo sapiens GN=POLR2M PE=1 SV=1 - [GRL1A_HUMAN]	1.008	1.051	0.928	1.038	1.004	0.987	1.018	0.992	1.021	0.987	0.981	1.012	0.922	1.019	0.975	1.058	0.962	1.016	1.003	0.919
P0CB43	FAM203B	Protein FAM203B OS=Homo sapiens GN=FAM203B PE=1 SV=1 - [F203B_HUMAN]	1	1.009	1.027	0.974	0.998	0.996	0.996	0.999	1.013	1.027	1.017	0.965	1.043	0.989	1.01	1.019	1.057	0.889	0.878	0.938
P0CG12	CHTF8	Chromosome transmission fidelity protein 8 homolog isoform 2 OS=Homo sapiens GN=CHTF8 PE=1 SV=1 - [CTF8A_HUMAN]	0.938	1.05	0.999	1.036	1.037	0.935	1.084	0.942	0.98	1.035	1.013	1.008	1.004	1.062	1.027	1.074	1.002	0.957	0.98	0.996
P0CG34	TMSB15A	Thymosin beta-15A OS=Homo sapiens GN=TMSB15A PE=1 SV=1 - [TB15A_HUMAN]	1.024	0.998	1.007	0.968	1.024	0.982	0.969	1.009	0.997	1.02	1.035	1.057	1.021	1.007	1.009	0.904	0.988	1.002	0.953	0.96
P0CG38	POTEI	POTE ankyrin domain family member I OS=Homo sapiens GN=POTEI PE=3 SV=1 - [POTEI_HUMAN]	0.994	1.114	0.897	1.109	1.038	0.865	1.077	0.991	0.971	0.888	0.966	0.913	0.871	0.911	0.956	0.842	0.687	1.176	1.061	0.832
P0CG39	POTEJ	POTE ankyrin domain family member J OS=Homo sapiens GN=POTEJ PE=3 SV=1 - [POTEJ_HUMAN]	1.006	1.122	1.024	0.861	0.964	0.999	0.984	1.064	0.804	0.863	0.887	1.156	0.978	0.907	0.91	0.922	0.809	1.029	0.986	1.006
P0CJ78	ZNF865	Zinc finger protein 865 OS=Homo sapiens GN=ZNF865 PE=3 SV=1 - [ZN865_HUMAN]	1.025	0.97	1.035	0.978	0.976	0.97	1.023	1.016	1.045	1.015	1.065	0.981	1.059	1.051	1.02	1.073	1.059	1.066	0.974	1.151
P0CJ79	ZNF888	Zinc finger protein 888 OS=Homo sapiens GN=ZNF888 PE=3 SV=1 - [ZN888_HUMAN]	1.038	0.947	1.026	1.044	0.904	1.064	0.942	1.058	0.877	0.887	0.841	0.984	1.028	1.076	0.998	0.893	0.873	1.158	1.228	1.289
P0CW22	RPS17L	40S ribosomal protein S17-like OS=Homo sapiens GN=RPS17L PE=1 SV=1 - [RS17L_HUMAN]	0.992	1.012	0.98	1.025	1.004	0.987	1.014	0.995	1.03	1.041	1.029	0.947	1.012	0.996	0.991	0.975	0.969	0.945	0.917	0.89
P0DI83	RAB34	Ras-related protein Rab-34, isoform NARR OS=Homo sapiens GN=RAB34 PE=1 SV=1 - [NARR_HUMAN]	1.047	1.035	0.937	0.995	1.015	0.917	1.119	0.95	1.095	1.049	1.005	1.09	1.061	1.03	1.05	1.088	1.013	1.086	1.059	0.967
P10072	HKR1	Krueppel-related zinc finger protein 1 OS=Homo sapiens GN=HKR1 PE=2 SV=4 - [HKR1_HUMAN]	0.734	0.978	1.087	1.18	0.937	0.996	0.98	1.1	0.957	1.052	1.032	0.634	0.979	1.119	1.045	1.053	1.158	1.016	1.243	1.341
P10074	ZBTB48	Zinc finger and BTB domain-containing protein 48 OS=Homo sapiens GN=ZBTB48 PE=1 SV=2 - [ZBT48_HUMAN]	0.905	1.021	0.963	1.143	1.05	0.962	1.05	0.937	1.071	1.005	1.025	0.965	0.915	1.054	1.038	1.078	0.892	1.248	1.099	1.107
P10075	GLI4	Zinc finger protein GLI4 OS=Homo sapiens GN=GLI4 PE=1 SV=2 - [GLI4_HUMAN]	0.914	0.989	0.965	1.122	0.926	1.151	0.866	1.068	1.068	0.976	1.091	0.807	1.035	1.074	0.999	1.062	1.033	0.892	1.045	0.932
P10109	FDX1	Adrenodoxin, mitochondrial OS=Homo sapiens GN=FDX1 PE=1 SV=1 - [ADX_HUMAN]	0.975	1.032	0.983	0.985	1.066	0.967	0.986	0.975	0.943	0.974	1	1.032	0.976	0.983	1.026	0.963	0.971	0.991	1.001	0.999
P10114	RAP2A	Ras-related protein Rap-2a OS=Homo sapiens GN=RAP2A PE=1 SV=1 - [RAP2A_HUMAN]	0.945	1.016	1.036	1.014	1.019	0.948	1.051	1.004	1.017	0.943	0.994	0.967	1	0.978	1.134	1.038	1.207	1.032	1.036	1.08
P10124	SRGN	Serglycin OS=Homo sapiens GN=SRGN PE=1 SV=3 - [SRGN_HUMAN]	0.99	1.016	0.94	1.052	0.971	0.868	1.1	1.072	1.459	1.257	1.561	1.433	1.354	1.358	1.555	1.921	1.65	1.421	1.265	1.366
P10155	TROVE2	60 kDa SS-A/Ro ribonucleoprotein OS=Homo sapiens GN=TROVE2 PE=1 SV=2 - [RO60_HUMAN]	1.008	0.989	1.026	0.984	0.974	0.999	0.976	1.013	0.986	1.018	1.008	1.017	0.992	0.969	0.976	0.973	0.998	1.054	1.046	1.041
P10242-7	MYB	Isoform 7 of Transcriptional activator Myb OS=Homo sapiens GN=MYB - [MYB_HUMAN]	0.999	1.012	0.993	0.999	1.003	0.986	1	1.003	0.873	0.848	0.867	0.81	0.792	0.784	0.71	0.681	0.655	0.614	0.6	0.566
P10244	MYBL2	Myb-related protein B OS=Homo sapiens GN=MYBL2 PE=1 SV=1 - [MYBB_HUMAN]	1.033	0.958	0.993	0.994	0.989	0.989	1.025	0.996	0.988	1.053	1.092	1.144	1.113	1.075	1.104	1.113	1.122	0.73	0.75	0.737
P10253	GAA	Lysosomal alpha-glucosidase OS=Homo sapiens GN=GAA PE=1 SV=4 - [LYAG_HUMAN]	1.037	0.949	1.04	0.973	0.973	1.034	0.981	0.99	0.933	1.007	0.998	1.061	1.114	1.015	1.017	1.007	1.028	1.11	1.111	1.328
P10301	RRAS	Ras-related protein R-Ras OS=Homo sapiens GN=RRAS PE=1 SV=1 - [RRAS_HUMAN]	0.964	0.99	1.019	1.007	0.967	1.04	1	1.019	1.056	1.012	1.005	0.982	1.053	1.065	1.095	1.047	1.195	1.674	1.67	1.647
P10398	ARAF	Serine/threonine-protein kinase A-Raf OS=Homo sapiens GN=ARAF PE=1 SV=2 - [ARAF_HUMAN]	1.007	0.992	1.027	0.958	0.998	0.991	0.986	1.005	0.968	1.031	0.984	1.093	1.09	0.91	0.97	0.997	1.099	0.964	1.029	1.053
P10412	HIST1H1E	Histone H1.4 OS=Homo sapiens GN=HIST1H1E PE=1 SV=2 - [H14_HUMAN]	1.006	0.992	0.983	1.025	0.985	0.994	0.997	1.024	0.987	0.96	1.019	0.98	1.013	1.034	1.038	1.071	0.995	1.227	1.155	1.155
P10515	DLAT	Dihydrolipoyllysine-residue acetyltransferase component of pyruvate dehydrogenase complex, mitochondrial OS=Homo sapiens GN=DLAT PE=1 SV=3 - [ODP2_HUMAN]	0.991	1.012	0.979	1.016	0.996	0.99	1.016	1.004	1.012	0.987	1.017	0.989	0.985	1.024	1.01	1.029	0.989	1.065	1.028	1.029
P10586-2	PTPRF	Isoform 2 of Receptor-type tyrosine-protein phosphatase F OS=Homo sapiens GN=PTPRF - [PTPRF_HUMAN]	0.986	0.998	1.052	0.933	0.95	1.04	0.92	1.091	0.96	0.99	0.926	0.959	0.974	0.98	0.989	0.95	1.063	0.909	0.896	1.024
P10588	NR2F6	Nuclear receptor subfamily 2 group F member 6 OS=Homo sapiens GN=NR2F6 PE=1 SV=2 - [NR2F6_HUMAN]	1.07	0.969	1	1.014	1.113	0.92	1.034	0.928	0.913	0.975	0.903	0.997	0.977	0.948	0.903	1.049	0.987	1.04	1.004	1.115
P10599	TXN	Thioredoxin OS=Homo sapiens GN=TXN PE=1 SV=3 - [THIO_HUMAN]	0.991	1.014	1	1.001	1.028	0.983	1.003	0.999	0.997	1.005	1.04	0.948	0.996	1.023	1.031	1.12	1.042	1.082	1.037	1.039
P10606	COX5B	Cytochrome c oxidase subunit 5B, mitochondrial OS=Homo sapiens GN=COX5B PE=1 SV=2 - [COX5B_HUMAN]	1.032	0.986	1.006	0.983	0.986	1.014	1.005	1.019	0.993	1.021	1.038	1.037	1.029	1.018	1.055	1.034	1.023	1.096	1.082	1.096
P10619	CTSA	Lysosomal protective protein OS=Homo sapiens GN=CTSA PE=1 SV=2 - [PPGB_HUMAN]	0.994	0.954	1.108	0.916	0.966	1.028	0.988	1.013	0.986	0.982	0.984	1.085	0.966	0.977	0.915	1.005	0.995	0.976	0.961	1.048
P10643	C7	Complement component C7 OS=Homo sapiens GN=C7 PE=1 SV=2 - [CO7_HUMAN]	1.063	1.036	0.946	0.968	1.223	0.871	0.918	1.002	1.11	1.309	1.051	0.963	1.035	0.979	1.149	0.989	1.101	0.903	0.847	0.817
P10644	PRKAR1A	cAMP-dependent protein kinase type I-alpha regulatory subunit OS=Homo sapiens GN=PRKAR1A PE=1 SV=1 - [KAP0_HUMAN]	0.999	0.993	0.999	1.024	0.983	1.001	1.029	0.969	1.017	0.991	1.022	0.975	0.982	1.015	1.085	1.058	1.029	1.171	1.205	1.151
P10746	UROS	Uroporphyrinogen-III synthase OS=Homo sapiens GN=UROS PE=1 SV=1 - [HEM4_HUMAN]	0.997	0.942	1.07	0.95	0.952	1.086	1.008	0.96	0.967	1.061	0.972	1.075	1.09	0.929	1.027	1	1.023	0.975	0.905	1.024
P10768	ESD	S-formylglutathione hydrolase OS=Homo sapiens GN=ESD PE=1 SV=2 - [ESTD_HUMAN]	1.002	0.996	1.056	0.977	0.973	1.046	0.961	1.004	0.967	1.042	0.998	0.998	1.061	0.965	1.014	1.012	1.041	1.016	1.003	1.078
P10809	HSPD1	60 kDa heat shock protein, mitochondrial OS=Homo sapiens GN=HSPD1 PE=1 SV=2 - [CH60_HUMAN]	1.004	1.014	0.978	1.005	1.013	0.989	1.002	0.998	1.023	1.009	1.019	1.003	0.966	0.994	0.997	0.991	0.96	1.029	0.997	0.987
P10914	IRF1	Interferon regulatory factor 1 OS=Homo sapiens GN=IRF1 PE=1 SV=2 - [IRF1_HUMAN]	1.003	1.071	0.917	1.021	1	0.969	1.123	0.904	0.872	0.703	0.868	0.647	0.72	0.68	0.911	0.807	0.799	0.551	0.592	0.481
P11021	HSPA5	78 kDa glucose-regulated protein OS=Homo sapiens GN=HSPA5 PE=1 SV=2 - [GRP78_HUMAN]	0.986	0.994	1.012	1.013	0.985	1.003	1.01	0.999	1.003	0.982	1.009	0.973	0.989	0.999	0.999	0.994	0.972	0.956	0.938	0.921
P11047	LAMC1	Laminin subunit gamma-1 OS=Homo sapiens GN=LAMC1 PE=1 SV=3 - [LAMC1_HUMAN]	1.022	0.957	1.046	0.951	1.002	0.997	1.023	1.008	0.996	0.945	0.953	0.996	0.969	0.89	1.013	1.064	0.96	0.88	0.912	0.976
P11049	CD37	Leukocyte antigen CD37 OS=Homo sapiens GN=CD37 PE=1 SV=2 - [CD37_HUMAN]	1.022	1.02	1.001	0.984	1.031	1.022	0.986	0.964	0.849	0.794	0.812	0.893	0.773	0.885	0.753	0.758	0.739	0.585	0.624	0.557
P11142	HSPA8	Heat shock cognate 71 kDa protein OS=Homo sapiens GN=HSPA8 PE=1 SV=1 - [HSP7C_HUMAN]	1.003	0.99	1.005	0.997	0.988	1.01	0.998	1.003	0.986	0.978	1.002	0.956	0.998	0.981	0.969	0.976	0.973	0.93	0.916	0.92
P11166	SLC2A1	Solute carrier family 2, facilitated glucose transporter member 1 OS=Homo sapiens GN=SLC2A1 PE=1 SV=2 - [GTR1_HUMAN]	0.986	1.012	0.974	0.999	1.013	0.984	0.977	1.045	0.993	0.985	0.991	0.956	0.939	0.987	0.856	0.818	0.797	0.774	0.717	0.712
P11169	SLC2A3	Solute carrier family 2, facilitated glucose transporter member 3 OS=Homo sapiens GN=SLC2A3 PE=1 SV=1 - [GTR3_HUMAN]	1.033	1.054	0.956	0.983	0.993	0.946	1.034	1.008	0.973	0.928	0.943	0.949	0.866	0.925	0.883	0.889	0.888	0.786	0.821	0.748
P11171	EPB41	Protein 4.1 OS=Homo sapiens GN=EPB41 PE=1 SV=4 - [41_HUMAN]	1.012	1.024	0.979	1	1.023	0.911	1.055	0.975	1.01	0.989	0.946	1.001	0.959	0.983	0.934	1.005	0.903	0.903	0.894	0.922
P11171-5	EPB41	Isoform 5 of Protein 4.1 OS=Homo sapiens GN=EPB41 - [41_HUMAN]	1.022	0.959	0.958	1.069	0.969	1.001	0.998	1.041	1.028	1.015	1.124	0.881	1.016	1.043	1.12	1.166	1.145	0.966	0.925	0.92
P11172	UMPS	Uridine 5'-monophosphate synthase OS=Homo sapiens GN=UMPS PE=1 SV=1 - [UMPS_HUMAN]	1.01	1.028	0.984	0.985	1.009	1.002	0.988	1.005	0.987	1.01	0.992	1.015	1.011	1	0.923	0.947	0.944	0.922	0.909	0.905
P11177	PDHB	Pyruvate dehydrogenase E1 component subunit beta, mitochondrial OS=Homo sapiens GN=PDHB PE=1 SV=3 - [ODPB_HUMAN]	1	1.035	0.958	1.018	1.008	0.97	1.016	0.991	1.014	0.98	1.024	0.987	0.967	1.016	1.029	1.04	0.999	1.121	1.069	1.047
P11182	DBT	Lipoamide acyltransferase component of branched-chain alpha-keto acid dehydrogenase complex, mitochondrial OS=Homo sapiens GN=DBT PE=1 SV=3 - [ODB2_HUMAN]	1.041	1.002	1.021	0.959	1.046	0.958	1.005	1.001	1.01	1.001	1.046	1.021	1.003	0.983	1.023	1.039	1.008	1.053	1.08	1.063
P11216	PYGB	Glycogen phosphorylase, brain form OS=Homo sapiens GN=PYGB PE=1 SV=5 - [PYGB_HUMAN]	1.001	1.003	1	1.002	1.006	1.003	1.001	0.994	1.003	0.981	1.001	1.001	0.991	0.996	0.992	0.966	0.956	1.013	1.013	1.002
P11217	PYGM	Glycogen phosphorylase, muscle form OS=Homo sapiens GN=PYGM PE=1 SV=6 - [PYGM_HUMAN]	1.018	0.95	1.033	0.978	1.028	1.106	1.009	0.974	0.95	0.791	0.797	0.826	0.867	0.697	0.93	0.99	1.174	0.739	0.843	0.947
P11233	RALA	Ras-related protein Ral-A OS=Homo sapiens GN=RALA PE=1 SV=1 - [RALA_HUMAN]	0.983	1.018	0.993	1.01	0.988	0.975	1.037	0.998	1.005	0.937	1.009	0.988	0.978	1	1.011	0.999	0.999	1.05	1.046	1.001
P11274	BCR	Breakpoint cluster region protein OS=Homo sapiens GN=BCR PE=1 SV=2 - [BCR_HUMAN]	1.003	0.988	1.016	0.997	0.997	1.005	0.993	1.001	1.026	1.048	1.044	1.073	1.067	1.078	1.175	1.19	1.204	1.341	1.378	1.362
P11279	LAMP1	Lysosome-associated membrane glycoprotein 1 OS=Homo sapiens GN=LAMP1 PE=1 SV=3 - [LAMP1_HUMAN]	0.975	0.99	1.047	0.98	0.992	1.055	0.985	1.006	1.028	1.036	1.02	1.033	1.033	0.985	1.08	1.034	1.137	1.145	1.164	1.26
P11308-4	ERG	Isoform 5 of Transcriptional regulator ERG OS=Homo sapiens GN=ERG - [ERG_HUMAN]	1.037	0.881	1.322	0.804	0.845	1.301	0.783	1.111	0.847	1.209	0.99	1.231	1.266	0.893	1.058	1.091	1.18	0.924	1.082	1.579
P11309	PIM1	Serine/threonine-protein kinase pim-1 OS=Homo sapiens GN=PIM1 PE=1 SV=3 - [PIM1_HUMAN]	1.015	0.861	1.005	1.124	0.903	0.99	1.054	1.061	1.059	0.913	1.031	0.861	0.894	1.106	1.232	1.368	1.152	1.118	1.153	1.095
P11310	ACADM	Medium-chain specific acyl-CoA dehydrogenase, mitochondrial OS=Homo sapiens GN=ACADM PE=1 SV=1 - [ACADM_HUMAN]	1.003	1.033	0.986	0.993	1.02	0.987	0.995	0.997	0.982	1.023	1.006	1.001	0.996	0.993	0.999	0.984	1	1.075	1.081	1.069
P11387	TOP1	DNA topoisomerase 1 OS=Homo sapiens GN=TOP1 PE=1 SV=2 - [TOP1_HUMAN]	0.999	1.018	0.99	1.002	1.015	0.979	1.004	1.012	1	0.989	1.013	0.989	0.976	0.998	0.985	0.997	0.988	1.053	1.031	1.015
P11388-4	TOP2A	Isoform 4 of DNA topoisomerase 2-alpha OS=Homo sapiens GN=TOP2A - [TOP2A_HUMAN]	0.999	0.989	1	1.005	0.99	1.006	1.003	0.996	1.005	0.991	0.996	0.974	0.992	1.013	1.018	1.049	1.045	1.172	1.164	1.157
P11413-3	G6PD	Isoform 3 of Glucose-6-phosphate 1-dehydrogenase OS=Homo sapiens GN=G6PD - [G6PD_HUMAN]	0.987	1.011	0.992	1.011	1.002	0.99	1.012	0.988	1.016	1.004	1.015	0.985	1.001	1.025	1.061	1.029	1.021	1.137	1.108	1.104
P11441	UBL4A	Ubiquitin-like protein 4A OS=Homo sapiens GN=UBL4A PE=1 SV=1 - [UBL4A_HUMAN]	0.997	1.028	0.96	1.022	1.001	1.014	0.976	1.005	1.015	0.971	1.028	0.99	0.969	0.954	0.935	0.929	0.919	0.817	0.834	0.772
P11473	VDR	Vitamin D3 receptor OS=Homo sapiens GN=VDR PE=1 SV=1 - [VDR_HUMAN]	1.016	0.951	1.014	1.002	0.913	1.107	1.024	0.99	1.201	1.164	1.154	1.35	1.36	1.47	1.878	1.919	1.909	1.986	2.103	2.276
P11474	ESRRA	Steroid hormone receptor ERR1 OS=Homo sapiens GN=ESRRA PE=1 SV=3 - [ERR1_HUMAN]	0.987	1.014	0.933	1.088	0.986	1.011	1	1.006	1.014	1.026	1.091	0.956	1.018	1.022	1.013	0.98	0.999	0.882	0.928	0.986
P11498	PC	Pyruvate carboxylase, mitochondrial OS=Homo sapiens GN=PC PE=1 SV=2 - [PYC_HUMAN]	1.003	1.029	0.987	0.976	1.006	1	0.981	0.987	1.021	1.026	0.991	1.039	1.018	0.999	1.009	0.987	0.98	1.027	1.029	1.053
P11586	MTHFD1	C-1-tetrahydrofolate synthase, cytoplasmic OS=Homo sapiens GN=MTHFD1 PE=1 SV=3 - [C1TC_HUMAN]	0.991	1.017	0.979	1.013	1.009	0.982	1.003	1.005	1.001	1	1.007	1.014	0.996	1.008	0.992	0.997	0.973	0.939	0.929	0.901
P11717	IGF2R	Cation-independent mannose-6-phosphate receptor OS=Homo sapiens GN=IGF2R PE=1 SV=3 - [MPRI_HUMAN]	0.998	1.009	1.013	0.992	0.995	1.015	0.997	1.002	0.986	1.034	1.005	1.021	0.98	1.003	1.003	0.997	1.027	1.048	1.05	1.047
P11766	ADH5	Alcohol dehydrogenase class-3 OS=Homo sapiens GN=ADH5 PE=1 SV=4 - [ADHX_HUMAN]	1.02	0.994	1.013	0.99	1.02	0.982	0.995	1.007	0.987	1.005	0.992	0.984	1.013	1.011	1.029	1.029	0.943	1.031	0.988	1.021
P11802	CDK4	Cyclin-dependent kinase 4 OS=Homo sapiens GN=CDK4 PE=1 SV=2 - [CDK4_HUMAN]	0.943	1.02	1.011	1.014	0.999	1.024	1.009	0.954	0.977	1.006	0.973	0.957	0.956	0.951	0.859	0.811	0.814	0.625	0.64	0.588
P11831	SRF	Serum response factor OS=Homo sapiens GN=SRF PE=1 SV=1 - [SRF_HUMAN]	1.033	0.992	0.999	0.988	0.95	1.011	0.952	1.101	0.967	1.155	1.033	0.959	1.048	1.002	0.919	1.05	0.974	1.086	1.081	1.058
P11912	CD79A	B-cell antigen receptor complex-associated protein alpha chain OS=Homo sapiens GN=CD79A PE=1 SV=2 - [CD79A_HUMAN]	1.028	0.994	0.99	0.977	1.06	0.883	1.094	1.012	0.933	0.731	0.978	0.892	0.888	0.926	0.808	0.8	0.746	1.057	1.084	1.1
P11940	PABPC1	Polyadenylate-binding protein 1 OS=Homo sapiens GN=PABPC1 PE=1 SV=2 - [PABP1_HUMAN]	1.014	1.043	0.951	1.002	1.056	0.954	0.988	1.003	0.95	0.891	0.906	1	0.843	0.928	0.894	0.872	0.819	0.809	0.836	0.816
P12004	PCNA	Proliferating cell nuclear antigen OS=Homo sapiens GN=PCNA PE=1 SV=1 - [PCNA_HUMAN]	0.988	1.015	0.982	1.012	1.009	0.98	1.008	0.996	1.003	1.016	1.016	1.01	1.003	1.006	1.006	1.019	0.973	0.958	0.949	0.91
P12081	HARS	Histidine--tRNA ligase, cytoplasmic OS=Homo sapiens GN=HARS PE=1 SV=2 - [SYHC_HUMAN]	1	0.993	0.995	1.008	0.996	0.994	1.018	1.003	1.034	0.975	1.014	0.973	1.001	1.015	0.993	0.994	0.981	0.966	0.934	0.935
P12110	COL6A2	Collagen alpha-2(VI) chain OS=Homo sapiens GN=COL6A2 PE=1 SV=4 - [CO6A2_HUMAN]	0.941	1.277	0.873	0.922	0.785	1.28	0.919	0.983	1.111	0.747	1.21	0.712	0.953	0.723	1.052	1.274	1.25	0.806	0.758	0.8
P12111	COL6A3	Collagen alpha-3(VI) chain OS=Homo sapiens GN=COL6A3 PE=1 SV=5 - [CO6A3_HUMAN]	0.804	1.479	0.85	0.837	1.163	1.024	0.797	1.033	0.853	0.878	0.883	1.367	1.991	0.81	1.049	0.824	0.954	0.887	1.568	1.547
P12235	SLC25A4	ADP/ATP translocase 1 OS=Homo sapiens GN=SLC25A4 PE=1 SV=4 - [ADT1_HUMAN]	1.12	0.941	1.112	0.83	0.974	1.011	1.031	0.986	1.04	1.037	1.093	0.893	1.114	0.949	1.16	1.194	1.187	1.007	1.12	1.216
P12236	SLC25A6	ADP/ATP translocase 3 OS=Homo sapiens GN=SLC25A6 PE=1 SV=4 - [ADT3_HUMAN]	1.019	1.018	0.973	1.002	1.027	0.984	1.002	1.01	1.037	1.025	1.027	0.972	0.976	1.009	0.999	1.022	1.033	1.003	1.029	0.975
P12259	F5	Coagulation factor V OS=Homo sapiens GN=F5 PE=1 SV=4 - [FA5_HUMAN]	1.039	1.119	0.992	0.863	1.068	0.995	0.912	1.023	1.013	1.022	1.027	1.065	0.969	1.047	1.05	0.971	1.023	1.103	1.161	1.179
P12268	IMPDH2	Inosine-5'-monophosphate dehydrogenase 2 OS=Homo sapiens GN=IMPDH2 PE=1 SV=2 - [IMDH2_HUMAN]	1.002	1.009	0.984	1.009	1.008	0.989	1.01	0.995	1.003	0.998	1	0.997	1.013	0.99	0.987	0.976	0.955	0.93	0.926	0.905
P12270	TPR	Nucleoprotein TPR OS=Homo sapiens GN=TPR PE=1 SV=3 - [TPR_HUMAN]	1.007	1.005	0.992	1	1.001	0.987	1.003	1.005	1.003	1.006	1.02	1.015	1.007	1.009	1.024	1.028	1.006	1.052	1.035	1.029
P12318-2	FCGR2A	Isoform 2 of Low affinity immunoglobulin gamma Fc region receptor II-a OS=Homo sapiens GN=FCGR2A - [FCG2A_HUMAN]	1.023	0.977	0.938	1.071	1.055	0.9	1.064	0.973	1.061	1.08	1.069	1.023	1.15	1.123	1.162	1.027	1.035	1.043	1.15	1.045
P12544	GZMA	Granzyme A OS=Homo sapiens GN=GZMA PE=1 SV=2 - [GRAA_HUMAN]	1.036	0.983	0.942	1.048	0.996	0.882	1.116	1.012	1.174	0.931	1.197	1.431	1.275	1.494	2.439	2.475	2.463	3.559	3.708	3.938
P12694	BCKDHA	2-oxoisovalerate dehydrogenase subunit alpha, mitochondrial OS=Homo sapiens GN=BCKDHA PE=1 SV=2 - [ODBA_HUMAN]	1.024	0.991	1.046	0.944	0.994	1.014	0.962	1.01	0.976	1.119	1.006	1.089	1.073	0.963	1.006	1.009	1.025	1.018	1.001	1.126
P12757	SKIL	Ski-like protein OS=Homo sapiens GN=SKIL PE=1 SV=2 - [SKIL_HUMAN]	0.981	0.994	0.964	1.056	0.998	1.002	0.994	1.015	0.862	0.875	0.926	0.861	0.886	0.913	1.105	1.126	1.089	1.413	1.392	1.304
P12814	ACTN1	Alpha-actinin-1 OS=Homo sapiens GN=ACTN1 PE=1 SV=2 - [ACTN1_HUMAN]	0.996	0.999	1.005	1.006	1.003	0.995	1.016	1.009	0.996	0.996	0.984	0.988	0.995	0.993	1.026	1.017	0.987	1.053	1.055	1.037
P12882	MYH1	Myosin-1 OS=Homo sapiens GN=MYH1 PE=1 SV=3 - [MYH1_HUMAN]	1.092	1.034	0.937	0.946	1.011	0.983	1.066	0.977	1.091	0.989	1.05	1.109	1.168	0.975	1.038	1.073	0.997	0.949	1.032	0.999
P12955	PEPD	Xaa-Pro dipeptidase OS=Homo sapiens GN=PEPD PE=1 SV=3 - [PEPD_HUMAN]	0.993	0.999	1.006	1	1.001	1.026	0.99	0.995	0.989	1.001	0.989	1.053	0.981	1.007	1.006	0.993	1.046	1.018	1.011	1.014
P12956	XRCC6	X-ray repair cross-complementing protein 6 OS=Homo sapiens GN=XRCC6 PE=1 SV=2 - [XRCC6_HUMAN]	1.01	1.011	0.978	0.999	1.017	0.985	0.999	1.006	1.006	0.995	1.005	1.012	1.006	1.005	1	0.996	0.985	1.023	1.016	0.992
P12980	LYL1	Protein lyl-1 OS=Homo sapiens GN=LYL1 PE=2 SV=3 - [LYL1_HUMAN]	0.993	0.992	0.991	1.053	1.021	0.981	1.001	1.003	0.946	0.978	0.912	0.888	0.932	0.855	1.001	1.051	1.001	0.98	0.995	1.05
P13010	XRCC5	X-ray repair cross-complementing protein 5 OS=Homo sapiens GN=XRCC5 PE=1 SV=3 - [XRCC5_HUMAN]	0.999	1.004	1.007	1.001	0.994	1.011	0.998	1	0.996	0.988	1	1.012	0.997	1.004	0.991	0.993	0.987	1.04	1.022	1.023
P13051	UNG	Uracil-DNA glycosylase OS=Homo sapiens GN=UNG PE=1 SV=2 - [UNG_HUMAN]	0.916	1.027	1.086	0.971	1.058	0.962	1.028	0.943	0.818	0.921	0.873	0.931	0.952	0.856	0.812	0.833	0.787	0.388	0.27	0.35
P13056	NR2C1	Nuclear receptor subfamily 2 group C member 1 OS=Homo sapiens GN=NR2C1 PE=1 SV=2 - [NR2C1_HUMAN]	1.011	0.965	1.127	0.953	0.928	1.049	1.035	1.023	1.031	1.061	0.995	1.066	1.038	0.989	1.015	1.101	1.084	1	1.008	1.06
P13073	COX4I1	Cytochrome c oxidase subunit 4 isoform 1, mitochondrial OS=Homo sapiens GN=COX4I1 PE=1 SV=1 - [COX41_HUMAN]	0.991	1.01	0.964	1.029	0.996	0.995	1.012	0.993	1.015	1.014	1.026	1	1.014	1.026	1.015	1.04	1.015	1.056	1.019	0.999
P13196	ALAS1	5-aminolevulinate synthase, nonspecific, mitochondrial OS=Homo sapiens GN=ALAS1 PE=1 SV=2 - [HEM1_HUMAN]	1.034	1.033	1.03	0.928	1.03	0.888	1.009	1.032	1.01	0.97	1.028	0.947	0.974	0.976	1.053	1.078	0.932	0.778	0.752	0.855
P13284	IFI30	Gamma-interferon-inducible lysosomal thiol reductase OS=Homo sapiens GN=IFI30 PE=1 SV=3 - [GILT_HUMAN]	1.014	1.008	0.964	1.018	1.013	0.979	1.006	1.012	1.069	0.979	0.984	0.955	0.915	1.006	0.868	0.939	0.859	0.838	0.856	0.848
P13473-3	LAMP2	Isoform LAMP-2C of Lysosome-associated membrane glycoprotein 2 OS=Homo sapiens GN=LAMP2 - [LAMP2_HUMAN]	0.967	0.985	0.981	1.012	1.023	0.939	1.027	1.001	1.049	0.971	1.05	0.983	1.019	1.039	1.084	1.114	1.005	1.183	1.203	1.159
P13489	RNH1	Ribonuclease inhibitor OS=Homo sapiens GN=RNH1 PE=1 SV=2 - [RINI_HUMAN]	1	1.017	0.971	1.016	1.001	0.982	0.996	1.007	0.993	0.99	0.982	0.97	0.966	0.992	0.986	0.987	0.991	0.984	0.962	0.933
P13533	MYH6	Myosin-6 OS=Homo sapiens GN=MYH6 PE=1 SV=5 - [MYH6_HUMAN]	0.642	1.171	0.864	1.155	1.108	0.844	1.081	0.97	1.112	0.956	1.032	2.051	0.651	1.781	1.043	0.906	0.844	1.449	1.507	1.881
P13598	ICAM2	Intercellular adhesion molecule 2 OS=Homo sapiens GN=ICAM2 PE=1 SV=2 - [ICAM2_HUMAN]	0.998	1.04	0.965	1.004	0.955	1.003	1.007	1.024	1.021	0.999	0.989	0.929	0.961	1.001	0.909	0.937	0.919	0.717	0.757	0.754
P13612	ITGA4	Integrin alpha-4 OS=Homo sapiens GN=ITGA4 PE=1 SV=3 - [ITA4_HUMAN]	1.012	1.015	1.02	0.961	0.99	1.017	0.989	1.017	0.979	0.976	0.99	0.994	0.944	0.919	0.902	0.93	0.945	0.814	0.799	0.834
P13637-3	ATP1A3	Isoform 3 of Sodium/potassium-transporting ATPase subunit alpha-3 OS=Homo sapiens GN=ATP1A3 - [AT1A3_HUMAN]	1.025	0.996	0.986	0.989	1.002	1.007	0.997	1.001	0.99	1.059	1.01	1.03	1.038	0.996	0.941	0.987	0.981	0.868	0.884	0.831
P13639	EEF2	Elongation factor 2 OS=Homo sapiens GN=EEF2 PE=1 SV=4 - [EF2_HUMAN]	1.002	0.995	1.004	0.998	1.001	1.002	1.002	1.004	0.999	0.977	0.993	0.988	0.987	0.983	0.942	0.958	0.937	0.905	0.887	0.879
P13645	KRT10	Keratin, type I cytoskeletal 10 OS=Homo sapiens GN=KRT10 PE=1 SV=6 - [K1C10_HUMAN]	1.444	0.896	0.967	0.736	0.973	0.946	0.73	1.372	0.987	1.145	0.905	0.963	0.695	1.316	0.718	0.86	1.202	0.628	1.212	1.279
P13647	KRT5	Keratin, type II cytoskeletal 5 OS=Homo sapiens GN=KRT5 PE=1 SV=3 - [K2C5_HUMAN]	1.259	1.107	0.887	0.803	1.092	0.82	0.775	1.288	1.214	1.1	1.054	1.121	0.805	3.955	0.729	1.048	1.1	0.809	1.367	1.061
P13667	PDIA4	Protein disulfide-isomerase A4 OS=Homo sapiens GN=PDIA4 PE=1 SV=2 - [PDIA4_HUMAN]	1.007	0.995	0.991	1.003	1.004	0.985	0.998	1.004	0.985	1.017	0.986	0.977	0.987	0.969	0.951	0.962	0.939	0.888	0.891	0.874
P13674	P4HA1	Prolyl 4-hydroxylase subunit alpha-1 OS=Homo sapiens GN=P4HA1 PE=1 SV=2 - [P4HA1_HUMAN]	0.929	1.093	0.838	1.137	1.084	1.014	0.944	1.005	0.93	0.928	1.041	1.074	0.826	1.014	1.11	1.046	0.929	1.054	1.036	0.886
P13674-2	P4HA1	Isoform 2 of Prolyl 4-hydroxylase subunit alpha-1 OS=Homo sapiens GN=P4HA1 - [P4HA1_HUMAN]	0.981	1.008	1.004	0.971	0.948	1.081	0.954	1.031	0.905	1.062	0.982	0.985	1.071	0.882	0.886	0.868	0.935	0.778	0.841	0.921
P13688-2	CEACAM1	Isoform 2 of Carcinoembryonic antigen-related cell adhesion molecule 1 OS=Homo sapiens GN=CEACAM1 - [CEAM1_HUMAN]	1.026	1.014	0.966	1.005	1.114	0.969	0.938	0.989	0.903	0.987	0.866	0.801	0.976	0.943	1.055	0.832	0.861	0.739	0.701	0.822
P13693	TPT1	Translationally-controlled tumor protein OS=Homo sapiens GN=TPT1 PE=1 SV=1 - [TCTP_HUMAN]	1.005	1.008	0.976	1.007	1.006	0.987	0.998	1.004	0.994	1.009	0.986	0.965	0.976	0.984	0.942	0.929	0.933	0.862	0.868	0.829
P13796	LCP1	Plastin-2 OS=Homo sapiens GN=LCP1 PE=1 SV=6 - [PLSL_HUMAN]	0.998	0.993	0.991	1.013	0.989	0.992	1.018	1	1.019	0.996	1.007	0.965	0.999	1.016	1.01	1.036	1.012	1.063	1.032	1.042
P13804	ETFA	Electron transfer flavoprotein subunit alpha, mitochondrial OS=Homo sapiens GN=ETFA PE=1 SV=1 - [ETFA_HUMAN]	1.015	1.014	0.996	0.979	1.017	0.985	1.001	1.011	1.011	0.995	0.993	1.003	0.99	0.968	1.027	1.014	1.001	1.078	1.047	1.115
P13807	GYS1	Glycogen [starch] synthase, muscle OS=Homo sapiens GN=GYS1 PE=1 SV=2 - [GYS1_HUMAN]	0.976	1.021	0.996	0.968	0.968	1.079	0.966	1.028	0.931	1.091	0.985	1.001	1.008	0.964	1.001	0.965	0.999	1.011	1.014	1.056
P13929	ENO3	Beta-enolase OS=Homo sapiens GN=ENO3 PE=1 SV=5 - [ENOB_HUMAN]	1.02	0.962	0.963	1.059	1.01	0.991	0.995	0.996	1.037	1.093	0.989	0.928	1.105	0.816	0.998	1.05	1.039	0.833	0.971	0.953
P13984	GTF2F2	General transcription factor IIF subunit 2 OS=Homo sapiens GN=GTF2F2 PE=1 SV=2 - [T2FB_HUMAN]	0.988	0.962	1.017	1.023	0.987	1.022	1.021	0.974	1.006	1.072	1.019	0.947	1.098	1.013	1.031	1.06	1.11	1.029	1.009	1.071
P13994	CCDC130	Coiled-coil domain-containing protein 130 OS=Homo sapiens GN=CCDC130 PE=1 SV=2 - [CC130_HUMAN]	0.997	0.938	1.021	0.987	0.958	1.025	0.96	0.974	0.951	1.026	0.979	0.983	1.005	0.972	0.961	0.969	1.014	0.941	1.029	1.008
P13995	MTHFD2	Bifunctional methylenetetrahydrofolate dehydrogenase/cyclohydrolase, mitochondrial OS=Homo sapiens GN=MTHFD2 PE=1 SV=2 - [MTDC_HUMAN]	1.005	1.008	0.964	1.009	1.031	0.968	1.023	1.001	1.016	0.971	1.005	0.956	1.037	0.964	0.983	0.973	0.917	0.89	0.833	0.79
P14174	MIF	Macrophage migration inhibitory factor OS=Homo sapiens GN=MIF PE=1 SV=4 - [MIF_HUMAN]	0.957	1.034	0.935	1.04	1.033	0.957	0.996	1.005	1.022	1.034	0.947	1.004	0.962	1.021	0.993	0.997	0.939	0.957	0.924	0.884
P14209	CD99	CD99 antigen OS=Homo sapiens GN=CD99 PE=1 SV=1 - [CD99_HUMAN]	1.028	0.971	1.034	0.994	1.01	1.006	0.979	1.014	1.062	1.107	1.029	1.071	1.014	0.997	0.883	0.906	0.886	1.26	1.355	1.312
P14314-2	PRKCSH	Isoform 2 of Glucosidase 2 subunit beta OS=Homo sapiens GN=PRKCSH - [GLU2B_HUMAN]	1.016	1.012	0.978	1.006	1.019	0.983	0.98	1.011	1.024	1.029	1.019	0.982	0.984	0.994	0.965	0.979	0.946	0.969	0.958	0.939
P14316-2	IRF2	Isoform 2 of Interferon regulatory factor 2 OS=Homo sapiens GN=IRF2 - [IRF2_HUMAN]	0.993	1.021	0.972	1.013	1.021	0.981	1.01	0.995	0.962	0.969	0.986	0.925	0.92	0.947	0.898	0.956	0.913	0.937	0.925	0.837
P14317	HCLS1	Hematopoietic lineage cell-specific protein OS=Homo sapiens GN=HCLS1 PE=1 SV=3 - [HCLS1_HUMAN]	1.007	0.974	1.029	0.983	0.983	1.023	0.981	1.017	0.999	1.03	1.005	0.982	1.023	0.975	0.991	1.006	1.015	0.898	0.874	0.899
P14324	FDPS	Farnesyl pyrophosphate synthase OS=Homo sapiens GN=FDPS PE=1 SV=4 - [FPPS_HUMAN]	1	1.035	0.976	1.01	1.022	0.972	1.019	0.983	1.003	0.991	0.989	0.97	0.943	1.008	0.993	0.98	0.932	0.96	0.918	0.887
P14373	TRIM27	Zinc finger protein RFP OS=Homo sapiens GN=TRIM27 PE=1 SV=1 - [TRI27_HUMAN]	1.006	1.046	0.98	0.975	0.967	0.974	1.031	1.04	1.11	1.022	0.994	0.931	0.926	1.04	1.034	1.043	1.014	0.825	0.92	0.884
P14384	CPM	Carboxypeptidase M OS=Homo sapiens GN=CPM PE=1 SV=2 - [CBPM_HUMAN]	1.051	0.95	1.021	0.982	0.973	1.007	1.032	1.015	1.058	1.02	1.027	1.112	1.096	1.035	1.255	1.308	1.344	1.991	2.056	2.203
P14550	AKR1A1	Alcohol dehydrogenase [NADP(+)] OS=Homo sapiens GN=AKR1A1 PE=1 SV=3 - [AK1A1_HUMAN]	0.993	1.017	0.995	1.005	1.017	0.982	1	1.002	0.989	0.995	0.998	0.993	0.991	0.984	0.972	0.965	0.946	0.938	0.931	0.919
P14598	NCF1	Neutrophil cytosol factor 1 OS=Homo sapiens GN=NCF1 PE=1 SV=3 - [NCF1_HUMAN]	1.023	1.012	0.993	0.98	1.021	0.992	0.976	0.995	1.008	1.029	0.958	1.058	1.049	1.072	1.11	1.114	1.159	1.696	1.692	1.825
P14618	PKM	Pyruvate kinase PKM OS=Homo sapiens GN=PKM PE=1 SV=4 - [KPYM_HUMAN]	0.973	1.062	0.968	1.016	1.024	0.995	1.015	0.963	1.015	0.969	0.993	1.026	0.921	1.019	1.004	0.954	0.928	0.992	0.976	0.907
P14618-2	PKM	Isoform M1 of Pyruvate kinase PKM OS=Homo sapiens GN=PKM - [KPYM_HUMAN]	0.999	1.021	0.958	1.009	1.029	0.972	0.988	1.002	1.026	1.009	1.023	0.982	0.997	1.022	1.003	1.015	0.987	0.951	0.906	0.887
P14625	HSP90B1	Endoplasmin OS=Homo sapiens GN=HSP90B1 PE=1 SV=1 - [ENPL_HUMAN]	0.996	0.994	1	1.005	0.999	0.997	1.011	0.995	0.996	1.007	1.004	0.973	0.98	0.967	0.961	0.942	0.926	0.913	0.9	0.898
P14635	CCNB1	G2/mitotic-specific cyclin-B1 OS=Homo sapiens GN=CCNB1 PE=1 SV=1 - [CCNB1_HUMAN]	0.995	1.028	0.975	0.984	1.037	0.972	1.014	0.977	0.998	1.049	0.998	1.019	1.046	1.033	1.088	1.102	1.154	1.275	1.195	1.281
P14649	MYL6B	Myosin light chain 6B OS=Homo sapiens GN=MYL6B PE=1 SV=1 - [MYL6B_HUMAN]	1.035	0.995	1.005	0.996	1.013	0.972	1.015	1.031	0.981	0.983	1.01	1.027	0.994	0.983	0.935	0.97	0.929	0.984	0.975	0.968
P14678	SNRPB	Small nuclear ribonucleoprotein-associated proteins B and B' OS=Homo sapiens GN=SNRPB PE=1 SV=2 - [RSMB_HUMAN]	0.969	1.016	0.982	1.04	1.005	1.002	1.017	0.989	1.034	1.009	1.047	1.022	1.041	1.043	1.034	1.038	0.99	1.07	1.09	1.011
P14735	IDE	Insulin-degrading enzyme OS=Homo sapiens GN=IDE PE=1 SV=4 - [IDE_HUMAN]	0.996	0.987	0.998	1.019	0.975	1.033	0.999	1	1.007	0.999	1.015	1.011	0.988	1.035	0.998	0.994	1.032	1.013	0.978	0.954
P14854	COX6B1	Cytochrome c oxidase subunit 6B1 OS=Homo sapiens GN=COX6B1 PE=1 SV=2 - [CX6B1_HUMAN]	1.003	1.012	0.969	1.004	1.077	0.954	1.011	0.993	1.029	1.017	1.001	0.978	1.014	1.032	1.056	1.088	1.043	1.023	0.979	1.062
P14859-5	POU2F1	Isoform 5 of POU domain, class 2, transcription factor 1 OS=Homo sapiens GN=POU2F1 - [PO2F1_HUMAN]	1.013	0.997	1.002	1	1.07	0.935	0.979	0.992	0.911	0.992	0.938	0.958	0.934	0.946	0.944	0.889	0.91	0.948	0.928	0.883
P14866	HNRNPL	Heterogeneous nuclear ribonucleoprotein L OS=Homo sapiens GN=HNRNPL PE=1 SV=2 - [HNRPL_HUMAN]	1.018	0.984	1.02	0.991	0.982	1.012	0.985	1.015	0.973	1.02	1.008	1.016	1.031	0.994	0.995	1.019	1.019	1.035	1.028	1.067
P14868	DARS	Aspartate--tRNA ligase, cytoplasmic OS=Homo sapiens GN=DARS PE=1 SV=2 - [SYDC_HUMAN]	1.012	1.002	1.006	0.97	1.004	1.014	0.977	1.001	0.978	1.002	0.982	1.001	0.984	0.983	0.953	0.948	0.97	0.897	0.91	0.908
P14921	ETS1	Protein C-ets-1 OS=Homo sapiens GN=ETS1 PE=1 SV=1 - [ETS1_HUMAN]	1.067	0.98	0.978	0.963	0.951	0.997	1.054	0.964	1.242	1.282	1.39	1.741	1.572	1.658	1.256	1.386	1.345	1.385	1.285	1.253
P14923	JUP	Junction plakoglobin OS=Homo sapiens GN=JUP PE=1 SV=3 - [PLAK_HUMAN]	0.985	0.946	0.985	1.023	0.976	0.982	0.949	1.044	0.925	0.874	0.891	0.889	0.84	1.058	0.87	0.911	0.931	0.958	1.069	1.046
P14927	UQCRB	Cytochrome b-c1 complex subunit 7 OS=Homo sapiens GN=UQCRB PE=1 SV=2 - [QCR7_HUMAN]	0.992	1.009	1.002	1.024	1.025	0.962	1.024	0.981	0.987	0.965	0.966	0.957	0.908	0.965	1.021	0.989	1.025	1.159	1.123	1.138
P15036	ETS2	Protein C-ets-2 OS=Homo sapiens GN=ETS2 PE=1 SV=1 - [ETS2_HUMAN]	0.985	1.04	0.952	1.027	0.957	1.046	1.038	0.954	0.97	1.005	1.146	0.877	1.024	1.064	1.05	0.956	0.937	1.082	1.038	1.001
P15056	BRAF	Serine/threonine-protein kinase B-raf OS=Homo sapiens GN=BRAF PE=1 SV=4 - [BRAF_HUMAN]	0.862	1.012	1.036	1.025	0.995	0.993	0.979	0.993	0.979	0.915	0.955	0.95	1.035	0.96	1.079	1.049	1.064	0.993	0.935	1.017
P15104	GLUL	Glutamine synthetase OS=Homo sapiens GN=GLUL PE=1 SV=4 - [GLNA_HUMAN]	0.989	0.977	0.957	1.008	0.994	1.013	1.036	0.993	1.506	1.501	1.535	1.97	1.877	2.078	2.077	2.094	2.011	2.453	2.366	2.392
P15121	AKR1B1	Aldose reductase OS=Homo sapiens GN=AKR1B1 PE=1 SV=3 - [ALDR_HUMAN]	0.998	1.007	1.022	0.995	1.009	1.009	0.977	1.002	0.981	1.013	0.986	1.073	1.03	1.034	1.079	1.084	1.089	1.422	1.42	1.535
P15153	RAC2	Ras-related C3 botulinum toxin substrate 2 OS=Homo sapiens GN=RAC2 PE=1 SV=1 - [RAC2_HUMAN]	1.021	0.982	1.019	0.97	0.987	1.018	0.957	1.041	0.982	1.012	0.993	0.968	1.022	0.942	0.962	0.964	0.953	0.901	0.905	0.994
P15169	CPN1	Carboxypeptidase N catalytic chain OS=Homo sapiens GN=CPN1 PE=1 SV=1 - [CBPN_HUMAN]	0.979	1.319	0.857	0.86	1.308	0.824	0.841	1.033	1.021	1.031	0.909	0.908	0.908	0.882	0.904	0.805	0.955	0.875	0.767	0.781
P15170-2	GSPT1	Isoform 2 of Eukaryotic peptide chain release factor GTP-binding subunit ERF3A OS=Homo sapiens GN=GSPT1 - [ERF3A_HUMAN]	1.003	1.009	0.976	1.012	1.019	0.986	0.989	1.011	0.983	1.018	0.995	0.988	1.002	0.986	0.956	0.963	0.94	0.902	0.891	0.862
P15289	ARSA	Arylsulfatase A OS=Homo sapiens GN=ARSA PE=1 SV=3 - [ARSA_HUMAN]	1.011	1.029	0.958	1.007	1.041	1.129	0.87	0.966	0.829	0.909	1.03	0.993	0.995	1.037	0.633	1.019	1.29	1.157	1.109	1.156
P15291	B4GALT1	Beta-1,4-galactosyltransferase 1 OS=Homo sapiens GN=B4GALT1 PE=1 SV=5 - [B4GT1_HUMAN]	0.923	1.032	1.112	0.932	1.016	0.959	0.984	0.95	1.031	1.038	1.077	1.081	0.956	0.867	1.08	1.144	1.051	1.157	1.231	1.361
P15311	EZR	Ezrin OS=Homo sapiens GN=EZR PE=1 SV=4 - [EZRI_HUMAN]	1.004	1.022	0.993	0.992	1.018	0.991	1.004	1.001	1.025	1.027	1.032	1.05	1.034	1.044	1.127	1.134	1.112	1.32	1.317	1.302
P15336	ATF2	Cyclic AMP-dependent transcription factor ATF-2 OS=Homo sapiens GN=ATF2 PE=1 SV=4 - [ATF2_HUMAN]	0.991	1.034	0.982	1.006	1.003	1.007	1.001	0.998	1.006	1.01	1.033	0.947	0.965	1.001	1.046	1.103	1.041	1.076	1.087	1.04
P15374	UCHL3	Ubiquitin carboxyl-terminal hydrolase isozyme L3 OS=Homo sapiens GN=UCHL3 PE=1 SV=1 - [UCHL3_HUMAN]	1.02	0.993	0.994	0.994	0.984	0.988	1.009	1.005	0.963	1.031	0.996	1.015	0.992	0.994	0.963	0.964	0.99	0.921	0.896	0.94
P15391	CD19	B-lymphocyte antigen CD19 OS=Homo sapiens GN=CD19 PE=1 SV=6 - [CD19_HUMAN]	1.034	1.023	1.029	0.962	0.957	1.012	1.001	1.046	1.048	0.99	1.062	0.925	0.96	0.945	1.039	1.02	1.132	0.914	0.951	0.953
P15391-2	CD19	Isoform 2 of B-lymphocyte antigen CD19 OS=Homo sapiens GN=CD19 - [CD19_HUMAN]	1.065	0.97	1.014	0.963	1.061	0.928	1.107	0.896	0.991	0.873	1.086	0.962	1.262	1.165	0.96	0.964	0.894	0.817	0.896	1.004
P15408	FOSL2	Fos-related antigen 2 OS=Homo sapiens GN=FOSL2 PE=1 SV=1 - [FOSL2_HUMAN]	0.98	1.053	0.904	1.064	0.939	1.07	1.008	0.985	1.148	1.125	1.207	1.395	1.307	1.323	1.472	1.488	1.489	2.401	2.223	2.435
P15531	NME1	Nucleoside diphosphate kinase A OS=Homo sapiens GN=NME1 PE=1 SV=1 - [NDKA_HUMAN]	1.017	0.876	1.201	0.879	0.878	1.216	0.909	0.999	0.89	1.075	0.954	0.96	1.118	0.838	0.995	0.997	1.204	0.777	0.792	0.951
P15586	GNS	N-acetylglucosamine-6-sulfatase OS=Homo sapiens GN=GNS PE=1 SV=3 - [GNS_HUMAN]	1.004	1.011	0.997	1.025	0.993	1.024	0.987	1.004	0.974	0.982	1.002	0.966	0.995	1.015	1.005	0.98	1.005	1.032	1.072	1.046
P15622-3	ZNF250	Isoform 3 of Zinc finger protein 250 OS=Homo sapiens GN=ZNF250 - [ZN250_HUMAN]	0.992	0.89	1.055	1.004	0.986	1.088	0.931	1.046	1.033	0.966	1.042	0.838	1.171	0.928	1.051	1.116	1.129	0.908	0.866	1.193
P15814	IGLL1	Immunoglobulin lambda-like polypeptide 1 OS=Homo sapiens GN=IGLL1 PE=1 SV=1 - [IGLL1_HUMAN]	1.038	0.768	1.466	0.709	0.83	1.274	0.821	1.053	0.804	1.252	0.895	1.076	1.326	0.787	0.776	0.833	1.031	0.693	0.659	0.746
P15848	ARSB	Arylsulfatase B OS=Homo sapiens GN=ARSB PE=1 SV=1 - [ARSB_HUMAN]	0.921	1.054	0.944	1.079	1.033	0.893	0.984	1.01	1.014	1.071	0.952	0.921	1.152	0.966	1.019	0.925	1.017	1.121	1.069	1.127
P15880	RPS2	40S ribosomal protein S2 OS=Homo sapiens GN=RPS2 PE=1 SV=2 - [RS2_HUMAN]	0.989	0.982	1.013	1.01	0.993	1.017	0.992	0.996	0.975	0.974	0.983	0.962	1.033	0.989	0.986	0.991	1.002	0.952	0.934	0.975
P15907	ST6GAL1	Beta-galactoside alpha-2,6-sialyltransferase 1 OS=Homo sapiens GN=ST6GAL1 PE=1 SV=1 - [SIAT1_HUMAN]	0.982	1.029	0.995	0.996	0.984	1.049	0.999	1.011	1.031	1.05	1.015	1.033	0.963	1.013	0.903	0.884	0.898	0.724	0.699	0.696
P15918	RAG1	V(D)J recombination-activating protein 1 OS=Homo sapiens GN=RAG1 PE=1 SV=2 - [RAG1_HUMAN]	0.906	0.999	0.978	1.115	1.06	1.041	1.024	0.87	0.917	0.779	0.955	0.877	0.779	0.953	1.019	0.892	0.93	1.058	1.24	1.14
P15923-2	TCF3	Isoform E47 of Transcription factor E2-alpha OS=Homo sapiens GN=TCF3 - [TFE2_HUMAN]	1.008	1.052	1.021	0.929	1.012	0.973	0.979	0.997	0.945	0.943	0.989	1.033	0.81	0.845	1.048	1.038	1.045	0.847	0.902	0.755
P15924	DSP	Desmoplakin OS=Homo sapiens GN=DSP PE=1 SV=3 - [DESP_HUMAN]	1.022	1.073	0.95	1.023	1.055	0.933	0.966	1.041	0.895	0.904	1.093	0.999	0.957	1.795	0.967	0.996	1.172	0.946	1.138	0.81
P15927-3	RPA2	Isoform 3 of Replication protein A 32 kDa subunit OS=Homo sapiens GN=RPA2 - [RFA2_HUMAN]	1.016	0.979	1.006	1.029	1.034	0.982	0.998	0.998	1.022	1.008	1.013	1.034	1.028	1.05	1.002	1.014	0.957	1.061	1.059	1.035
P16035	TIMP2	Metalloproteinase inhibitor 2 OS=Homo sapiens GN=TIMP2 PE=1 SV=2 - [TIMP2_HUMAN]	0.99	1.028	1.011	0.975	0.972	1.021	1.076	0.928	0.976	0.973	0.996	0.992	0.936	0.922	0.889	0.904	0.867	0.972	0.994	0.987
P16104	H2AFX	Histone H2AX OS=Homo sapiens GN=H2AFX PE=1 SV=2 - [H2AX_HUMAN]	0.999	1.04	0.993	0.986	1.01	0.99	1.008	0.992	0.978	1.005	1.015	0.969	1.024	1.011	1.017	1.005	1.004	1.126	1.051	1.125
P16150	SPN	Leukosialin OS=Homo sapiens GN=SPN PE=1 SV=1 - [LEUK_HUMAN]	1.037	1.008	1.004	0.961	1.023	0.983	1.003	0.991	0.988	0.967	1.028	0.98	0.961	1.003	1.001	1.041	0.958	0.996	0.979	0.906
P16152	CBR1	Carbonyl reductase [NADPH] 1 OS=Homo sapiens GN=CBR1 PE=1 SV=3 - [CBR1_HUMAN]	0.984	1.008	0.992	1.005	1.002	1.01	0.984	1.009	1.006	1.015	0.971	0.998	1.003	0.98	0.937	0.946	0.939	0.935	0.958	0.939
P16219	ACADS	Short-chain specific acyl-CoA dehydrogenase, mitochondrial OS=Homo sapiens GN=ACADS PE=1 SV=1 - [ACADS_HUMAN]	1.012	1.016	1	0.969	1.004	0.987	1.033	0.996	1.006	1.001	1.011	1.014	1.05	1.054	1.044	0.991	1.009	1.168	1.128	1.169
P16220	CREB1	Cyclic AMP-responsive element-binding protein 1 OS=Homo sapiens GN=CREB1 PE=1 SV=2 - [CREB1_HUMAN]	0.968	0.952	1.02	1.035	1.036	0.944	1.011	0.991	1.2	0.886	0.94	1.027	1.061	1.05	1.017	0.976	0.957	1.181	1.088	1.146
P16278	GLB1	Beta-galactosidase OS=Homo sapiens GN=GLB1 PE=1 SV=2 - [BGAL_HUMAN]	1.021	0.993	1.043	0.975	0.969	1.053	0.976	1.008	0.961	0.981	1.049	1.036	0.972	0.934	1.036	1.014	1.031	1.093	1.116	1.175
P16333	NCK1	Cytoplasmic protein NCK1 OS=Homo sapiens GN=NCK1 PE=1 SV=1 - [NCK1_HUMAN]	1.006	0.997	1.017	0.998	0.974	1.006	1.003	1.013	0.985	0.972	0.991	0.955	0.966	0.98	0.97	0.995	1.001	0.963	0.957	0.971
P16383	GCFC2	GC-rich sequence DNA-binding factor 2 OS=Homo sapiens GN=GCFC2 PE=1 SV=2 - [GCFC2_HUMAN]	0.987	0.998	1.057	0.973	0.955	1.032	1.001	0.965	1.013	1.041	1.012	1.01	1.076	0.933	1.039	0.953	0.964	0.927	0.897	0.95
P16401	HIST1H1B	Histone H1.5 OS=Homo sapiens GN=HIST1H1B PE=1 SV=3 - [H15_HUMAN]	0.998	1.019	0.964	1.02	1.014	0.974	1	1.008	0.986	0.999	1.018	0.966	0.995	1.02	1.027	1.033	0.996	1.155	1.109	1.048
P16402	HIST1H1D	Histone H1.3 OS=Homo sapiens GN=HIST1H1D PE=1 SV=2 - [H13_HUMAN]	1.006	1.002	0.97	1.025	1.005	0.987	1.017	1.009	0.988	1.031	1.006	1.007	1.039	1.02	1.107	1.12	1.09	1.275	1.234	1.306
P16403	HIST1H1C	Histone H1.2 OS=Homo sapiens GN=HIST1H1C PE=1 SV=2 - [H12_HUMAN]	0.997	1.053	0.93	1.047	1.014	0.973	1.006	1.025	0.991	0.976	1.033	0.973	1.033	1.038	1.075	1.114	1.067	1.296	1.23	1.169
P16435	POR	NADPH--cytochrome P450 reductase OS=Homo sapiens GN=POR PE=1 SV=2 - [NCPR_HUMAN]	1.039	0.989	1.013	0.967	0.975	1.054	0.957	1.004	0.962	1.023	0.978	1.045	0.994	0.975	0.941	0.932	1.002	0.976	0.992	1.02
P16455	MGMT	Methylated-DNA--protein-cysteine methyltransferase OS=Homo sapiens GN=MGMT PE=1 SV=1 - [MGMT_HUMAN]	1.023	0.957	1.054	0.965	0.93	1.104	0.976	1.011	0.961	1.017	1.012	0.976	1.053	0.997	1.039	1.064	1.157	0.98	1.006	1.063
P16591-3	FER	Isoform 3 of Tyrosine-protein kinase Fer OS=Homo sapiens GN=FER - [FER_HUMAN]	0.912	1.061	0.977	1.034	0.985	0.965	1.1	1.007	0.984	1.084	0.994	1.018	0.999	1.024	1.083	0.954	1.044	1.204	1.118	1.2
P16615	ATP2A2	Sarcoplasmic/endoplasmic reticulum calcium ATPase 2 OS=Homo sapiens GN=ATP2A2 PE=1 SV=1 - [AT2A2_HUMAN]	0.979	1.017	0.988	1.015	1.011	0.995	1.009	0.981	0.987	0.976	0.984	0.975	0.969	1	1.021	0.987	0.96	0.98	0.983	0.972
P16871	IL7R	Interleukin-7 receptor subunit alpha OS=Homo sapiens GN=IL7R PE=1 SV=2 - [IL7RA_HUMAN]	0.98	1.067	0.931	0.986	1.001	0.921	0.976	1.045	0.999	1.031	1.004	1	0.983	1.003	0.888	0.864	0.806	1.058	0.938	0.888
P16885	PLCG2	1-phosphatidylinositol 4,5-bisphosphate phosphodiesterase gamma-2 OS=Homo sapiens GN=PLCG2 PE=1 SV=4 - [PLCG2_HUMAN]	1.016	1	1.006	0.99	1.002	1.008	0.989	1.005	1	0.995	0.992	1	0.972	0.988	0.938	0.923	0.903	0.835	0.859	0.825
P16930	FAH	Fumarylacetoacetase OS=Homo sapiens GN=FAH PE=1 SV=2 - [FAAA_HUMAN]	1.022	1.033	0.986	0.968	1.008	1.004	1.002	0.985	1.001	1.063	1.025	1.074	1.025	1.034	0.986	1.022	0.96	0.877	0.964	0.913
P16949	STMN1	Stathmin OS=Homo sapiens GN=STMN1 PE=1 SV=3 - [STMN1_HUMAN]	1.002	1.023	0.998	0.988	1.014	0.992	0.995	0.998	1.017	1.018	1.025	1.008	0.993	0.977	0.97	0.992	0.944	0.938	0.917	0.894
P16989	YBX3	Y-box-binding protein 3 OS=Homo sapiens GN=YBX3 PE=1 SV=4 - [YBOX3_HUMAN]	0.956	1.003	0.941	1.033	1.034	0.964	1.017	0.993	1.055	1.207	1.2	1.16	1.053	1.164	1.422	1.432	1.493	1.635	1.647	1.49
P16989-2	YBX3	Isoform 2 of Y-box-binding protein 3 OS=Homo sapiens GN=YBX3 - [YBOX3_HUMAN]	0.969	0.992	1.057	1.009	1.057	0.959	1.021	0.988	1.023	1.093	1.03	1.12	1.154	1.024	1.147	1.189	1.173	1.458	1.411	1.336
P17020	ZNF16	Zinc finger protein 16 OS=Homo sapiens GN=ZNF16 PE=1 SV=3 - [ZNF16_HUMAN]	0.993	0.947	0.966	1.076	0.965	0.99	1.12	0.907	1.081	0.941	1.047	0.83	0.898	1.033	1.191	1.115	1.159	0.823	0.873	0.796
P17026	ZNF22	Zinc finger protein 22 OS=Homo sapiens GN=ZNF22 PE=1 SV=3 - [ZNF22_HUMAN]	1.007	1.018	1	1.027	0.95	1.065	0.995	1.004	1.012	0.987	1.033	0.951	0.963	1.143	1.035	1.083	1.034	1.177	1.112	1.176
P17028	ZNF24	Zinc finger protein 24 OS=Homo sapiens GN=ZNF24 PE=1 SV=4 - [ZNF24_HUMAN]	0.972	0.98	0.981	1.091	0.905	1.013	1.071	0.947	0.994	0.948	1.059	0.872	1.061	1.027	1.02	1.11	1.006	1.08	1.017	1.11
P17029	ZKSCAN1	Zinc finger protein with KRAB and SCAN domains 1 OS=Homo sapiens GN=ZKSCAN1 PE=1 SV=3 - [ZKSC1_HUMAN]	1.023	0.97	0.998	0.989	0.996	0.983	1.029	0.969	0.979	0.986	1.037	0.958	1.084	1.061	1.11	1.085	1.105	1.193	1.14	1.178
P17035	ZNF28	Zinc finger protein 28 OS=Homo sapiens GN=ZNF28 PE=2 SV=5 - [ZNF28_HUMAN]	0.983	0.986	1.014	1.02	0.952	1.179	1.024	0.834	0.966	0.841	1.172	0.985	1.156	1.06	1.186	1.113	1.091	1.115	1.077	1.055
P17036	ZNF3	Zinc finger protein 3 OS=Homo sapiens GN=ZNF3 PE=1 SV=3 - [ZNF3_HUMAN]	0.927	0.947	1.163	1.017	0.879	1.089	0.983	0.992	0.923	1.01	0.923	0.986	1.314	1.055	0.959	1.057	1.081	0.952	0.996	1.222
P17041	ZNF32	Zinc finger protein 32 OS=Homo sapiens GN=ZNF32 PE=1 SV=2 - [ZNF32_HUMAN]	0.858	0.847	1.183	0.95	1.023	1.064	0.963	0.969	0.981	1.038	0.988	0.918	1.133	0.941	0.971	0.964	0.996	0.883	1.027	1.214
P17050	NAGA	Alpha-N-acetylgalactosaminidase OS=Homo sapiens GN=NAGA PE=1 SV=2 - [NAGAB_HUMAN]	0.992	1.007	0.99	0.973	1.012	0.988	1.007	1.018	1.025	0.989	1.01	1.05	0.97	1	0.985	1.044	0.967	1.105	1.151	1.001
P17081	RHOQ	Rho-related GTP-binding protein RhoQ OS=Homo sapiens GN=RHOQ PE=1 SV=2 - [RHOQ_HUMAN]	1.013	1.011	0.963	1.018	1.08	0.971	0.961	0.997	1.012	1.008	0.942	0.954	0.903	0.95	0.883	0.916	0.887	1.053	0.992	0.945
P17096	HMGA1	High mobility group protein HMG-I/HMG-Y OS=Homo sapiens GN=HMGA1 PE=1 SV=3 - [HMGA1_HUMAN]	0.976	1.025	1.017	1.017	1.006	1.014	1.02	0.99	0.925	0.974	0.891	1.042	1.028	1.02	1.05	1.016	0.934	0.987	1.005	0.968
P17096-2	HMGA1	Isoform HMG-Y of High mobility group protein HMG-I/HMG-Y OS=Homo sapiens GN=HMGA1 - [HMGA1_HUMAN]	1.002	1.04	0.967	1.008	1.028	0.99	1.004	0.988	1.041	1.047	1.041	1.006	1.066	1	1.007	1.049	1.013	1.07	0.994	1.003
P17097	ZNF7	Zinc finger protein 7 OS=Homo sapiens GN=ZNF7 PE=1 SV=1 - [ZNF7_HUMAN]	0.958	0.91	1.035	1.109	0.932	0.989	1.123	0.954	1.017	1.052	1.188	0.877	1.097	1.19	1.139	1.041	1.047	1.398	1.499	1.481
P17098	ZNF8	Zinc finger protein 8 OS=Homo sapiens GN=ZNF8 PE=1 SV=2 - [ZNF8_HUMAN]	1.04	0.811	1.068	0.981	0.928	1.06	0.971	0.984	1.025	1.057	1.038	1.044	1.057	0.929	0.885	1.041	0.978	0.885	0.946	1.011
P17152	TMEM11	Transmembrane protein 11, mitochondrial OS=Homo sapiens GN=TMEM11 PE=1 SV=1 - [TMM11_HUMAN]	1.055	0.959	1.07	0.939	0.979	1.01	0.981	1.058	1.023	1.118	0.966	1.061	1.051	0.994	0.97	0.972	1.005	0.973	1.02	1.111
P17174	GOT1	Aspartate aminotransferase, cytoplasmic OS=Homo sapiens GN=GOT1 PE=1 SV=3 - [AATC_HUMAN]	0.989	1.01	0.992	0.995	0.989	1.015	0.966	1.004	0.97	1.003	0.987	1.019	1.037	1.012	0.97	0.985	0.968	1.009	0.996	1.03
P17181	IFNAR1	Interferon alpha/beta receptor 1 OS=Homo sapiens GN=IFNAR1 PE=1 SV=3 - [INAR1_HUMAN]	0.92	1.098	0.956	0.971	1.021	0.954	1.044	0.971	0.926	0.965	0.98	0.84	1.136	0.736	0.862	0.903	0.783	0.837	0.844	1.273
P17252	PRKCA	Protein kinase C alpha type OS=Homo sapiens GN=PRKCA PE=1 SV=4 - [KPCA_HUMAN]	0.975	1.03	1.002	1.018	0.993	0.975	0.994	1.033	1.026	1.039	0.99	1.037	1.063	0.897	1.045	1.05	1.047	1.138	1.07	1.1
P17275	JUNB	Transcription factor jun-B OS=Homo sapiens GN=JUNB PE=1 SV=1 - [JUNB_HUMAN]	1.031	1.019	0.993	0.988	1.029	0.941	0.997	0.994	0.899	0.841	0.887	0.728	0.852	0.743	0.711	0.76	0.858	0.731	0.682	0.653
P17480	UBTF	Nucleolar transcription factor 1 OS=Homo sapiens GN=UBTF PE=1 SV=1 - [UBF1_HUMAN]	1.014	1.002	1.004	0.995	1.01	0.991	1.003	1.009	1	1.009	1.017	0.983	0.974	0.97	0.954	0.975	0.946	0.938	0.911	0.912
P17535	JUND	Transcription factor jun-D OS=Homo sapiens GN=JUND PE=1 SV=3 - [JUND_HUMAN]	0.973	1.005	0.992	1.036	0.99	0.991	1.021	0.996	1.086	1.042	1.034	1.003	1.058	1.061	1.385	1.428	1.45	1.775	1.732	1.875
[truncated: 5,725 more rows]
