# Supplementary material for: Metabolic reprogramming of acute lymphoblastic leukemia cells in response to glucocorticoid treatment
Source: Cell Death Dis. 2018 Aug 28;9(9):846. doi: 10.1038/s41419-018-0625-7 (PMC6113325; doi:10.1038/s41419-018-0625-7)
Supplement: Supplementary file 8 — Supplementary Table 2 [file 41419_2018_625_MOESM8_ESM.xlsx]

## Sheet: Legend
Supplementary Table 2
This table contains integrated peak areas for the 107 metabolite ions discussed in the paper.
Sheet	Description
MI peak areas	Integrated peak area for each carbon (C) and nitrogen (N) mass isotopomer (MI) of each metabolite.
Relative abundance	Sum of all MI peak areas for each metabolite, corresponding to Figure 3A.
Metabolite annotations	Description and InChi identifiers for each metabolite ID used in the other sheets.

## Sheet: MI peak areas
			Control	Control	Control	Control	Control	Control	Control	Control	GC	GC	GC	GC	GC	GC	GC	GC	treatment
Metabolite ID	C MI	N MI	4	4	6	6	12	12	24	24	4	4	6	6	12	12	24	24	time (h)
fru|gal|glc-D	0	0	6.93621e+07	9.4272e+07	1.61159e+08	1.07485e+08	1.20663e+08	2.08263e+08	3.23852e+08	2.28241e+08	1.695e+08	1.95573e+08	3.98212e+08	2.9996e+08	4.17928e+08	4.6107e+08	4.19376e+08	3.60986e+08
fru|gal|glc-D	1	0	0	0	0	0	0	0	0	0	0	0	0	0	1.73427e+07	2.08556e+07	1.83736e+07	0
fru|gal|glc-D	2	0	0	0	0	0	0	0	0	0	0	0	0	0	0	0	0	0
fru|gal|glc-D	3	0	0	0	0	0	0	0	0	0	0	0	0	0	0	0	0	0
fru|gal|glc-D	4	0	0	0	0	0	0	0	0	0	0	0	0	0	0	0	0	0
fru|gal|glc-D	5	0	0	0	0	0	0	0	0	0	0	0	0	0	0	0	0	0
fru|gal|glc-D	6	0	0	0	0	0	0	0	0	0	0	0	0	0	0	0	0	0
7dhchsterol|dsmsterol	0	0	911929	991261	741614	2.51887e+06	964777	1.84196e+06	1.54335e+06	1.41488e+06	1.83201e+06	2.17338e+06	2.04747e+06	1.88178e+06	1.88101e+06	2.89015e+06	1.90574e+06	2.43574e+06
7dhchsterol|dsmsterol	1	0	0	0	0	456245	0	0	0	0	0	0	0	0	0	0	0	0
7dhchsterol|dsmsterol	2	0	0	0	0	0	0	0	0	0	0	0	0	0	0	0	0	0
7dhchsterol|dsmsterol	3	0	0	0	0	0	0	0	0	0	0	0	0	0	0	0	0	0
7dhchsterol|dsmsterol	4	0	0	0	0	0	0	0	0	0	0	0	0	0	0	0	0	0
7dhchsterol|dsmsterol	5	0	0	0	0	0	0	0	0	0	0	0	0	0	0	0	0	0
7dhchsterol|dsmsterol	6	0	0	0	0	0	0	0	0	0	0	0	0	0	0	0	0	0
7dhchsterol|dsmsterol	7	0	0	0	0	0	0	0	0	0	0	0	0	0	0	0	0	0
7dhchsterol|dsmsterol	8	0	0	0	0	0	0	0	0	0	0	0	0	0	0	0	0	0
7dhchsterol|dsmsterol	9	0	0	0	0	0	0	0	0	0	0	0	0	0	0	0	0	0
7dhchsterol|dsmsterol	10	0	0	0	0	0	0	0	0	0	0	0	0	0	0	0	0	0
7dhchsterol|dsmsterol	11	0	0	0	0	0	0	0	0	0	0	0	0	0	0	0	0	0
7dhchsterol|dsmsterol	12	0	0	0	0	0	0	0	0	0	0	0	0	0	0	0	0	0
7dhchsterol|dsmsterol	13	0	0	0	0	0	0	0	0	0	0	0	0	0	0	0	0	0
7dhchsterol|dsmsterol	14	0	0	0	0	0	0	0	0	0	0	0	0	0	0	0	0	0
7dhchsterol|dsmsterol	15	0	0	0	0	0	0	0	0	0	0	0	0	0	0	0	0	0
7dhchsterol|dsmsterol	16	0	0	0	0	0	0	0	0	0	0	0	0	0	0	0	0	0
7dhchsterol|dsmsterol	17	0	0	0	0	0	0	0	0	0	0	0	0	0	0	0	0	0
7dhchsterol|dsmsterol	18	0	0	0	0	0	0	0	0	0	0	0	0	0	0	0	0	0
7dhchsterol|dsmsterol	19	0	0	0	0	0	0	0	0	0	0	0	0	0	0	0	0	0
7dhchsterol|dsmsterol	20	0	0	0	0	0	0	0	0	0	0	0	0	0	0	0	0	0
7dhchsterol|dsmsterol	21	0	0	0	0	0	0	0	0	0	0	0	0	0	0	0	0	0
7dhchsterol|dsmsterol	22	0	0	0	0	0	0	0	0	0	0	0	0	0	0	0	0	0
7dhchsterol|dsmsterol	23	0	0	0	0	0	0	0	0	0	0	0	0	0	0	0	0	0
7dhchsterol|dsmsterol	24	0	0	0	0	0	0	0	0	0	0	0	0	0	0	0	0	0
7dhchsterol|dsmsterol	25	0	0	0	0	0	0	0	0	0	0	0	0	0	0	0	0	0
7dhchsterol|dsmsterol	26	0	0	0	0	0	0	0	0	0	0	0	0	0	0	0	0	0
7dhchsterol|dsmsterol	27	0	0	0	0	0	0	0	0	0	0	0	0	0	0	0	0	0
4abut|dmgly	0	0	2.14685e+07	1.36194e+07	1.32402e+07	1.15958e+07	1.8038e+07	9.78647e+06	1.99902e+07	1.82982e+07	2.29823e+07	2.15928e+07	2.10866e+07	1.9707e+07	2.60657e+07	1.44554e+07	1.51029e+07	2.14227e+07
4abut|dmgly	0	1	0	446832	421909	0	827173	0	731622	1.04701e+06	852406	853750	745197	819578	1.20281e+06	0	465392	597617
4abut|dmgly	1	0	952642	2.72667e+06	3.60686e+06	341601	6.94923e+06	2.41053e+06	4.31403e+06	6.84728e+06	6.50309e+06	6.07994e+06	4.56884e+06	3.73285e+06	5.71535e+06	3.30376e+06	4.1594e+06	4.27766e+06
4abut|dmgly	1	1	0	0	0	0	0	0	0	0	0	0	0	0	0	0	0	0
4abut|dmgly	2	0	0	616352	724200	0	2.1207e+06	0	896400	2.07995e+06	1.66275e+06	1.73185e+06	949347	717121	1.21299e+06	560750	750517	694881
4abut|dmgly	2	1	0	0	0	0	0	0	0	0	0	0	0	0	0	0	0	0
4abut|dmgly	3	0	0	1.48159e+06	1.30628e+06	0	2.40348e+06	861475	2.4258e+06	2.31106e+06	2.678e+06	2.42531e+06	2.01888e+06	1.6324e+06	2.45862e+06	1.28016e+06	1.37514e+06	1.97068e+06
4abut|dmgly	3	1	0	0	0	0	0	0	0	0	0	0	0	0	0	0	0	0
4abut|dmgly	4	0	0	4.7354e+06	3.30858e+06	0	6.24274e+06	3.5494e+06	6.82187e+06	6.34701e+06	8.01789e+06	7.86182e+06	6.88291e+06	6.28571e+06	8.44428e+06	4.79797e+06	3.7668e+06	6.78083e+06
4abut|dmgly	4	1	0	0	0	0	0	0	0	0	0	0	0	0	0	0	0	0
prostge1|prostgf2	0	0	58438.9	42951.9	66574.5	157021	77411.4	102614	94763.8	116490	94623.7	143137	247015	97556.8	135301	173950	263827	109684
prostge1|prostgf2	1	0	0	0	0	0	0	0	0	0	0	0	0	0	0	0	0	0
prostge1|prostgf2	2	0	0	0	0	0	0	0	0	0	0	0	0	0	0	0	0	0
prostge1|prostgf2	3	0	0	0	0	0	0	0	0	0	0	0	0	0	0	0	0	0
prostge1|prostgf2	4	0	0	0	0	0	0	0	0	0	0	0	0	0	0	0	0	0
prostge1|prostgf2	5	0	0	0	0	0	0	0	0	0	0	0	0	0	0	0	0	0
prostge1|prostgf2	6	0	0	0	0	0	0	0	0	0	0	0	0	0	0	0	0	0
prostge1|prostgf2	7	0	0	0	0	0	0	0	0	0	0	0	0	0	0	0	0	0
prostge1|prostgf2	8	0	0	0	0	0	0	0	0	0	0	0	0	0	0	0	0	0
prostge1|prostgf2	9	0	0	0	0	0	0	0	0	0	0	0	0	0	0	0	0	0
prostge1|prostgf2	10	0	0	0	0	0	0	0	0	0	0	0	0	0	0	0	0	0
prostge1|prostgf2	11	0	0	0	0	0	0	0	0	0	0	0	0	0	0	0	0	0
prostge1|prostgf2	12	0	0	0	0	0	0	0	0	0	0	0	0	0	0	0	0	0
prostge1|prostgf2	13	0	0	0	0	0	0	0	0	0	0	0	0	0	0	0	0	0
prostge1|prostgf2	14	0	0	0	0	0	0	0	0	0	0	0	0	0	0	0	0	0
prostge1|prostgf2	15	0	0	0	0	0	0	0	0	0	0	0	0	0	0	0	0	0
prostge1|prostgf2	16	0	0	0	0	0	0	0	0	0	0	0	0	0	0	0	0	0
prostge1|prostgf2	17	0	0	0	0	0	0	0	0	0	0	0	0	0	0	0	0	0
prostge1|prostgf2	18	0	0	0	0	0	0	0	0	0	0	0	0	0	0	0	0	0
prostge1|prostgf2	19	0	0	0	0	0	0	0	0	0	0	0	0	0	0	0	0	0
prostge1|prostgf2	20	0	0	0	0	0	0	0	0	0	0	0	0	0	0	0	0	0
mnl|sbt-D	0	0	5.84344e+07	1.0526e+08	1.23713e+08	1.00673e+08	1.22599e+08	1.44814e+08	1.36776e+08	1.6617e+08	1.34437e+08	1.52426e+08	1.20913e+08	1.43164e+08	1.65905e+08	1.65153e+08	2.18649e+08	1.59675e+08
mnl|sbt-D	1	0	1.08923e+06	0	0	1.60673e+06	0	2.31793e+06	2.32741e+06	2.87826e+06	2.10182e+06	1.78444e+06	1.79348e+06	1.85101e+06	2.02263e+06	3.13303e+06	0	3.06478e+06
mnl|sbt-D	2	0	0	0	0	0	0	0	0	0	0	0	0	0	0	0	0	0
mnl|sbt-D	3	0	0	0	0	0	0	0	0	0	0	0	0	0	0	0	0	0
mnl|sbt-D	4	0	0	0	0	0	0	0	0	0	0	0	0	0	0	0	0	0
mnl|sbt-D	5	0	0	0	0	0	0	0	0	0	0	0	0	0	0	0	0	0
mnl|sbt-D	6	0	0	0	0	0	0	0	0	0	0	0	0	0	0	0	0	0
mmalon|succ	0	0	1.75083e+08	9.76696e+07	7.83784e+07	2.02779e+08	9.2344e+07	1.21227e+08	1.11288e+08	1.16626e+08	9.4709e+07	1.04666e+08	1.71967e+08	1.33021e+08	1.11726e+08	1.30847e+08	1.64208e+08	1.98157e+08
mmalon|succ	1	0	7.06914e+06	4.51622e+06	4.25407e+06	7.71993e+06	9.93497e+06	7.03231e+06	5.57143e+06	1.22963e+07	7.56581e+06	7.95742e+06	8.90311e+06	6.7767e+06	6.72367e+06	6.74773e+06	8.75182e+06	9.56371e+06
mmalon|succ	2	0	0	0	0	0	2.6567e+06	0	0	2.9162e+06	0	2.13701e+06	0	0	0	0	0	0
mmalon|succ	3	0	0	0	0	0	0	0	0	0	0	457295	0	0	0	0	0	0
mmalon|succ	4	0	0	900449	788227	0	3.06614e+06	1.81931e+06	1.30716e+06	3.75291e+06	2.85016e+06	3.77505e+06	1.96663e+06	1.53547e+06	2.08505e+06	1.17369e+06	1.08701e+06	1.71334e+06
malt|sucr	0	0	1.68255e+06	2.08266e+06	2.50325e+06	3.25055e+06	2.6559e+06	4.08557e+06	3.39208e+06	3.85355e+06	4.25483e+06	4.13739e+06	3.75147e+06	4.5246e+06	4.36417e+06	4.96354e+06	4.90716e+06	4.7341e+06
malt|sucr	1	0	199332	319921	340515	366376	323084	494755	406752	461103	577003	510829	505346	584344	550663	711409	671153	605726
malt|sucr	2	0	0	0	0	0	0	0	0	0	0	0	0	0	0	56317.5	74976.1	0
malt|sucr	3	0	0	0	0	0	0	0	0	0	0	0	0	0	0	0	0	0
malt|sucr	4	0	0	0	0	0	0	0	0	0	0	0	0	0	0	0	0	0
malt|sucr	5	0	0	0	0	0	0	0	0	0	0	0	0	0	0	0	0	0
malt|sucr	6	0	0	0	0	0	0	0	0	0	0	0	0	0	0	0	0	0
malt|sucr	7	0	0	0	0	0	0	0	0	0	0	0	0	0	0	0	0	0
malt|sucr	8	0	0	0	0	0	0	0	0	0	0	0	0	0	0	0	0	0
malt|sucr	9	0	0	0	0	0	0	0	0	0	0	0	0	0	0	0	0	0
malt|sucr	10	0	0	0	0	0	0	0	0	0	0	0	0	0	0	0	0	0
malt|sucr	11	0	0	0	0	0	0	0	0	0	0	0	0	0	0	0	0	0
malt|sucr	12	0	0	0	0	0	0	0	0	0	0	0	0	0	0	0	0	0
lnlnca|lnlncg	0	0	604524	646204	568025	1.10251e+06	605275	979657	906596	765302	967630	1.20501e+06	1.48395e+06	1.37697e+06	958356	1.62108e+06	1.42241e+06	1.94375e+06
lnlnca|lnlncg	1	0	0	0	0	0	0	0	0	0	0	0	0	0	0	0	0	0
lnlnca|lnlncg	2	0	0	0	0	0	0	0	0	0	0	0	0	0	0	0	0	0
lnlnca|lnlncg	3	0	0	0	0	0	0	0	0	0	0	0	0	0	0	0	0	0
lnlnca|lnlncg	4	0	0	0	0	0	0	0	0	0	0	0	0	0	0	0	0	0
lnlnca|lnlncg	5	0	0	0	0	0	0	0	0	0	0	0	0	0	0	0	0	0
lnlnca|lnlncg	6	0	0	0	0	0	0	0	0	0	0	0	0	0	0	0	0	0
lnlnca|lnlncg	7	0	0	0	0	0	0	0	0	0	0	0	0	0	0	0	0	0
lnlnca|lnlncg	8	0	0	0	0	0	0	0	0	0	0	0	0	0	0	0	0	0
lnlnca|lnlncg	9	0	0	0	0	0	0	0	0	0	0	0	0	0	0	0	0	0
lnlnca|lnlncg	10	0	0	0	0	0	0	0	0	0	0	0	0	0	0	0	0	0
lnlnca|lnlncg	11	0	0	0	0	0	0	0	0	0	0	0	0	0	0	0	0	0
lnlnca|lnlncg	12	0	0	0	0	0	0	0	0	0	0	0	0	0	0	0	0	0
lnlnca|lnlncg	13	0	0	0	0	0	0	0	0	0	0	0	0	0	0	0	0	0
lnlnca|lnlncg	14	0	0	0	0	0	0	0	0	0	0	0	0	0	0	0	0	0
lnlnca|lnlncg	15	0	0	0	0	0	0	0	0	0	0	0	0	0	0	0	0	0
lnlnca|lnlncg	16	0	0	0	0	0	0	0	0	0	0	0	0	0	0	0	0	0
lnlnca|lnlncg	17	0	0	0	0	0	0	0	0	0	0	0	0	0	0	0	0	0
lnlnca|lnlncg	18	0	0	0	0	0	0	0	0	0	0	0	0	0	0	0	0	0
lcholate	0	0	240130	388878	922834	385533	460782	494179	716265	612169	566067	569749	500229	510329	783051	620778	1.32581e+06	522423
lcholate	1	0	34827	64840.1	271200	0	164286	86044.4	162904	210629	135836	123823	0	0	173703	0	367219	0
lcholate	2	0	0	0	0	0	0	0	0	0	0	0	0	0	0	0	0	0
lcholate	3	0	0	0	0	0	0	0	0	0	0	0	0	0	0	0	0	0
lcholate	4	0	0	0	0	0	0	0	0	0	0	0	0	0	0	0	0	0
lcholate	5	0	0	0	0	0	0	0	0	0	0	0	0	0	0	0	0	0
lcholate	6	0	0	0	0	0	0	0	0	0	0	0	0	0	0	0	0	0
lcholate	7	0	0	0	0	0	0	0	0	0	0	0	0	0	0	0	0	0
lcholate	8	0	0	0	0	0	0	0	0	0	0	0	0	0	0	0	0	0
lcholate	9	0	0	0	0	0	0	0	0	0	0	0	0	0	0	0	0	0
lcholate	10	0	0	0	0	0	0	0	0	0	0	0	0	0	0	0	0	0
lcholate	11	0	0	0	0	0	0	0	0	0	0	0	0	0	0	0	0	0
lcholate	12	0	0	0	0	0	0	0	0	0	0	0	0	0	0	0	0	0
lcholate	13	0	0	0	0	0	0	0	0	0	0	0	0	0	0	0	0	0
lcholate	14	0	0	0	0	0	0	0	0	0	0	0	0	0	0	0	0	0
lcholate	15	0	0	0	0	0	0	0	0	0	0	0	0	0	0	0	0	0
lcholate	16	0	0	0	0	0	0	0	0	0	0	0	0	0	0	0	0	0
lcholate	17	0	0	0	0	0	0	0	0	0	0	0	0	0	0	0	0	0
lcholate	18	0	0	0	0	0	0	0	0	0	0	0	0	0	0	0	0	0
lcholate	19	0	0	0	0	0	0	0	0	0	0	0	0	0	0	0	0	0
lcholate	20	0	0	0	0	0	0	0	0	0	0	0	0	0	0	0	0	0
lcholate	21	0	0	0	0	0	0	0	0	0	0	0	0	0	0	0	0	0
lcholate	22	0	0	0	0	0	0	0	0	0	0	0	0	0	0	0	0	0
lcholate	23	0	0	0	0	0	0	0	0	0	0	0	0	0	0	0	0	0
lcholate	24	0	0	0	0	0	0	0	0	0	0	0	0	0	0	0	0	0
ile-L|leu-L	0	0	1.89807e+07	1.44421e+08	1.12494e+08	4.0797e+07	1.26406e+08	1.33831e+08	1.16443e+08	1.65024e+08	1.19462e+08	1.51365e+08	1.05367e+08	1.09095e+08	1.58931e+08	1.59346e+08	1.98186e+08	128682277
ile-L|leu-L	0	1	39555.2	4.45357e+06	4.65657e+06	109295	6.3368e+06	4.34745e+06	4.92016e+06	8.40081e+06	4.78502e+06	6.19112e+06	3.77987e+06	4.07302e+06	6.80333e+06	5.32903e+06	8.22355e+06	4.99481e+06
ile-L|leu-L	1	0	1.15633e+06	9.28039e+06	7.08776e+06	2.5544e+06	7.98699e+06	8.49474e+06	7.40197e+06	1.05872e+07	7.64626e+06	9.86438e+06	6.63845e+06	6.88619e+06	1.02483e+07	1.02434e+07	1.2845e+07	8.12781e+06
ile-L|leu-L	1	1	0	255960	274592	0	379434	245033	275261	504365	289686	371387	218395	257037	384508	305881	494402	276070
ile-L|leu-L	2	0	14068.9	196401	151127	44674.2	168417	177985	158894	236773	167035	215694	132483	152983	218379	225622	267894	167981
ile-L|leu-L	2	1	0	0	0	0	0	0	0	0	0	0	0	0	0	0	0	0
ile-L|leu-L	3	0	0	0	0	0	0	0	0	0	0	0	0	0	0	0	0	0
ile-L|leu-L	3	1	0	0	0	0	0	0	0	0	0	0	0	0	0	0	0	0
ile-L|leu-L	4	0	0	0	0	0	0	0	0	0	0	0	0	0	0	0	0	0
ile-L|leu-L	4	1	0	0	0	0	0	0	0	0	0	0	0	0	0	0	0	0
ile-L|leu-L	5	0	0	0	0	0	0	0	0	0	0	0	0	0	0	0	0	0
ile-L|leu-L	5	1	0	0	0	0	0	0	0	0	0	0	0	0	0	0	0	0
ile-L|leu-L	6	0	0	0	0	0	0	0	0	0	0	0	0	0	0	0	0	0
ile-L|leu-L	6	1	0	0	0	0	0	0	0	0	0	0	0	0	0	0	0	0
hom-L|thr-L	0	0	1.09548e+08	3.22109e+08	3.23931e+08	1.62454e+08	3.61823e+08	3.26355e+08	3.52178e+08	4.02172e+08	3.4356e+08	3.86607e+08	2.52067e+08	3.00954e+08	4.03724e+08	3.72298e+08	4.27581e+08	3.14224e+08
hom-L|thr-L	0	1	0	0	1.69451e+06	0	1.62645e+06	1.40338e+06	1.61813e+06	1.75602e+06	1.45265e+06	1.79548e+06	0	1.22663e+06	1.67486e+06	1.73825e+06	1.81673e+06	1.55245e+06
hom-L|thr-L	1	0	4.78255e+06	1.41817e+07	1.42142e+07	7.04664e+06	1.60289e+07	1.45093e+07	1.55877e+07	1.80077e+07	1.53045e+07	1.73097e+07	1.1041e+07	1.3309e+07	1.78977e+07	1.65142e+07	1.90247e+07	1.39009e+07
hom-L|thr-L	1	1	0	0	0	0	0	0	0	0	0	0	0	0	0	0	0	0
hom-L|thr-L	2	0	267688	345370	368123	469631	477224	896310	707194	671747	759062	522327	519846	1.0754e+06	841744	1.12093e+06	1.13576e+06	1.2561e+06
hom-L|thr-L	2	1	0	0	0	0	0	0	0	0	0	0	0	0	0	0	0	0
hom-L|thr-L	3	0	0	0	0	0	0	0	0	0	0	0	0	0	0	0	0	0
hom-L|thr-L	3	1	0	0	0	0	0	0	0	0	0	0	0	0	0	0	0	0
hom-L|thr-L	4	0	0	0	0	0	0	0	0	0	0	0	0	0	0	0	0	0
hom-L|thr-L	4	1	0	0	0	0	0	0	0	0	0	0	0	0	0	0	0	0
glu-L|Nmeasp-D	0	0	4.54855e+09	3.54347e+09	2.63369e+09	4.87233e+09	3.28832e+09	3.84737e+09	3.81831e+09	3.68079e+09	4.31942e+09	4.44483e+09	4.2362e+09	4.54419e+09	4.22248e+09	4.32551e+09	3.3894e+09	4.57942e+09
glu-L|Nmeasp-D	0	1	1.49266e+07	1.42863e+08	1.21597e+08	1.64224e+07	1.78596e+08	1.56096e+08	1.7915e+08	1.99449e+08	1.944e+08	1.99352e+08	1.74754e+08	1.95094e+08	1.96e+08	1.77113e+08	1.56087e+08	1.98466e+08
glu-L|Nmeasp-D	1	0	2.55169e+08	5.79181e+08	5.6066e+08	2.72893e+08	9.46268e+08	7.36464e+08	6.59284e+08	1.06484e+09	9.23577e+08	9.58103e+08	7.32122e+08	7.2653e+08	7.30831e+08	8.27764e+08	7.22222e+08	7.34376e+08
glu-L|Nmeasp-D	1	1	0	2.33615e+07	2.53207e+07	0	5.11079e+07	2.81996e+07	3.02435e+07	5.71376e+07	3.99109e+07	4.11469e+07	2.94982e+07	3.02483e+07	3.31591e+07	3.24829e+07	3.28034e+07	3.05723e+07
glu-L|Nmeasp-D	2	0	3.36634e+06	1.21882e+08	1.1642e+08	3.58014e+06	2.42994e+08	1.60944e+08	1.42897e+08	2.72649e+08	2.13086e+08	2.20417e+08	1.4999e+08	1.46304e+08	1.58417e+08	1.81198e+08	1.51587e+08	1.48683e+08
glu-L|Nmeasp-D	2	1	0	5.65201e+06	6.00916e+06	0	1.39793e+07	7.16616e+06	7.40503e+06	1.5871e+07	1.04595e+07	1.09116e+07	7.05205e+06	7.22478e+06	8.34432e+06	8.38114e+06	7.6587e+06	7.26173e+06
glu-L|Nmeasp-D	3	0	0	1.89573e+08	1.45464e+08	0	2.15435e+08	2.02976e+08	2.17943e+08	2.43373e+08	2.42336e+08	2.51199e+08	2.1267e+08	2.32949e+08	2.42803e+08	2.28978e+08	1.86853e+08	2.34757e+08
glu-L|Nmeasp-D	3	1	0	8.06311e+06	6.81554e+06	0	1.20732e+07	8.59314e+06	1.04546e+07	1.34575e+07	1.10139e+07	1.13974e+07	9.00692e+06	1.04248e+07	1.16556e+07	9.58014e+06	8.79309e+06	1.06632e+07
glu-L|Nmeasp-D	4	0	0	4.25477e+07	2.86404e+07	0	6.07245e+07	5.16247e+07	4.85071e+07	6.83415e+07	6.45631e+07	6.54848e+07	5.2075e+07	5.36518e+07	5.27267e+07	5.735e+07	3.77515e+07	5.44355e+07
glu-L|Nmeasp-D	4	1	0	0	0	0	0	0	0	0	0	0	0	0	0	0	0	0
glu-L|Nmeasp-D	5	0	0	4.79148e+08	2.68163e+08	0	4.51653e+08	5.2703e+08	5.31739e+08	5.10149e+08	6.16535e+08	6.36831e+08	5.58384e+08	6.01e+08	5.8934e+08	5.90743e+08	3.47599e+08	6.09725e+08
glu-L|Nmeasp-D	5	1	0	2.44053e+07	1.4265e+07	0	2.75768e+07	2.70092e+07	2.89108e+07	3.11893e+07	3.35857e+07	3.46772e+07	2.85101e+07	3.1223e+07	3.21348e+07	3.06323e+07	1.86512e+07	3.1972e+07
cit|icit	0	0	7.09665e+08	3.30242e+08	2.81408e+08	1.0602e+09	6.88624e+08	5.11203e+08	4.02451e+08	7.38881e+08	4.37346e+08	4.8133e+08	5.61009e+08	4.35239e+08	4.03628e+08	5.95166e+08	4.51787e+08	5.20805e+08
cit|icit	1	0	5.05773e+07	5.46139e+07	6.66413e+07	7.23875e+07	2.25685e+08	1.25226e+08	9.41822e+07	2.92411e+08	1.39321e+08	1.49113e+08	1.2529e+08	1.00813e+08	9.68496e+07	1.48346e+08	1.20585e+08	1.06668e+08
cit|icit	2	0	0	9.61236e+06	1.29858e+07	0	6.04197e+07	2.74397e+07	2.11026e+07	8.13906e+07	3.42597e+07	3.55233e+07	2.62457e+07	2.21346e+07	2.24936e+07	3.42124e+07	2.64697e+07	2.32259e+07
cit|icit	3	0	0	6.74789e+06	6.58531e+06	0	2.94986e+07	1.76312e+07	1.26061e+07	4.09087e+07	1.99322e+07	2.14172e+07	1.67451e+07	1.33878e+07	1.32358e+07	2.1608e+07	1.43728e+07	1.41724e+07
cit|icit	4	0	0	9.12241e+06	7.94822e+06	0	2.77909e+07	1.9416e+07	1.72024e+07	3.74725e+07	1.9919e+07	2.2057e+07	2.08657e+07	1.99183e+07	1.92572e+07	2.55996e+07	1.6859e+07	2.05625e+07
cit|icit	5	0	0	8.49496e+06	7.05702e+06	0	2.67293e+07	1.91388e+07	1.51636e+07	3.83435e+07	2.10008e+07	2.46079e+07	1.80889e+07	1.53077e+07	1.59269e+07	2.3947e+07	1.50254e+07	1.56222e+07
cit|icit	6	0	0	0	0	0	0	0	0	0	0	0	0	0	0	0	0	0
axan|xan	0	0	2.0912e+06	6.48874e+06	6.23604e+06	1.57936e+06	5.62992e+06	5.60311e+06	5.2723e+06	7.12033e+06	4.3324e+06	4.37451e+06	4.69198e+06	4.38424e+06	5.90998e+06	9.38262e+06	1.2255e+07	4.19394e+06
axan|xan	0	1	0	0	0	0	0	0	0	0	0	0	0	0	0	0	0	0
axan|xan	0	2	0	0	0	0	0	0	0	0	0	0	0	0	0	0	0	0
axan|xan	0	3	0	0	0	0	0	0	0	0	0	0	0	0	0	0	0	0
axan|xan	0	4	0	0	0	0	0	0	0	0	0	0	0	0	0	0	0	0
axan|xan	1	0	0	305317	273944	0	192593	211669	167161	271177	144846	148369	120629	107475	178968	381213	524309	89741.6
axan|xan	1	1	0	0	0	0	0	0	0	0	0	0	0	0	0	0	0	0
axan|xan	1	2	0	0	0	0	0	0	0	0	0	0	0	0	0	0	0	0
axan|xan	1	3	0	0	0	0	0	0	0	0	0	0	0	0	0	0	0	0
axan|xan	1	4	0	0	0	0	0	0	0	0	0	0	0	0	0	0	0	0
axan|xan	2	0	0	0	0	0	0	0	0	0	0	0	0	0	0	0	0	0
axan|xan	2	1	0	0	0	0	0	0	0	0	0	0	0	0	0	0	0	0
axan|xan	2	2	0	0	0	0	0	0	0	0	0	0	0	0	0	0	0	0
axan|xan	2	3	0	0	0	0	0	0	0	0	0	0	0	0	0	0	0	0
axan|xan	2	4	0	0	0	0	0	0	0	0	0	0	0	0	0	0	0	0
axan|xan	3	0	0	0	0	0	0	0	0	0	0	0	0	0	0	0	0	0
axan|xan	3	1	0	0	0	0	0	0	0	0	0	0	0	0	0	0	0	0
axan|xan	3	2	0	0	0	0	0	0	0	0	0	0	0	0	0	0	0	0
axan|xan	3	3	0	0	0	0	0	0	0	0	0	0	0	0	0	0	0	0
axan|xan	3	4	0	0	0	0	0	0	0	0	0	0	0	0	0	0	0	0
axan|xan	4	0	0	0	0	0	0	0	0	0	0	0	0	0	0	0	0	0
axan|xan	4	1	0	0	0	0	0	0	0	0	0	0	0	0	0	0	0	0
axan|xan	4	2	0	0	0	0	0	0	0	0	0	0	0	0	0	0	0	0
axan|xan	4	3	0	0	0	0	0	0	0	0	0	0	0	0	0	0	0	0
axan|xan	4	4	0	0	0	0	0	0	0	0	0	0	0	0	0	0	0	0
axan|xan	5	0	0	0	0	0	0	0	0	0	0	0	0	0	0	0	0	0
axan|xan	5	1	0	0	0	0	0	0	0	0	0	0	0	0	0	0	0	0
axan|xan	5	2	0	0	0	0	0	0	0	0	0	0	0	0	0	0	0	0
axan|xan	5	3	0	0	0	0	0	0	0	0	0	0	0	0	0	0	0	0
axan|xan	5	4	0	0	0	0	0	0	0	0	0	0	0	0	0	0	0	0
arab-L|xyl-D	0	0	1.88988e+07	6.68073e+07	6.44414e+07	3.08681e+07	7.47384e+07	7.34128e+07	7.7523e+07	8.89328e+07	6.41049e+07	7.71786e+07	5.45044e+07	7.02909e+07	8.57904e+07	8.49314e+07	1.05967e+08	7.35594e+07
arab-L|xyl-D	1	0	1.36356e+06	4.78814e+06	4.59114e+06	2.0906e+06	4.38202e+06	4.27551e+06	5.55101e+06	5.27242e+06	4.17283e+06	4.60983e+06	3.49547e+06	4.22388e+06	5.62574e+06	5.33005e+06	6.75896e+06	4.30336e+06
arab-L|xyl-D	2	0	0	512539	572750	0	790136	628446	734386	806726	549220	702324	467359	483098	700650	598920	836477	579787
arab-L|xyl-D	3	0	0	3.66276e+07	3.36212e+07	0	4.07583e+07	3.72846e+07	4.11438e+07	4.80779e+07	3.55106e+07	4.31573e+07	2.97359e+07	3.63381e+07	4.63085e+07	4.46238e+07	5.32367e+07	3.71912e+07
arab-L|xyl-D	4	0	0	6.80698e+08	6.27405e+08	0	6.84176e+08	6.71611e+08	7.57208e+08	8.08197e+08	6.21044e+08	7.48008e+08	5.16609e+08	6.46395e+08	8.43209e+08	8.04796e+08	9.91184e+08	6.6539e+08
arab-L|xyl-D	5	0	0	0	0	0	0	0	0	0	0	0	0	0	0	0	0	0
ala-L|sarcs	0	0	3.04408e+07	1.37031e+07	1.39749e+07	2.1396e+07	1.71694e+07	1.29912e+07	1.43287e+07	1.76468e+07	1.56334e+07	1.44877e+07	1.25684e+07	1.27625e+07	1.50784e+07	1.25228e+07	1.57206e+07	1.34091e+07
ala-L|sarcs	0	1	72684.8	319739	262306	0	629036	353132	354633	669921	433849	448505	304708	327538	409193	338052	301728	342233
ala-L|sarcs	1	0	892856	1.91746e+06	1.56956e+06	645313	3.95829e+06	2.13538e+06	1.87371e+06	3.94469e+06	2.69259e+06	2.58172e+06	1.90053e+06	1.85755e+06	2.04696e+06	2.00103e+06	1.74559e+06	1.93732e+06
ala-L|sarcs	1	1	0	70380	0	0	179055	92430.8	69546.8	196215	98109.7	92455.3	61814.1	0	79072.8	67275.2	0	69714.6
ala-L|sarcs	2	0	0	0	0	0	72424	0	0	84032.7	33950.5	0	0	0	0	0	0	0
ala-L|sarcs	2	1	0	0	0	0	0	0	0	0	0	0	0	0	0	0	0	0
ala-L|sarcs	3	0	0	0	0	0	0	0	0	0	0	0	0	0	0	0	0	0
ala-L|sarcs	3	1	0	0	0	0	0	0	0	0	0	0	0	0	0	0	0	0
acrn	0	0	7.39852e+07	8.90397e+07	8.33667e+07	1.08324e+08	9.55585e+07	1.08699e+08	1.02084e+08	1.08076e+08	9.82784e+07	1.13475e+08	1.03517e+08	1.09519e+08	1.01852e+08	1.23816e+08	1.13041e+08	1.20582e+08
acrn	0	1	0	0	0	0	0	0	0	0	0	0	0	0	0	0	0	0
acrn	1	0	7.22297e+06	1.08548e+07	1.1751e+07	1.05804e+07	1.7629e+07	1.40784e+07	1.3291e+07	1.98796e+07	1.42692e+07	1.64922e+07	1.27934e+07	1.33795e+07	1.30937e+07	1.61139e+07	1.59131e+07	1.45508e+07
acrn	1	1	0	0	0	0	0	0	0	0	0	0	0	0	0	0	0	0
acrn	2	0	0	1.33144e+06	1.83261e+06	0	3.28245e+06	1.79023e+06	2.0414e+06	3.6838e+06	2.27247e+06	2.67291e+06	1.449e+06	1.4723e+06	1.99098e+06	2.03031e+06	2.48134e+06	1.62057e+06
acrn	2	1	0	0	0	0	0	0	0	0	0	0	0	0	0	0	0	0
acrn	3	0	0	0	59304.7	0	130145	0	0	115408	88348.7	0	0	0	0	0	81169.6	0
acrn	3	1	0	0	0	0	0	0	0	0	0	0	0	0	0	0	0	0
acrn	4	0	0	0	0	0	0	0	0	0	0	0	0	0	0	0	0	0
acrn	4	1	0	0	0	0	0	0	0	0	0	0	0	0	0	0	0	0
acrn	5	0	0	0	0	0	0	0	0	0	0	0	0	0	0	0	0	0
acrn	5	1	0	0	0	0	0	0	0	0	0	0	0	0	0	0	0	0
acrn	6	0	0	0	0	0	0	0	0	0	0	0	0	0	0	0	0	0
acrn	6	1	0	0	0	0	0	0	0	0	0	0	0	0	0	0	0	0
acrn	7	0	0	0	0	0	0	0	0	0	0	0	0	0	0	0	0	0
acrn	7	1	0	0	0	0	0	0	0	0	0	0	0	0	0	0	0	0
acrn	8	0	0	0	0	0	0	0	0	0	0	0	0	0	0	0	0	0
acrn	8	1	0	0	0	348546	374182	0	0	387340	0	0	0	0	0	0	390686	387756
acrn	9	0	0	0	0	0	0	0	0	0	0	0	0	0	0	0	0	0
acrn	9	1	0	0	0	0	0	0	0	0	0	0	0	0	0	0	0	0
5apenta|val-L	0	0	6.57732e+07	5.95179e+07	6.2106e+07	4.42394e+07	6.96437e+07	5.7665e+07	7.3111e+07	8.29482e+07	7.41135e+07	7.41054e+07	6.88695e+07	5.94595e+07	8.62425e+07	5.78568e+07	7.62e+07	7.55938e+07
5apenta|val-L	0	1	213296	186175	175460	142224	230477	196913	242080	284872	212477	239202	207221	187671	261896	179284	234551	253500
5apenta|val-L	1	0	3.59788e+06	3.31286e+06	3.39363e+06	2.37895e+06	3.81079e+06	3.13612e+06	4.07934e+06	4.56558e+06	4.02513e+06	4.06811e+06	3.73009e+06	3.22403e+06	4.70047e+06	3.14775e+06	4.17016e+06	4.06454e+06
5apenta|val-L	1	1	0	0	0	0	0	0	0	0	0	0	0	0	0	0	0	0
5apenta|val-L	2	0	62623.2	57271.7	56779.9	44367.3	50826.4	60841.2	50008.3	82510	58338.4	64458.3	53726.9	44184.9	71722.6	48885.3	82278.2	66337.4
5apenta|val-L	2	1	0	0	0	0	0	0	0	0	0	0	0	0	0	0	0	0
5apenta|val-L	3	0	0	0	0	0	0	0	0	0	0	0	0	0	0	0	0	0
5apenta|val-L	3	1	0	0	0	0	0	0	0	0	0	0	0	0	0	0	0	0
5apenta|val-L	4	0	0	0	0	0	0	0	0	0	0	0	0	0	0	0	0	0
5apenta|val-L	4	1	0	0	0	0	0	0	0	0	0	0	0	0	0	0	0	0
5apenta|val-L	5	0	0	0	0	0	0	0	0	0	0	0	0	0	0	0	0	0
5apenta|val-L	5	1	0	0	0	0	0	0	0	0	0	0	0	0	0	0	0	0
xylt	0	0	548719	733524	367945	778857	571598	1.10394e+06	553603	700611	758922	794912	1.17519e+06	1.2944e+06	627986	1.40441e+06	636642	1.38548e+06
xylt	1	0	0	183183	80233.7	22925.1	220725	301637	147286	285494	268621	298703	290279	321468	170055	361159	154104	323074
xylt	2	0	0	0	0	0	0	0	0	0	0	0	0	0	0	0	0	0
xylt	3	0	0	0	0	0	0	0	0	0	0	0	0	0	0	0	0	0
xylt	4	0	0	0	0	0	0	0	0	0	0	0	0	0	0	0	0	0
xylt	5	0	0	0	0	0	0	0	0	0	0	0	0	0	0	0	0	0
xtsn	0	0	1.28914e+06	1.27859e+06	1.11853e+06	1.75932e+06	884730	1.10121e+06	897111	1.23979e+06	826228	889952	1.09712e+06	892791	992647	1.86512e+06	1.83304e+06	904656
xtsn	0	1	0	0	0	0	0	0	0	0	0	0	0	0	0	0	0	0
xtsn	0	2	0	0	0	0	0	0	0	0	0	0	0	0	0	0	0	0
xtsn	0	3	0	0	0	0	0	0	0	0	0	0	0	0	0	0	0	0
xtsn	0	4	0	0	0	0	0	0	0	0	0	0	0	0	0	0	0	0
xtsn	1	0	0	87656.3	94279.3	0	92410.7	0	0	104171	0	0	108281	0	0	207762	145555	0
xtsn	1	1	0	0	0	0	0	0	0	0	0	0	0	0	0	0	0	0
xtsn	1	2	0	0	0	0	0	0	0	0	0	0	0	0	0	0	0	0
xtsn	1	3	0	0	0	0	0	0	0	0	0	0	0	0	0	0	0	0
xtsn	1	4	0	0	0	0	0	0	0	0	0	0	0	0	0	0	0	0
xtsn	2	0	0	0	0	0	0	0	0	0	0	0	0	0	0	0	0	0
xtsn	2	1	0	0	0	0	0	0	0	0	0	0	0	0	0	0	0	0
xtsn	2	2	0	0	0	0	0	0	0	0	0	0	0	0	0	0	0	0
xtsn	2	3	0	0	0	0	0	0	0	0	0	0	0	0	0	0	0	0
xtsn	2	4	0	0	0	0	0	0	0	0	0	0	0	0	0	0	0	0
xtsn	3	0	0	0	0	0	0	0	0	0	0	0	0	0	0	0	0	0
xtsn	3	1	0	0	0	0	0	0	0	0	0	0	0	0	0	0	0	0
xtsn	3	2	0	0	0	0	0	0	0	0	0	0	0	0	0	0	0	0
xtsn	3	3	0	0	0	0	0	0	0	0	0	0	0	0	0	0	0	0
xtsn	3	4	0	0	0	0	0	0	0	0	0	0	0	0	0	0	0	0
xtsn	4	0	0	0	0	0	0	0	0	0	0	0	0	0	0	0	0	0
xtsn	4	1	0	0	0	0	0	0	0	0	0	0	0	0	0	0	0	0
xtsn	4	2	0	0	0	0	0	0	0	0	0	0	0	0	0	0	0	0
xtsn	4	3	0	0	0	0	0	0	0	0	0	0	0	0	0	0	0	0
xtsn	4	4	0	0	0	0	0	0	0	0	0	0	0	0	0	0	0	0
xtsn	5	0	0	0	0	0	0	0	0	0	0	0	0	0	0	0	0	0
xtsn	5	1	0	0	0	0	0	0	0	0	0	0	0	0	0	0	0	0
xtsn	5	2	0	0	0	0	0	0	0	0	0	0	0	0	0	0	0	0
xtsn	5	3	0	0	0	0	0	0	0	0	0	0	0	0	0	0	0	0
xtsn	5	4	0	0	0	0	0	0	0	0	0	0	0	0	0	0	0	0
xtsn	6	0	0	0	0	0	0	0	0	0	0	0	0	0	0	0	0	0
xtsn	6	1	0	0	0	0	0	0	0	0	0	0	0	0	0	0	0	0
xtsn	6	2	0	0	0	0	0	0	0	0	0	0	0	0	0	0	0	0
xtsn	6	3	0	0	0	0	0	0	0	0	0	0	0	0	0	0	0	0
xtsn	6	4	0	0	0	0	0	0	0	0	0	0	0	0	0	0	0	0
xtsn	7	0	0	0	0	0	0	0	0	0	0	0	0	0	0	0	0	0
xtsn	7	1	0	0	0	0	0	0	0	0	0	0	0	0	0	0	0	0
xtsn	7	2	0	0	0	0	0	0	0	0	0	0	0	0	0	0	0	0
xtsn	7	3	0	0	0	0	0	0	0	0	0	0	0	0	0	0	0	0
xtsn	7	4	0	0	0	0	0	0	0	0	0	0	0	0	0	0	0	0
xtsn	8	0	0	0	0	0	0	0	0	0	0	0	0	0	0	0	0	0
xtsn	8	1	0	0	0	0	0	0	0	0	0	0	0	0	0	0	0	0
xtsn	8	2	0	0	0	0	0	0	0	0	0	0	0	0	0	0	0	0
xtsn	8	3	0	0	0	0	0	0	0	0	0	0	0	0	0	0	0	0
xtsn	8	4	0	0	0	0	0	0	0	0	0	0	0	0	0	0	0	0
xtsn	9	0	0	0	0	0	0	0	0	0	0	0	0	0	0	0	0	0
xtsn	9	1	0	0	0	0	0	0	0	0	0	0	0	0	0	0	0	0
xtsn	9	2	0	0	0	0	0	0	0	0	0	0	0	0	0	0	0	0
xtsn	9	3	0	0	0	0	0	0	0	0	0	0	0	0	0	0	0	0
xtsn	9	4	0	0	0	0	0	0	0	0	0	0	0	0	0	0	0	0
xtsn	10	0	0	0	0	0	0	0	0	0	0	0	0	0	0	0	0	0
xtsn	10	1	0	0	0	0	0	0	0	0	0	0	0	0	0	0	0	0
xtsn	10	2	0	0	0	0	0	0	0	0	0	0	0	0	0	0	0	0
xtsn	10	3	0	0	0	0	0	0	0	0	0	0	0	0	0	0	0	0
xtsn	10	4	0	0	0	0	0	0	0	0	0	0	0	0	0	0	0	0
uri	0	0	1.03032e+07	8.17274e+06	1.47444e+07	1.2843e+07	8.5102e+06	1.06554e+07	1.58864e+07	1.06453e+07	9.97321e+06	1.12127e+07	2.24631e+07	2.34483e+07	1.77419e+07	1.41361e+07	2.41578e+07	2.2225e+07
uri	0	1	0	0	265321	0	0	0	0	682310	0	0	305767	0	0	0	441821	0
uri	0	2	0	0	0	0	0	0	0	0	0	0	0	0	0	0	0	0
uri	1	0	847379	788178	1.90794e+06	1.10482e+06	2.17905e+06	1.05224e+06	1.88861e+06	2.87969e+06	1.27623e+06	1.49955e+06	2.39728e+06	2.40374e+06	1.93547e+06	1.43532e+06	3.09679e+06	2.27411e+06
uri	1	1	0	0	0	0	0	0	0	0	0	0	0	0	0	0	0	0
uri	1	2	0	0	0	0	0	0	0	0	0	0	0	0	0	0	0	0
uri	2	0	0	0	0	0	0	0	0	0	0	0	0	0	0	0	0	0
uri	2	1	0	0	0	0	0	0	0	0	0	0	0	0	0	0	0	0
uri	2	2	0	0	0	0	0	0	0	0	0	0	0	0	0	0	0	0
uri	3	0	0	0	0	0	0	0	0	0	0	0	0	0	0	0	0	0
uri	3	1	0	0	0	0	0	0	0	0	0	0	0	0	0	0	0	0
uri	3	2	0	0	0	0	0	0	0	0	0	0	0	0	0	0	0	0
uri	4	0	0	0	0	0	0	0	0	0	0	0	0	0	0	0	0	0
uri	4	1	0	0	0	0	0	0	0	0	0	0	0	0	0	0	0	0
uri	4	2	0	0	0	0	0	0	0	0	0	0	0	0	0	0	0	0
uri	5	0	0	0	0	0	0	0	0	0	0	0	0	0	0	0	0	0
uri	5	1	0	0	0	0	0	0	0	0	0	0	0	0	0	0	0	0
uri	5	2	0	0	0	0	0	0	0	0	0	0	0	0	0	0	0	0
uri	6	0	0	0	0	0	0	0	0	0	0	0	0	0	0	0	0	0
uri	6	1	0	0	0	0	0	0	0	0	0	0	0	0	0	0	0	0
uri	6	2	0	0	0	0	0	0	0	0	0	0	0	0	0	0	0	0
uri	7	0	0	0	0	0	0	0	0	0	0	0	0	0	0	0	0	0
uri	7	1	0	0	0	0	0	0	0	0	0	0	0	0	0	0	0	0
uri	7	2	0	0	0	0	0	0	0	0	0	0	0	0	0	0	0	0
uri	8	0	0	0	0	0	0	0	0	0	0	0	0	0	0	0	0	0
uri	8	1	0	0	0	0	0	0	0	0	0	0	0	0	0	0	0	0
uri	8	2	0	0	0	0	0	0	0	0	0	0	0	0	0	0	0	0
uri	9	0	0	0	0	0	0	0	0	0	0	0	0	0	0	0	0	0
uri	9	1	0	0	0	0	0	0	0	0	0	0	0	0	0	0	0	0
uri	9	2	0	0	0	0	0	0	0	0	0	0	0	0	0	0	0	0
urate	0	0	1.08019e+07	3.08723e+07	2.88993e+07	1.85137e+07	3.11122e+07	3.30771e+07	3.95254e+07	4.85806e+07	3.56604e+07	3.57195e+07	4.98315e+07	3.6842e+07	4.30423e+07	7.75463e+07	5.07387e+07	4.87522e+07
urate	0	1	127467	363329	335624	222794	375312	413545	470816	564584	433359	438087	539404	419249	491392	925517	585803	543436
urate	0	2	0	0	0	0	0	0	0	0	0	0	0	0	0	0	0	0
urate	0	3	0	0	0	0	0	0	0	0	0	0	0	0	0	0	0	0
urate	0	4	0	0	0	0	0	0	0	0	0	0	0	0	0	0	0	0
urate	1	0	546903	1.55337e+06	1.41308e+06	925377	1.57234e+06	1.68371e+06	1.98718e+06	2.49519e+06	1.76519e+06	1.76464e+06	2.5022e+06	1.842e+06	2.18956e+06	3.90694e+06	2.57699e+06	2.44413e+06
urate	1	1	0	0	0	0	0	0	0	0	0	0	0	0	0	0	0	0
urate	1	2	0	0	0	0	0	0	0	0	0	0	0	0	0	0	0	0
urate	1	3	0	0	0	0	0	0	0	0	0	0	0	0	0	0	0	0
urate	1	4	0	0	0	0	0	0	0	0	0	0	0	0	0	0	0	0
urate	2	0	0	0	0	0	0	0	0	0	0	0	0	0	0	0	0	0
urate	2	1	0	0	0	0	0	0	0	0	0	0	0	0	0	0	0	0
urate	2	2	0	0	0	0	0	0	0	0	0	0	0	0	0	0	0	0
urate	2	3	0	0	0	0	0	0	0	0	0	0	0	0	0	0	0	0
urate	2	4	0	0	0	0	0	0	0	0	0	0	0	0	0	0	0	0
urate	3	0	0	0	0	0	0	0	0	0	0	0	0	0	0	0	0	0
urate	3	1	0	0	0	0	0	0	0	0	0	0	0	0	0	0	0	0
urate	3	2	0	0	0	0	0	0	0	0	0	0	0	0	0	0	0	0
urate	3	3	0	0	0	0	0	0	0	0	0	0	0	0	0	0	0	0
urate	3	4	0	0	0	0	0	0	0	0	0	0	0	0	0	0	0	0
urate	4	0	0	0	0	0	0	0	0	0	0	0	0	0	0	0	0	0
urate	4	1	0	0	0	0	0	0	0	0	0	0	0	0	0	0	0	0
urate	4	2	0	0	0	0	0	0	0	0	0	0	0	0	0	0	0	0
urate	4	3	0	0	0	0	0	0	0	0	0	0	0	0	0	0	0	0
urate	4	4	0	0	0	0	0	0	0	0	0	0	0	0	0	0	0	0
urate	5	0	0	0	0	0	0	0	0	0	0	0	0	0	0	0	0	0
urate	5	1	0	0	0	0	0	0	0	0	0	0	0	0	0	0	0	0
urate	5	2	0	0	0	0	0	0	0	0	0	0	0	0	0	0	0	0
urate	5	3	0	0	0	0	0	0	0	0	0	0	0	0	0	0	0	0
urate	5	4	0	0	0	0	0	0	0	0	0	0	0	0	0	0	0	0
ura	0	0	1.12725e+07	321136	234972	1.3689e+07	1.97045e+06	1.01706e+06	1.47177e+06	2.56918e+06	2.19163e+06	2.71367e+06	2.95332e+06	2.86535e+06	1.85295e+06	1.59279e+06	622718	2.27517e+06
ura	0	1	0	0	0	0	409141	177676	232593	584478	502116	654946	627130	491865	292296	245369	0	466678
ura	0	2	0	0	0	0	0	0	0	0	0	0	0	0	0	0	0	0
ura	1	0	357973	0	0	480706	273745	0	0	400979	258729	329606	282262	236783	0	0	0	181454
ura	1	1	0	0	0	0	0	0	0	0	0	0	0	0	0	0	0	0
ura	1	2	0	0	0	0	0	0	0	0	0	0	0	0	0	0	0	0
ura	2	0	0	0	0	0	0	0	0	0	0	0	0	0	0	0	0	0
ura	2	1	0	0	0	0	0	0	0	0	0	0	0	0	0	0	0	0
ura	2	2	0	0	0	0	0	0	0	0	0	0	0	0	0	0	0	0
ura	3	0	0	0	0	0	0	0	0	150698	0	0	0	0	0	0	0	0
ura	3	1	0	0	0	0	0	0	0	0	0	0	0	0	0	0	0	0
ura	3	2	0	0	0	0	0	0	0	0	0	0	0	0	0	0	0	0
ura	4	0	0	0	0	0	0	0	0	0	0	0	0	0	0	0	0	0
ura	4	1	0	0	0	0	0	0	0	0	0	0	0	0	0	0	0	0
ura	4	2	0	0	0	0	0	0	0	0	0	0	0	0	0	0	0	0
ump	0	0	2.57729e+07	2.07055e+07	3.10686e+07	4.22929e+07	1.63669e+07	2.88148e+07	3.3594e+07	2.8409e+07	2.67399e+07	3.67023e+07	6.06334e+07	6.00387e+07	3.6829e+07	3.27622e+07	4.79612e+07	5.51062e+07
ump	0	1	0	0	0	0	0	0	0	0	0	0	0	0	0	0	0	0
ump	0	2	0	0	0	0	0	0	0	0	0	0	0	0	0	0	0	0
ump	1	0	0	0	0	2.73915e+06	0	0	0	9.40572e+06	0	3.08044e+06	0	3.47305e+06	0	0	4.20158e+06	0
ump	1	1	0	0	0	0	0	0	0	0	0	0	0	0	0	0	0	0
ump	1	2	0	0	0	0	0	0	0	0	0	0	0	0	0	0	0	0
ump	2	0	0	0	0	0	0	0	0	0	0	0	0	0	0	0	0	0
ump	2	1	0	0	0	0	0	0	0	0	0	0	0	0	0	0	0	0
ump	2	2	0	0	0	0	0	0	0	0	0	0	0	0	0	0	0	0
ump	3	0	0	0	0	0	0	0	0	0	0	0	0	0	0	0	0	0
ump	3	1	0	0	0	0	0	0	0	0	0	0	0	0	0	0	0	0
ump	3	2	0	0	0	0	0	0	0	0	0	0	0	0	0	0	0	0
ump	4	0	0	0	0	0	0	0	0	0	0	0	0	0	0	0	0	0
ump	4	1	0	0	0	0	0	0	0	0	0	0	0	0	0	0	0	0
ump	4	2	0	0	0	0	0	0	0	0	0	0	0	0	0	0	0	0
ump	5	0	0	0	0	0	0	0	0	0	0	0	0	0	0	0	0	0
ump	5	1	0	0	0	0	0	0	0	0	0	0	0	0	0	0	0	0
ump	5	2	0	0	0	0	0	0	0	0	0	0	0	0	0	0	0	0
ump	6	0	0	0	0	0	0	0	0	0	0	0	0	0	0	0	0	0
ump	6	1	0	0	0	0	0	0	0	0	0	0	0	0	0	0	0	0
ump	6	2	0	0	0	0	0	0	0	0	0	0	0	0	0	0	0	0
ump	7	0	0	0	0	0	0	0	0	0	0	0	0	0	0	0	0	0
ump	7	1	0	0	0	0	0	0	0	0	0	0	0	0	0	0	0	0
ump	7	2	0	0	0	0	0	0	0	0	0	0	0	0	0	0	0	0
ump	8	0	0	0	0	0	0	0	0	0	0	0	0	0	0	0	0	0
ump	8	1	0	0	0	0	0	0	0	0	0	0	0	0	0	0	0	0
ump	8	2	0	0	0	0	0	0	0	0	0	0	0	0	0	0	0	0
ump	9	0	0	0	0	0	0	0	0	0	0	0	0	0	0	0	0	0
ump	9	1	0	0	0	0	0	0	0	0	0	0	0	0	0	0	0	0
ump	9	2	0	0	0	0	0	0	0	0	0	0	0	0	0	0	0	0
tyr-L	0	0	5.89689e+08	1.08089e+09	1.26595e+09	1.02271e+09	1.24441e+09	1.4772e+09	1.39595e+09	1.70767e+09	1.37327e+09	1.55335e+09	1.23749e+09	1.45836e+09	1.69235e+09	1.67296e+09	2.24584e+09	1.60983e+09
tyr-L	0	1	1.69309e+06	3.36056e+06	4.30046e+06	2.94798e+06	4.39822e+06	4.7397e+06	4.73122e+06	5.60182e+06	4.5376e+06	5.42262e+06	3.86821e+06	4.54129e+06	5.19238e+06	5.51242e+06	7.53917e+06	4.99309e+06
tyr-L	1	0	5.84344e+07	1.05259e+08	1.23713e+08	1.0068e+08	1.22599e+08	1.44814e+08	1.36776e+08	1.66176e+08	1.34437e+08	1.52434e+08	1.20913e+08	1.43164e+08	1.65905e+08	1.65153e+08	2.18649e+08	1.59675e+08
tyr-L	1	1	0	0	0	0	0	0	0	0	0	0	0	0	0	0	0	0
tyr-L	2	0	1.08923e+06	2.20695e+06	2.41373e+06	1.87121e+06	2.33886e+06	2.82281e+06	2.79283e+06	3.22319e+06	2.78161e+06	3.0677e+06	2.41425e+06	3.02273e+06	3.36601e+06	3.15934e+06	4.43217e+06	3.06478e+06
tyr-L	2	1	0	0	0	0	0	0	0	0	0	0	0	0	0	0	0	0
tyr-L	3	0	0	0	0	0	0	0	0	0	0	0	0	0	0	0	0	0
tyr-L	3	1	0	0	0	0	0	0	0	0	0	0	0	0	0	0	0	0
tyr-L	4	0	0	0	0	0	0	0	0	0	0	0	0	0	0	0	0	0
tyr-L	4	1	0	0	0	0	0	0	0	0	0	0	0	0	0	0	0	0
tyr-L	5	0	0	0	0	0	0	0	0	0	0	0	0	0	0	0	0	0
tyr-L	5	1	0	0	0	0	0	0	0	0	0	0	0	0	0	0	0	0
tyr-L	6	0	0	0	0	0	0	0	0	0	0	0	0	0	0	0	0	0
tyr-L	6	1	0	0	0	0	0	0	0	0	0	0	0	0	0	0	0	0
tyr-L	7	0	0	0	0	0	0	0	0	0	0	0	0	0	0	0	0	0
tyr-L	7	1	0	0	0	0	0	0	0	0	0	0	0	0	0	0	0	0
tyr-L	8	0	0	0	0	0	0	0	0	0	0	0	0	0	0	0	0	0
tyr-L	8	1	0	0	0	0	0	0	0	0	0	0	0	0	0	0	0	0
tyr-L	9	0	0	0	0	0	0	0	0	0	0	0	0	0	0	0	0	0
tyr-L	9	1	0	0	0	0	0	0	0	0	0	0	0	0	0	0	0	0
trp-L	0	0	9.6158e+06	3.49007e+07	3.22301e+07	1.58671e+07	3.56386e+07	3.37404e+07	3.60178e+07	4.29611e+07	3.26975e+07	3.76881e+07	2.63161e+07	3.04871e+07	4.15262e+07	4.1136e+07	5.59971e+07	3.42936e+07
trp-L	0	1	44736.3	194519	160655	77152.2	213963	213465	223893	268228	188590	193044	132450	169992	212656	212437	311336	188827
trp-L	0	2	0	0	0	0	0	0	0	0	0	0	0	0	0	0	0	0
trp-L	1	0	1.14135e+06	4.11956e+06	3.83992e+06	1.86479e+06	4.23139e+06	3.98757e+06	4.27278e+06	5.10745e+06	3.8324e+06	4.54792e+06	3.10329e+06	3.64338e+06	4.90227e+06	4.90708e+06	6.75204e+06	4.08757e+06
trp-L	1	1	0	0	0	0	0	0	0	0	0	0	0	0	0	0	0	0
trp-L	1	2	0	0	0	0	0	0	0	0	0	0	0	0	0	0	0	0
trp-L	2	0	0	144629	114028	52820.5	143731	154039	161955	167148	126583	163816	82218.2	130471	168969	158954	242036	134965
trp-L	2	1	0	0	0	0	0	0	0	0	0	0	0	0	0	0	0	0
trp-L	2	2	0	0	0	0	0	0	0	0	0	0	0	0	0	0	0	0
trp-L	3	0	0	0	0	0	0	0	0	0	0	0	0	0	0	0	0	0
trp-L	3	1	0	0	0	0	0	0	0	0	0	0	0	0	0	0	0	0
trp-L	3	2	0	0	0	0	0	0	0	0	0	0	0	0	0	0	0	0
trp-L	4	0	0	0	0	0	0	0	0	0	0	0	0	0	0	0	0	0
trp-L	4	1	0	0	0	0	0	0	0	0	0	0	0	0	0	0	0	0
trp-L	4	2	0	0	0	0	0	0	0	0	0	0	0	0	0	0	0	0
trp-L	5	0	0	0	0	0	0	0	0	0	0	0	0	0	0	0	0	0
trp-L	5	1	0	0	0	0	0	0	0	0	0	0	0	0	0	0	0	0
trp-L	5	2	0	0	0	0	0	0	0	0	0	0	0	0	0	0	0	0
trp-L	6	0	0	0	0	0	0	0	0	0	0	0	0	0	0	0	0	0
trp-L	6	1	0	0	0	0	0	0	0	0	0	0	0	0	0	0	0	0
trp-L	6	2	0	0	0	0	0	0	0	0	0	0	0	0	0	0	0	0
trp-L	7	0	0	0	0	0	0	0	0	0	0	0	0	0	0	0	0	0
trp-L	7	1	0	0	0	0	0	0	0	0	0	0	0	0	0	0	0	0
trp-L	7	2	0	0	0	0	0	0	0	0	0	0	0	0	0	0	0	0
trp-L	8	0	0	0	0	0	0	0	0	0	0	0	0	0	0	0	0	0
trp-L	8	1	0	0	0	0	0	0	0	0	0	0	0	0	0	0	0	0
trp-L	8	2	0	0	0	0	0	0	0	0	0	0	0	0	0	0	0	0
trp-L	9	0	0	0	0	0	0	0	0	0	0	0	0	0	0	0	0	0
trp-L	9	1	0	0	0	0	0	0	0	0	0	0	0	0	0	0	0	0
trp-L	9	2	0	0	0	0	0	0	0	0	0	0	0	0	0	0	0	0
trp-L	10	0	0	0	0	0	0	0	0	0	0	0	0	0	0	0	0	0
trp-L	10	1	0	0	0	0	0	0	0	0	0	0	0	0	0	0	0	0
trp-L	10	2	0	0	0	0	0	0	0	0	0	0	0	0	0	0	0	0
trp-L	11	0	0	0	0	0	0	0	0	0	0	0	0	0	0	0	0	0
trp-L	11	1	0	0	0	0	0	0	0	0	0	0	0	0	0	0	0	0
trp-L	11	2	0	0	0	0	0	0	0	0	0	0	0	0	0	0	0	0
thymd	0	0	347759	378248	264383	300781	246529	340422	228494	358194	300124	311454	296007	408464	427342	313880	262083	237092
thymd	0	1	0	0	0	0	0	0	0	0	0	0	0	0	0	0	0	0
thymd	0	2	0	0	0	0	0	0	0	0	0	0	0	0	0	0	0	0
thymd	1	0	0	0	0	0	0	0	0	0	0	0	0	0	0	0	0	0
thymd	1	1	0	0	0	0	0	0	0	0	0	0	0	0	0	0	0	0
thymd	1	2	0	0	0	0	0	0	0	0	0	0	0	0	0	0	0	0
thymd	2	0	0	0	0	0	0	0	0	0	0	0	0	0	0	0	0	0
thymd	2	1	0	0	0	0	0	0	0	0	0	0	0	0	0	0	0	0
thymd	2	2	0	0	0	0	0	0	0	0	0	0	0	0	0	0	0	0
thymd	3	0	0	0	0	0	0	0	0	0	0	0	0	0	0	0	0	0
thymd	3	1	0	0	0	0	0	0	0	0	0	0	0	0	0	0	0	0
thymd	3	2	0	0	0	0	0	0	0	0	0	0	0	0	0	0	0	0
thymd	4	0	0	0	0	0	0	0	0	0	0	0	0	0	0	0	0	0
thymd	4	1	0	0	0	0	0	0	0	0	0	0	0	0	0	0	0	0
thymd	4	2	0	0	0	0	0	0	0	0	0	0	0	0	0	0	0	0
thymd	5	0	0	0	0	0	0	0	0	0	0	0	0	0	0	0	0	0
thymd	5	1	0	0	0	0	0	0	0	0	0	0	0	0	0	0	0	0
thymd	5	2	0	0	0	0	0	0	0	0	0	0	0	0	0	0	0	0
thymd	6	0	0	0	0	0	0	0	0	0	0	0	0	0	0	0	0	0
thymd	6	1	0	0	0	0	0	0	0	0	0	0	0	0	0	0	0	0
thymd	6	2	0	0	0	0	0	0	0	0	0	0	0	0	0	0	0	0
thymd	7	0	0	0	0	0	0	0	0	0	0	0	0	0	0	0	0	0
thymd	7	1	0	0	0	0	0	0	0	0	0	0	0	0	0	0	0	0
thymd	7	2	0	0	0	0	0	0	0	0	0	0	0	0	0	0	0	0
thymd	8	0	0	0	0	0	0	0	0	0	0	0	0	0	0	0	0	0
thymd	8	1	0	0	0	0	0	0	0	0	0	0	0	0	0	0	0	0
thymd	8	2	0	0	0	0	0	0	0	0	0	0	0	0	0	0	0	0
thymd	9	0	0	0	0	0	0	0	0	0	0	0	0	0	0	0	0	0
thymd	9	1	0	0	0	0	0	0	0	0	0	0	0	0	0	0	0	0
thymd	9	2	0	0	0	0	0	0	0	0	0	0	0	0	0	0	0	0
thymd	10	0	0	0	0	0	0	0	0	0	0	0	0	0	0	0	0	0
thymd	10	1	0	0	0	0	0	0	0	0	0	0	0	0	0	0	0	0
thymd	10	2	0	0	0	0	0	0	0	0	0	0	0	0	0	0	0	0
thym	0	0	1.33905e+06	1.4079e+06	1.30333e+06	1.23959e+06	1.41524e+06	1.44862e+06	1.52697e+06	1.63036e+06	1.5233e+06	1.45283e+06	1.44516e+06	1.71032e+06	1.8257e+06	1.67307e+06	1.17615e+06	1.27993e+06
thym	0	1	0	0	0	0	0	0	0	0	0	0	0	0	0	0	0	0
thym	0	2	0	0	0	0	0	0	0	0	0	0	0	0	0	0	0	0
thym	1	0	0	0	0	0	0	0	0	0	0	0	0	0	0	0	0	0
thym	1	1	0	0	0	0	0	0	0	0	0	0	0	0	0	0	0	0
thym	1	2	0	0	0	0	0	0	0	0	0	0	0	0	0	0	0	0
thym	2	0	0	0	0	0	0	0	0	0	0	0	0	0	0	0	0	0
thym	2	1	0	0	0	0	0	0	0	0	0	0	0	0	0	0	0	0
thym	2	2	0	0	0	0	0	0	0	0	0	0	0	0	0	0	0	0
thym	3	0	0	0	0	0	0	0	0	0	0	0	0	0	0	0	0	0
thym	3	1	0	0	0	0	0	0	0	0	0	0	0	0	0	0	0	0
thym	3	2	9.79706e+06	8.75699e+06	8.95881e+06	0	9.29411e+06	9.42257e+06	9.49962e+06	1.1411e+07	9.85939e+06	9.59277e+06	9.85136e+06	1.16728e+07	1.22109e+07	1.13911e+07	8.82993e+06	9.96501e+06
thym	4	0	0	0	0	0	0	0	0	0	0	0	0	0	0	0	0	0
thym	4	1	0	0	0	0	0	0	0	0	0	0	0	0	0	0	0	0
thym	4	2	0	0	0	0	0	0	0	0	0	0	0	0	0	0	0	0
thym	5	0	0	0	0	0	0	0	0	0	0	0	0	0	0	0	0	0
thym	5	1	0	0	0	0	0	0	0	0	0	0	0	0	0	0	0	0
thym	5	2	0	0	0	0	0	0	0	0	0	0	0	0	0	0	0	0
taur	0	0	6.59269e+07	5.93671e+07	6.08359e+07	5.15271e+07	8.10699e+07	5.24084e+07	6.3799e+07	8.16351e+07	7.47333e+07	6.95478e+07	6.78347e+07	6.47414e+07	6.76676e+07	5.62312e+07	6.54219e+07	6.79434e+07
taur	0	1	189835	141313	167144	89871.8	212222	0	156100	219740	216154	168594	164092	161045	170415	86794	154552	170921
taur	1	0	1.42133e+06	1.17812e+06	1.26763e+06	1.07528e+06	1.6146e+06	1.02849e+06	1.30995e+06	1.71935e+06	1.57536e+06	1.40139e+06	1.37875e+06	1.2739e+06	1.423e+06	1.09142e+06	1.37158e+06	1.34221e+06
taur	1	1	0	0	0	0	0	0	0	0	0	0	0	0	0	0	0	0
taur	2	0	0	0	0	0	0	0	0	0	0	0	0	0	0	0	0	0
taur	2	1	0	0	0	0	0	0	0	0	0	0	0	0	0	0	0	0
spmd	0	0	1.22491e+08	1.21703e+08	1.2005e+08	1.16057e+08	1.30199e+08	2.57539e+08	2.55537e+08	1.64276e+08	2.00463e+08	2.27059e+08	1.6916e+08	1.70162e+08	1.84998e+08	174527496	2.06661e+08	2.41448e+08
spmd	0	1	0	0	0	0	0	1.83923e+06	1.79067e+06	0	1.38249e+06	1.3962e+06	937218	0	0	0	0	1.5307e+06
spmd	0	2	0	0	0	0	0	0	0	0	0	0	0	0	0	0	0	0
spmd	0	3	0	0	0	0	0	0	0	0	0	0	0	0	0	0	0	0
spmd	1	0	8.2044e+06	8.07792e+06	8.02725e+06	7.52721e+06	8.682e+06	1.83768e+07	1.82025e+07	1.13297e+07	1.40591e+07	1.60955e+07	1.15327e+07	1.17598e+07	1.27698e+07	1.19505e+07	1.44081e+07	1.69291e+07
spmd	1	1	0	0	0	0	0	0	0	0	0	0	0	0	0	0	0	0
spmd	1	2	0	0	0	0	0	0	0	0	0	0	0	0	0	0	0	0
spmd	1	3	0	0	0	0	0	0	0	0	0	0	0	0	0	0	0	0
spmd	2	0	0	0	0	0	0	0	0	0	0	0	0	0	0	0	0	0
spmd	2	1	0	0	0	0	0	0	0	0	0	0	0	0	0	0	0	0
spmd	2	2	0	0	0	0	0	0	0	0	0	0	0	0	0	0	0	0
spmd	2	3	0	0	0	0	0	0	0	0	0	0	0	0	0	0	0	0
spmd	3	0	4.73578e+06	4.77535e+06	4.76157e+06	0	0	0	0	1.50318e+07	8.47137e+06	8.84577e+06	2.10886e+07	1.30087e+07	1.17077e+07	6.78089e+06	5.68506e+06	8.63468e+06
spmd	3	1	0	0	0	0	0	0	0	0	0	0	0	0	0	0	0	0
spmd	3	2	0	0	0	0	0	0	0	0	0	0	0	0	0	0	0	0
spmd	3	3	0	0	0	0	0	0	0	0	0	0	0	0	0	0	0	0
spmd	4	0	0	0	0	0	0	0	0	0	0	0	0	0	0	0	0	0
spmd	4	1	0	0	0	0	0	0	0	0	0	0	0	0	0	0	0	0
spmd	4	2	0	0	0	0	0	0	0	0	0	0	0	0	0	0	0	0
spmd	4	3	0	0	0	0	0	0	0	0	0	0	0	0	0	0	0	0
spmd	5	0	0	0	0	0	0	0	0	0	0	0	0	0	0	0	0	0
spmd	5	1	0	0	0	0	0	0	0	0	0	0	0	0	0	0	0	0
spmd	5	2	0	0	0	0	0	0	0	0	0	0	0	0	0	0	0	0
spmd	5	3	0	0	0	0	0	0	0	0	0	0	0	0	0	0	0	0
spmd	6	0	0	0	0	0	0	0	0	0	0	0	0	0	0	0	0	0
spmd	6	1	0	0	0	0	0	0	0	0	0	0	0	0	0	0	0	0
spmd	6	2	0	0	0	0	0	0	0	0	0	0	0	0	0	0	0	0
spmd	6	3	0	0	0	0	0	0	0	0	0	0	0	0	0	0	0	0
spmd	7	0	0	0	0	0	0	0	0	0	0	0	0	0	0	0	0	0
spmd	7	1	0	0	0	0	0	0	0	0	0	0	0	0	0	0	0	0
spmd	7	2	0	0	0	0	0	0	0	0	0	0	0	0	0	0	0	0
spmd	7	3	0	0	0	0	0	0	0	0	0	0	0	0	0	0	0	0
sphings	0	0	3.70172e+06	6.45898e+06	1.71494e+07	5.70051e+06	6.45248e+06	8.29595e+06	1.37674e+07	8.7595e+06	8.59338e+06	1.03013e+07	9.91899e+06	1.14604e+07	1.94155e+07	1.34821e+07	4.00441e+07	1.46178e+07
sphings	0	1	0	0	0	0	0	0	0	0	0	0	0	0	0	0	0	0
sphings	1	0	666591	1.69628e+06	5.14498e+06	1.02909e+06	2.21061e+06	2.14141e+06	3.80985e+06	2.97441e+06	2.30761e+06	2.85902e+06	2.33627e+06	2.73727e+06	5.40929e+06	3.38849e+06	1.22365e+07	3.53171e+06
sphings	1	1	0	0	0	0	0	0	0	0	0	0	0	0	0	0	0	0
sphings	2	0	49483.1	220039	818865	81867.3	652509	285351	568098	852310	399864	521324	246703	310071	796315	429668	2.01451e+06	422034
sphings	2	1	0	0	0	0	0	0	0	0	0	0	0	0	0	0	0	0
sphings	3	0	0	0	182081	0	278797	47675.7	109304	426056	111968	122662	0	0	167191	0	434119	0
sphings	3	1	0	0	0	0	0	0	0	0	0	0	0	0	0	0	0	0
sphings	4	0	0	0	0	0	132621	0	0	203535	0	0	0	0	0	0	123757	0
sphings	4	1	0	0	0	0	0	0	0	0	0	0	0	0	0	0	0	0
sphings	5	0	0	0	0	0	47646.1	0	0	0	0	0	0	0	0	0	0	0
sphings	5	1	0	0	0	0	0	0	0	0	0	0	0	0	0	0	0	0
sphings	6	0	0	0	0	0	0	0	0	0	0	0	0	0	0	0	0	0
sphings	6	1	0	0	0	0	0	0	0	0	0	0	0	0	0	0	0	0
sphings	7	0	0	0	0	0	0	0	0	0	0	0	0	0	0	0	0	0
sphings	7	1	0	0	0	0	0	0	0	0	0	0	0	0	0	0	0	0
sphings	8	0	0	0	0	0	0	0	0	0	0	0	0	0	0	0	0	0
sphings	8	1	0	0	0	0	0	0	0	0	0	0	0	0	0	0	0	0
sphings	9	0	0	0	0	0	0	0	0	0	0	0	0	0	0	0	0	0
sphings	9	1	0	0	0	0	0	0	0	0	0	0	0	0	0	0	0	0
sphings	10	0	0	0	0	0	0	0	0	0	0	0	0	0	0	0	0	0
sphings	10	1	0	0	0	0	0	0	0	0	0	0	0	0	0	0	0	0
sphings	11	0	0	0	0	0	0	0	0	0	0	0	0	0	0	0	0	0
sphings	11	1	0	0	0	0	0	0	0	0	0	0	0	0	0	0	0	0
sphings	12	0	0	0	0	0	0	0	0	0	0	0	0	0	0	0	0	0
sphings	12	1	0	0	0	0	0	0	0	0	0	0	0	0	0	0	0	0
sphings	13	0	0	0	0	0	0	0	0	0	0	0	0	0	0	0	0	0
sphings	13	1	0	0	0	0	0	0	0	0	0	0	0	0	0	0	0	0
sphings	14	0	0	0	0	0	0	0	0	0	0	0	0	0	0	0	0	0
sphings	14	1	0	0	0	0	0	0	0	0	0	0	0	0	0	0	0	0
sphings	15	0	0	0	0	0	0	0	0	0	0	0	0	0	0	0	0	0
sphings	15	1	0	0	0	0	0	0	0	0	0	0	0	0	0	0	0	0
sphings	16	0	0	0	0	0	0	0	0	0	0	0	0	0	0	0	0	0
sphings	16	1	0	0	0	0	0	0	0	0	0	0	0	0	0	0	0	0
sphings	17	0	0	0	0	0	0	0	0	0	0	0	0	0	0	0	0	0
sphings	17	1	0	0	0	0	0	0	0	0	0	0	0	0	0	0	0	0
sphings	18	0	0	0	0	0	0	0	0	0	0	0	0	0	0	0	0	0
sphings	18	1	0	0	0	0	0	0	0	0	0	0	0	0	0	0	0	0
sphgn	0	0	580884	798308	1.48017e+06	909475	826731	1.15776e+06	1.47792e+06	1.11385e+06	1.22267e+06	1.46676e+06	1.47117e+06	1.56791e+06	2.16774e+06	1.9238e+06	3.69506e+06	1.97028e+06
sphgn	0	1	0	0	0	0	0	0	0	0	0	0	0	0	0	0	0	0
sphgn	1	0	102309	279428	600599	152112	412546	412854	598464	549797	531310	679008	499152	517131	844816	690813	1.44292e+06	688462
sphgn	1	1	0	0	0	0	0	0	0	0	0	0	0	0	0	0	0	0
sphgn	2	0	0	36057.1	107203	0	154796	62529.4	99539.3	211314	127206	168613	62787.4	57921.7	153367	111896	277840	90967.5
sphgn	2	1	0	0	0	0	0	0	0	0	0	0	0	0	0	0	0	0
sphgn	3	0	0	0	0	0	77838.5	0	0	116534	38407.5	65127.8	0	0	0	0	0	0
sphgn	3	1	0	0	0	0	0	0	0	0	0	0	0	0	0	0	0	0
sphgn	4	0	0	0	0	0	0	0	0	40297.8	0	0	0	0	0	0	0	0
sphgn	4	1	0	0	0	0	0	0	0	0	0	0	0	0	0	0	0	0
sphgn	5	0	0	0	0	0	0	0	0	0	0	0	0	0	0	0	0	0
sphgn	5	1	0	0	0	0	0	0	0	0	0	0	0	0	0	0	0	0
sphgn	6	0	0	0	0	0	0	0	0	0	0	0	0	0	0	0	0	0
sphgn	6	1	0	0	0	0	0	0	0	0	0	0	0	0	0	0	0	0
sphgn	7	0	0	0	0	0	0	0	0	0	0	0	0	0	0	0	0	0
sphgn	7	1	0	0	0	0	0	0	0	0	0	0	0	0	0	0	0	0
sphgn	8	0	0	0	0	0	0	0	0	0	0	0	0	0	0	0	0	0
sphgn	8	1	0	0	0	0	0	0	0	0	0	0	0	0	0	0	0	0
sphgn	9	0	0	0	0	0	0	0	0	0	0	0	0	0	0	0	0	0
sphgn	9	1	0	0	0	0	0	0	0	0	0	0	0	0	0	0	0	0
sphgn	10	0	0	0	0	0	0	0	0	0	0	0	0	0	0	0	0	0
sphgn	10	1	0	0	0	0	0	0	0	0	0	0	0	0	0	0	0	0
sphgn	11	0	0	0	0	0	0	0	0	0	0	0	0	0	0	0	0	0
sphgn	11	1	0	0	0	0	0	0	0	0	0	0	0	0	0	0	0	0
sphgn	12	0	0	0	0	0	0	0	0	0	0	0	0	0	0	0	0	0
sphgn	12	1	0	0	0	0	0	0	0	0	0	0	0	0	0	0	0	0
sphgn	13	0	0	0	0	0	0	0	0	0	0	0	0	0	0	0	0	0
sphgn	13	1	0	0	0	0	0	0	0	0	0	0	0	0	0	0	0	0
sphgn	14	0	0	0	0	0	0	0	0	0	0	0	0	0	0	0	0	0
sphgn	14	1	0	0	0	0	0	0	0	0	0	0	0	0	0	0	0	0
sphgn	15	0	0	0	0	0	0	0	0	0	0	0	0	0	0	0	0	0
sphgn	15	1	0	0	0	0	0	0	0	0	0	0	0	0	0	0	0	0
sphgn	16	0	0	0	0	0	0	0	0	0	0	0	0	0	0	0	0	0
sphgn	16	1	0	0	0	0	0	0	0	0	0	0	0	0	0	0	0	0
sphgn	17	0	0	0	0	0	0	0	0	0	0	0	0	0	0	0	0	0
sphgn	17	1	0	0	0	0	0	0	0	0	0	0	0	0	0	0	0	0
sphgn	18	0	0	0	0	0	0	0	0	0	0	0	0	0	0	0	0	0
sphgn	18	1	0	0	0	0	0	0	0	0	0	0	0	0	0	0	0	0
ser-L	0	0	5.31809e+07	1.51316e+08	1.36161e+08	4.83515e+07	1.21456e+08	1.49606e+08	1.48698e+08	1.38871e+08	1.46305e+08	1.53719e+08	1.13524e+08	1.35686e+08	1.73239e+08	1.57899e+08	1.61364e+08	1.40615e+08
ser-L	0	1	158449	0	0	128194	0	0	0	0	0	0	0	0	0	0	0	0
ser-L	1	0	1.69728e+06	1.17763e+08	1.035e+08	1.55292e+06	9.33348e+07	1.17368e+08	1.14801e+08	1.07924e+08	1.14355e+08	1.22288e+08	8.86759e+07	1.04636e+08	1.3705e+08	1.23474e+08	1.21828e+08	1.0795e+08
ser-L	1	1	0	388828	362414	0	384937	368161	359621	414628	390458	448527	282507	335465	477259	410250	405539	332946
ser-L	2	0	0	2.43402e+06	2.21507e+06	0	1.95146e+06	2.4906e+06	2.34831e+06	2.22411e+06	2.38287e+06	2.48707e+06	1.85043e+06	2.08505e+06	2.83887e+06	2.48361e+06	2.50161e+06	2.25206e+06
ser-L	2	1	0	0	0	0	0	0	0	0	0	0	0	0	0	0	0	0
ser-L	3	0	0	0	0	0	0	0	0	0	0	0	0	0	0	0	0	0
ser-L	3	1	0	0	0	0	0	0	0	0	0	0	0	0	0	0	0	0
pyr	0	0	6.507e+07	7.57577e+07	7.96821e+07	8.21182e+07	7.24128e+07	7.84681e+07	1.07218e+08	7.53876e+07	8.05027e+07	7.87595e+07	7.86996e+07	8.96646e+07	1.08886e+08	1.2685e+08	1.01755e+08	1.03065e+08
pyr	1	0	0	7.20808e+06	0	0	0	0	0	0	0	0	0	0	0	0	1.55326e+07	0
pyr	2	0	0	0	0	0	0	0	0	0	0	0	0	0	0	0	0	0
pyr	3	0	0	0	0	0	0	0	0	0	0	0	0	0	0	0	0	0
pydxn	0	0	828077	2.68341e+06	1.78435e+06	1.06997e+06	2.09262e+06	1.94846e+06	1.5114e+06	2.1393e+06	1.78288e+06	1.99151e+06	1.71316e+06	1.44947e+06	1.74041e+06	2.53124e+06	2.01718e+06	1.62161e+06
pydxn	0	1	0	0	0	0	0	0	0	0	0	0	0	0	0	0	0	0
pydxn	1	0	0	0	0	0	0	0	0	0	0	0	0	0	0	0	0	0
pydxn	1	1	0	0	0	0	0	0	0	0	0	0	0	0	0	0	0	0
pydxn	2	0	0	0	0	0	0	0	0	0	0	0	0	0	0	0	0	0
pydxn	2	1	0	0	0	0	0	0	0	0	0	0	0	0	0	0	0	0
pydxn	3	0	0	0	0	0	0	0	0	0	0	0	0	0	0	0	0	0
pydxn	3	1	0	0	0	0	0	0	0	0	0	0	0	0	0	0	0	0
pydxn	4	0	0	0	0	0	0	0	0	0	0	0	0	0	0	0	0	0
pydxn	4	1	0	0	0	0	0	0	0	0	0	0	0	0	0	0	0	0
pydxn	5	0	0	0	0	0	0	0	0	0	0	0	0	0	0	0	0	0
pydxn	5	1	0	0	0	0	0	0	0	0	0	0	0	0	0	0	0	0
pydxn	6	0	0	0	0	0	0	0	0	0	0	0	0	0	0	0	0	0
pydxn	6	1	0	0	0	0	0	0	0	0	0	0	0	0	0	0	0	0
pydxn	7	0	0	0	0	0	0	0	0	0	0	0	0	0	0	0	0	0
pydxn	7	1	0	0	0	0	0	0	0	0	0	0	0	0	0	0	0	0
pydxn	8	0	0	0	0	0	0	0	0	0	0	0	0	0	0	0	0	0
pydxn	8	1	0	0	0	0	0	0	0	0	0	0	0	0	0	0	0	0
pydx	0	0	4.31375e+06	4.09601e+06	3.99615e+06	6.12128e+06	3.89421e+06	5.3468e+06	4.75585e+06	4.54605e+06	4.97905e+06	4.73527e+06	5.23333e+06	5.83081e+06	5.17942e+06	6.07779e+06	5.30236e+06	5.74074e+06
pydx	0	1	0	0	0	0	0	0	0	0	0	0	0	0	0	0	0	0
pydx	1	0	0	0	0	0	0	0	0	0	0	0	0	0	0	0	0	0
pydx	1	1	0	0	0	0	0	0	0	0	0	0	0	0	0	0	0	0
pydx	2	0	0	0	0	0	0	0	0	0	0	0	0	0	0	0	0	0
pydx	2	1	0	0	0	0	0	0	0	0	0	0	0	0	0	0	0	0
pydx	3	0	0	0	0	0	0	0	0	0	0	0	0	0	0	0	0	0
pydx	3	1	0	0	0	0	0	0	0	0	0	0	0	0	0	0	0	0
pydx	4	0	0	0	0	0	0	0	0	0	0	0	0	0	0	0	0	0
pydx	4	1	0	0	0	0	0	0	0	0	0	0	0	0	0	0	0	0
pydx	5	0	0	0	0	0	0	0	0	0	0	0	0	0	0	0	0	0
pydx	5	1	0	0	0	0	0	0	0	0	0	0	0	0	0	0	0	0
pydx	6	0	0	0	0	0	0	0	0	0	0	0	0	0	0	0	0	0
pydx	6	1	0	0	0	0	0	0	0	0	0	0	0	0	0	0	0	0
pydx	7	0	0	0	0	0	0	0	0	0	0	0	0	0	0	0	0	0
pydx	7	1	0	0	0	0	0	0	0	0	0	0	0	0	0	0	0	0
pydx	8	0	0	0	0	0	0	0	0	0	0	0	0	0	0	0	0	0
pydx	8	1	0	0	0	0	0	0	0	0	0	0	0	0	0	0	0	0
ptrc	0	0	1.31511e+07	4.94715e+06	892115	2.17251e+07	8.86865e+06	6.72017e+06	3.26197e+06	1.10358e+07	6.84547e+06	8.31492e+06	9.16591e+06	1.00271e+07	4.54399e+06	8.22631e+06	1.85129e+06	1.13098e+07
ptrc	0	1	49787.7	0	0	107077	0	0	0	0	0	0	0	0	0	0	0	0
ptrc	0	2	0	0	0	0	0	0	0	0	0	0	0	0	0	0	0	0
ptrc	1	0	505042	164480	0	855958	336327	231768	87633.9	419631	229064	288000	320060	362559	131276	297980	0	403087
ptrc	1	1	0	0	0	0	0	0	0	0	0	0	0	0	0	0	0	0
ptrc	1	2	0	0	0	0	0	0	0	0	0	0	0	0	0	0	0	0
ptrc	2	0	0	0	0	0	0	0	0	0	0	0	0	0	0	0	0	0
ptrc	2	1	0	0	0	0	0	0	0	0	0	0	0	0	0	0	0	0
ptrc	2	2	0	0	0	0	0	0	0	0	0	0	0	0	0	0	0	0
ptrc	3	0	0	0	0	0	0	0	0	0	0	0	0	0	0	0	0	0
ptrc	3	1	0	0	0	0	0	0	0	0	0	0	0	0	0	0	0	0
ptrc	3	2	0	0	0	0	0	0	0	0	0	0	0	0	0	0	0	0
ptrc	4	0	0	0	0	0	0	0	0	0	0	0	0	0	0	0	0	0
ptrc	4	1	0	0	0	0	0	0	0	0	0	0	0	0	0	0	0	0
ptrc	4	2	0	0	0	0	0	0	0	0	0	0	0	0	0	0	0	0
pser-L	0	0	842762	624212	455440	960249	494394	692394	789404	438781	673568	651023	391918	485907	806038	941395	469523	581872
pser-L	0	1	0	0	0	0	0	0	0	0	0	0	0	0	0	0	0	0
pser-L	1	0	0	381582	307214	0	287638	404964	494436	217860	387700	432270	214172	285080	473365	553678	276225	307404
pser-L	1	1	0	0	0	0	0	0	0	0	0	0	0	0	0	0	0	0
pser-L	2	0	0	0	0	0	0	0	0	0	0	0	0	0	0	0	0	0
pser-L	2	1	0	0	0	0	0	0	0	0	0	0	0	0	0	0	0	0
pser-L	3	0	0	0	0	0	0	0	0	0	0	0	0	0	0	0	0	0
pser-L	3	1	0	0	0	0	0	0	0	0	0	0	0	0	0	0	0	0
prostge2	0	0	188829	226168	242892	359070	275537	370734	412203	428572	297505	548504	485604	414760	409789	591830	613945	677674
prostge2	1	0	0	0	0	0	0	0	0	0	0	0	0	0	0	0	0	0
prostge2	2	0	0	0	0	0	0	0	0	0	0	0	0	0	0	0	0	0
prostge2	3	0	0	0	0	0	0	0	0	0	0	0	0	0	0	0	0	0
prostge2	4	0	0	0	0	0	0	0	0	0	0	0	0	0	0	0	0	0
prostge2	5	0	0	0	0	0	0	0	0	0	0	0	0	0	0	0	0	0
prostge2	6	0	0	0	0	0	0	0	0	0	0	0	0	0	0	0	0	0
prostge2	7	0	0	0	0	0	0	0	0	0	0	0	0	0	0	0	0	0
prostge2	8	0	0	0	0	0	0	0	0	0	0	0	0	0	0	0	0	0
prostge2	9	0	0	0	0	0	0	0	0	0	0	0	0	0	0	0	0	0
prostge2	10	0	0	0	0	0	0	0	0	0	0	0	0	0	0	0	0	0
prostge2	11	0	0	0	0	0	0	0	0	0	0	0	0	0	0	0	0	0
prostge2	12	0	0	0	0	0	0	0	0	0	0	0	0	0	0	0	0	0
prostge2	13	0	0	0	0	0	0	0	0	0	0	0	0	0	0	0	0	0
prostge2	14	0	0	0	0	0	0	0	0	0	0	0	0	0	0	0	0	0
prostge2	15	0	0	0	0	0	0	0	0	0	0	0	0	0	0	0	0	0
prostge2	16	0	0	0	0	0	0	0	0	0	0	0	0	0	0	0	0	0
prostge2	17	0	0	0	0	0	0	0	0	0	0	0	0	0	0	0	0	0
prostge2	18	0	0	0	0	0	0	0	0	0	0	0	0	0	0	0	0	0
prostge2	19	0	0	0	0	0	0	0	0	0	0	0	0	0	0	0	0	0
prostge2	20	0	0	0	0	0	0	0	0	0	0	0	0	0	0	0	0	0
pro-L	0	0	2.00733e+08	1.7313e+08	1.66903e+08	2.8835e+08	2.02933e+08	1.98345e+08	2.19349e+08	2.37264e+08	1.9916e+08	2.10636e+08	1.89341e+08	2.1282e+08	2.46614e+08	2.32765e+08	2.57945e+08	2.34955e+08
pro-L	0	1	635618	1.48959e+06	910075	924623	2.4359e+06	1.80958e+06	1.75469e+06	2.89833e+06	1.93456e+06	2.10531e+06	1.64512e+06	1.87969e+06	1.97347e+06	2.16448e+06	1.43234e+06	2.1406e+06
pro-L	1	0	1.10373e+07	1.1358e+07	9.98699e+06	1.60205e+07	1.74829e+07	1.39724e+07	1.39605e+07	2.04431e+07	1.48098e+07	1.57403e+07	1.2507e+07	1.39258e+07	1.57949e+07	1.65349e+07	1.54614e+07	1.53783e+07
pro-L	1	1	0	0	0	0	667349	404288	0	850005	414525	420467	0	0	0	465493	0	0
pro-L	2	0	854984	1.3753e+06	1.00119e+06	1.27612e+06	2.90112e+06	1.84865e+06	1.62774e+06	3.40487e+06	2.09022e+06	2.21785e+06	1.5525e+06	1.63195e+06	1.75622e+06	2.23513e+06	1.56309e+06	1.83838e+06
pro-L	2	1	0	0	0	0	104091	0	0	145985	0	0	0	0	0	0	0	0
pro-L	3	0	0	1.04253e+06	431930	0	2.06466e+06	1.3907e+06	1.11433e+06	2.3673e+06	1.5666e+06	1.67398e+06	1.09151e+06	1.30949e+06	1.22312e+06	1.57574e+06	654163	1.45971e+06
pro-L	3	1	0	0	0	0	104526	0	0	112886	49098.9	0	0	0	0	0	0	0
pro-L	4	0	0	229727	0	0	560968	319955	226042	692517	397844	412862	269767	295508	266959	408099	107128	344330
pro-L	4	1	0	0	0	0	0	0	0	0	0	0	0	0	0	0	0	0
pro-L	5	0	0	3.07849e+06	1.01715e+06	0	4.93553e+06	4.17449e+06	3.34252e+06	5.88208e+06	4.55821e+06	4.9451e+06	3.65718e+06	4.12532e+06	3.77202e+06	4.87447e+06	1.69951e+06	4.70328e+06
pro-L	5	1	0	227060	0	0	378317	280243	243208	462035	338770	354780	252199	276100	302887	359695	94056.4	334321
pnto-R	0	0	2.89007e+07	4.99243e+07	3.80042e+07	3.85837e+07	6.95961e+07	6.50989e+07	5.53227e+07	6.70302e+07	6.9095e+07	7.72056e+07	6.31782e+07	5.41065e+07	6.40794e+07	6.25453e+07	4.96912e+07	6.37684e+07
pnto-R	0	1	0	0	0	0	0	0	0	0	0	0	0	0	0	0	0	0
pnto-R	1	0	2.28291e+06	4.29652e+06	3.41603e+06	3.27181e+06	6.09424e+06	6.07551e+06	4.54188e+06	6.17101e+06	5.92372e+06	6.70224e+06	5.24297e+06	5.23942e+06	5.24133e+06	5.58454e+06	4.48015e+06	5.73442e+06
pnto-R	1	1	0	0	0	0	0	0	0	0	0	0	0	0	0	0	0	0
pnto-R	2	0	0	0	0	0	0	0	0	0	0	0	0	0	0	0	0	0
pnto-R	2	1	0	0	0	0	0	0	0	0	0	0	0	0	0	0	0	0
pnto-R	3	0	0	0	0	0	0	0	0	0	0	0	0	0	0	0	0	0
pnto-R	3	1	0	0	0	0	0	0	0	0	0	0	0	0	0	0	0	0
pnto-R	4	0	0	0	0	0	0	0	0	0	0	0	0	0	0	0	0	0
pnto-R	4	1	0	0	0	0	0	0	0	0	0	0	0	0	0	0	0	0
pnto-R	5	0	0	0	0	0	0	0	0	0	0	0	0	0	0	0	0	0
pnto-R	5	1	0	0	0	0	0	0	0	0	0	0	0	0	0	0	0	0
pnto-R	6	0	0	0	0	0	0	0	0	0	0	0	0	0	0	0	0	0
pnto-R	6	1	0	0	0	0	0	0	0	0	0	0	0	0	0	0	0	0
pnto-R	7	0	0	0	0	0	0	0	0	0	0	0	0	0	0	0	0	0
pnto-R	7	1	0	0	0	0	0	0	0	0	0	0	0	0	0	0	0	0
pnto-R	8	0	0	0	0	0	0	0	0	0	0	0	0	0	0	0	0	0
pnto-R	8	1	0	0	0	0	0	0	0	0	0	0	0	0	0	0	0	0
pnto-R	9	0	0	0	0	0	0	0	0	0	0	0	0	0	0	0	0	0
pnto-R	9	1	0	0	0	0	0	0	0	0	0	0	0	0	0	0	0	0
pmtcrn	0	0	1.76001e+06	2.85287e+06	1.69402e+06	2.91336e+06	1.14604e+06	3.75594e+06	3.41464e+06	1.12065e+06	1.10702e+07	1.81029e+06	1.19624e+07	8.47511e+06	3.87186e+06	6.07983e+06	3.03679e+06	1.07108e+07
pmtcrn	0	1	0	0	0	0	0	0	0	0	0	0	0	0	0	0	0	0
pmtcrn	1	0	400879	757155	448345	678548	413299	1.08329e+06	927917	368805	2.81722e+06	545311	3.23746e+06	2.23641e+06	1.01561e+06	1.77632e+06	877610	2.89729e+06
pmtcrn	1	1	0	0	0	0	0	0	0	0	0	0	0	0	0	0	0	0
pmtcrn	2	0	0	0	0	0	0	116573	0	0	218229	0	286790	238783	0	170970	0	334879
pmtcrn	2	1	0	0	0	0	0	0	0	0	0	0	0	0	0	0	0	0
pmtcrn	3	0	0	0	0	0	0	0	0	0	0	0	0	0	0	0	0	0
pmtcrn	3	1	0	0	0	0	0	0	0	0	0	0	0	0	0	0	0	0
pmtcrn	4	0	0	0	0	0	0	0	0	0	0	0	0	0	0	0	0	0
pmtcrn	4	1	0	0	0	0	0	0	0	0	0	0	0	0	0	0	0	0
pmtcrn	5	0	0	0	0	0	0	0	0	0	0	0	0	0	0	0	0	0
pmtcrn	5	1	0	0	0	0	0	0	0	0	0	0	0	0	0	0	0	0
pmtcrn	6	0	0	0	0	0	0	0	0	0	0	0	0	0	0	0	0	0
pmtcrn	6	1	0	0	0	0	0	0	0	0	0	0	0	0	0	0	0	0
pmtcrn	7	0	0	0	0	0	0	0	0	0	0	0	0	0	0	0	0	0
pmtcrn	7	1	0	0	0	0	0	0	0	0	0	0	0	0	0	0	0	0
pmtcrn	8	0	0	0	0	0	0	0	0	0	0	0	0	0	0	0	0	0
pmtcrn	8	1	0	0	0	0	0	0	0	0	0	0	0	0	0	0	0	0
pmtcrn	9	0	0	0	0	0	0	0	0	0	0	0	0	0	0	0	0	0
pmtcrn	9	1	0	0	0	0	0	0	0	0	0	0	0	0	0	0	0	0
pmtcrn	10	0	0	0	0	0	0	0	0	0	0	0	0	0	0	0	0	0
pmtcrn	10	1	0	0	0	0	0	0	0	0	0	0	0	0	0	0	0	0
pmtcrn	11	0	0	0	0	0	0	0	0	0	0	0	0	0	0	0	0	0
pmtcrn	11	1	0	0	0	0	0	0	0	0	0	0	0	0	0	0	0	0
pmtcrn	12	0	0	0	0	0	0	0	0	0	0	0	0	0	0	0	0	0
pmtcrn	12	1	0	0	0	0	0	0	0	0	0	0	0	0	0	0	0	0
pmtcrn	13	0	0	0	0	0	0	0	0	0	0	0	0	0	0	0	0	0
pmtcrn	13	1	0	0	0	0	0	0	0	0	0	0	0	0	0	0	0	0
pmtcrn	14	0	0	0	0	0	0	0	0	0	0	0	0	0	0	0	0	0
pmtcrn	14	1	0	0	0	0	0	0	0	0	0	0	0	0	0	0	0	0
pmtcrn	15	0	0	0	0	0	0	0	0	0	0	0	0	0	0	0	0	0
pmtcrn	15	1	0	0	0	0	0	0	0	0	0	0	0	0	0	0	0	0
pmtcrn	16	0	0	0	0	0	0	0	0	0	0	0	0	0	0	0	0	0
pmtcrn	16	1	0	0	0	0	0	0	0	0	0	0	0	0	0	0	0	0
pmtcrn	17	0	0	0	0	0	0	0	0	0	0	0	0	0	0	0	0	0
pmtcrn	17	1	0	0	0	0	0	0	0	0	0	0	0	0	0	0	0	0
pmtcrn	18	0	0	0	0	0	0	0	0	0	0	0	0	0	0	0	0	0
pmtcrn	18	1	0	0	0	0	0	0	0	0	0	0	0	0	0	0	0	0
pmtcrn	19	0	0	0	0	0	0	0	0	0	0	0	0	0	0	0	0	0
pmtcrn	19	1	0	0	0	0	0	0	0	0	0	0	0	0	0	0	0	0
pmtcrn	20	0	0	0	0	0	0	0	0	0	0	0	0	0	0	0	0	0
pmtcrn	20	1	0	0	0	0	0	0	0	0	0	0	0	0	0	0	0	0
pmtcrn	21	0	0	0	0	0	0	0	0	0	0	0	0	0	0	0	0	0
pmtcrn	21	1	0	0	0	0	0	0	0	0	0	0	0	0	0	0	0	0
pmtcrn	22	0	0	0	0	0	0	0	0	0	0	0	0	0	0	0	0	0
pmtcrn	22	1	0	0	0	0	0	0	0	0	0	0	0	0	0	0	0	0
pmtcrn	23	0	0	0	0	0	0	0	0	0	0	0	0	0	0	0	0	0
pmtcrn	23	1	0	0	0	0	0	0	0	0	0	0	0	0	0	0	0	0
phe-L	0	0	5.35854e+07	1.34982e+08	1.43459e+08	7.76042e+07	1.45295e+08	1.26368e+08	1.30676e+08	1.67982e+08	1.25015e+08	1.37528e+08	9.63055e+07	1.13381e+08	1.52244e+08	1.41876e+08	1.99376e+08	1.2088e+08
phe-L	0	1	153543	543001	683339	257421	861129	544499	598176	988642	599659	651481	432743	505025	684433	638939	948338	546956
phe-L	1	0	5.04758e+06	1.33092e+07	1.3966e+07	7.47002e+06	1.40875e+07	1.22504e+07	1.26909e+07	1.63902e+07	1.21639e+07	1.34237e+07	9.15959e+06	1.0967e+07	1.489e+07	1.38179e+07	1.9385e+07	1.14863e+07
phe-L	1	1	0	0	0	0	0	0	0	0	0	0	0	0	0	0	0	0
phe-L	2	0	146665	398109	409911	240954	419108	366683	382449	470674	346103	378547	266808	328896	452900	400035	543182	339541
phe-L	2	1	0	0	0	0	0	0	0	0	0	0	0	0	0	0	0	0
phe-L	3	0	0	0	0	0	0	0	0	0	0	0	0	0	0	0	0	0
phe-L	3	1	0	0	0	0	0	0	0	0	0	0	0	0	0	0	0	0
phe-L	4	0	0	0	0	0	0	0	0	0	0	0	0	0	0	0	0	0
phe-L	4	1	0	0	0	0	0	0	0	0	0	0	0	0	0	0	0	0
phe-L	5	0	0	0	909699	0	0	0	0	1.04795e+06	0	0	0	0	0	0	0	0
phe-L	5	1	0	0	0	0	0	0	0	0	0	0	0	0	0	0	0	0
phe-L	6	0	0	0	0	0	0	0	0	0	0	0	0	0	0	0	0	0
phe-L	6	1	0	0	0	0	0	0	0	0	0	0	0	0	0	0	0	0
phe-L	7	0	0	0	0	0	0	0	0	0	0	0	0	0	0	0	0	0
phe-L	7	1	0	0	0	0	0	0	0	0	0	0	0	0	0	0	0	0
phe-L	8	0	0	0	0	0	0	0	0	0	0	0	0	0	0	0	0	0
phe-L	8	1	0	0	0	0	0	0	0	0	0	0	0	0	0	0	0	0
phe-L	9	0	0	0	0	0	0	0	0	0	0	0	0	0	0	0	0	0
phe-L	9	1	0	0	0	0	0	0	0	0	0	0	0	0	0	0	0	0
pep	0	0	8.7937e+06	4.59348e+06	3.24444e+06	2.77883e+07	5.99791e+06	1.28728e+07	6.42235e+06	9.88478e+06	6.75478e+06	8.20202e+06	6.71058e+06	8.52081e+06	8.12144e+06	1.2744e+07	8.81909e+06	8.52788e+06
pep	1	0	0	0	0	0	0	0	0	0	0	0	0	0	0	0	0	0
pep	2	0	0	0	0	0	0	0	0	0	0	0	0	0	0	0	0	0
pep	3	0	0	0	0	0	0	0	0	0	0	0	0	0	0	0	0	0
orot	0	0	1.97794e+07	386327	101983	2.55724e+07	3.03066e+06	1.48675e+06	1.74762e+06	3.95824e+06	3.58284e+06	4.32467e+06	3.96257e+06	3.99299e+06	2.55267e+06	2.21712e+06	296055	3.32876e+06
orot	0	1	0	57233.9	0	0	795056	339598	428344	1.05866e+06	1.0461e+06	1.25681e+06	1.1775e+06	999353	607955	497620	0	851546
orot	0	2	0	0	0	0	0	0	0	0	0	0	0	0	0	0	0	0
orot	1	0	923013	0	0	1.27548e+06	649436	177438	160663	838486	619546	715120	599596	513994	287783	237197	0	437773
orot	1	1	0	0	0	0	0	0	0	0	0	0	0	0	0	0	0	0
orot	1	2	0	0	0	0	0	0	0	0	0	0	0	0	0	0	0	0
orot	2	0	0	0	0	0	0	0	0	163754	0	0	0	0	0	0	0	0
orot	2	1	0	0	0	0	0	0	0	0	0	0	0	0	0	0	0	0
orot	2	2	0	0	0	0	0	0	0	0	0	0	0	0	0	0	0	0
orot	3	0	0	0	0	0	0	0	0	132846	0	144770	0	0	0	0	0	0
orot	3	1	0	0	0	0	0	0	0	0	0	0	0	0	0	0	0	0
orot	3	2	0	0	0	0	0	0	0	0	0	0	0	0	0	0	0	0
orot	4	0	0	0	0	0	146106	0	0	220023	132336	201179	0	150246	0	0	0	0
orot	4	1	0	0	0	0	0	0	0	0	0	0	0	0	0	0	0	0
orot	4	2	0	0	0	0	0	0	0	0	0	0	0	0	0	0	0	0
orot	5	0	0	0	0	0	0	0	0	0	0	0	0	0	0	0	0	0
orot	5	1	0	0	0	0	0	0	0	0	0	0	0	0	0	0	0	0
orot	5	2	0	0	0	0	0	0	0	0	0	0	0	0	0	0	0	0
orn	0	0	1.20104e+07	5.70378e+06	7.23333e+06	1.08753e+07	5.6572e+06	4.32226e+06	6.33486e+06	6.36777e+06	4.20575e+06	4.24109e+06	4.39599e+06	4.77792e+06	5.46786e+06	5.93441e+06	1.25138e+07	4.49995e+06
orn	0	1	55651.9	0	0	42460.9	0	0	0	0	0	0	0	0	0	0	0	0
orn	0	2	0	0	0	0	0	0	0	0	0	0	0	0	0	0	0	0
orn	1	0	581554	270259	337865	539420	243383	178307	289017	279925	172862	182754	182569	202035	238337	257424	601195	186988
orn	1	1	0	0	0	0	0	0	0	0	0	0	0	0	0	0	0	0
orn	1	2	0	0	0	0	0	0	0	0	0	0	0	0	0	0	0	0
orn	2	0	0	0	0	0	0	0	0	0	0	0	0	0	0	0	0	0
orn	2	1	0	0	0	0	0	0	0	0	0	0	0	0	0	0	0	0
orn	2	2	0	0	0	0	0	0	0	0	0	0	0	0	0	0	0	0
orn	3	0	0	0	0	0	0	0	0	0	0	0	0	0	0	0	0	0
orn	3	1	0	0	0	0	0	0	0	0	0	0	0	0	0	0	0	0
orn	3	2	0	0	0	0	0	0	0	0	0	0	0	0	0	0	0	0
orn	4	0	0	0	0	0	0	0	0	0	0	0	0	0	0	0	0	0
orn	4	1	0	0	0	0	0	0	0	0	0	0	0	0	0	0	0	0
orn	4	2	0	0	0	0	0	0	0	0	0	0	0	0	0	0	0	0
orn	5	0	0	0	0	0	0	0	0	0	0	0	0	0	0	0	0	0
orn	5	1	0	0	0	0	0	0	0	0	0	0	0	0	0	3.35978e+06	0	0
orn	5	2	0	0	0	0	0	0	0	0	0	0	0	0	0	0	0	0
nac	0	0	243204	129440	277102	56370	576742	278470	565876	253422	815007	815721	906446	589517	1.23417e+06	1.45575e+06	393074	1.36658e+06
nac	0	1	0	0	0	0	0	0	0	0	0	0	0	0	0	0	0	0
nac	1	0	0	0	0	0	0	0	0	0	0	0	0	0	0	0	0	0
nac	1	1	0	0	0	0	0	0	0	0	0	0	0	0	0	0	0	0
nac	2	0	0	0	0	0	0	0	0	0	0	0	0	0	0	0	0	0
nac	2	1	0	0	0	0	0	0	0	0	0	0	0	0	0	0	0	0
nac	3	0	0	0	0	0	0	0	0	0	0	0	0	0	0	0	0	0
nac	3	1	0	0	0	0	0	0	0	0	0	0	0	0	0	0	0	0
nac	4	0	0	0	0	0	0	0	0	0	0	0	0	0	0	0	0	0
nac	4	1	0	0	0	0	0	0	0	0	0	0	0	0	0	0	0	0
nac	5	0	0	0	0	0	0	0	0	0	0	0	0	0	0	0	0	0
nac	5	1	0	0	0	0	0	0	0	0	0	0	0	0	0	0	0	0
nac	6	0	0	0	0	0	0	0	0	0	0	0	0	0	0	0	0	0
nac	6	1	0	0	0	0	0	0	0	0	0	0	0	0	0	0	0	0
mev-R	0	0	9.51137e+06	8.39696e+06	8.27308e+06	8.20656e+06	8.88943e+06	9.98783e+06	9.67129e+06	9.46236e+06	1.11781e+07	8.69442e+06	1.06791e+07	1.12218e+07	9.84492e+06	1.10057e+07	1.07335e+07	1.31338e+07
mev-R	1	0	0	0	0	0	0	0	0	0	0	0	0	0	0	0	0	0
mev-R	2	0	0	0	0	0	0	0	0	0	0	0	0	0	0	0	0	0
mev-R	3	0	0	0	0	0	0	0	0	0	0	0	0	0	0	0	0	0
mev-R	4	0	0	0	0	0	0	0	0	0	0	0	0	0	0	0	0	0
mev-R	5	0	0	0	0	0	0	0	0	0	0	0	0	0	0	0	0	0
mev-R	6	0	0	0	0	0	0	0	0	0	0	0	0	0	0	0	0	0
met-L	0	0	3.55581e+08	1.19728e+09	1.13046e+09	5.8162e+08	1.20172e+09	1.18845e+09	1.35818e+09	1.42227e+09	1.09837e+09	1.3047e+09	9.26947e+08	1.16953e+09	1.49927e+09	1.41609e+09	1.80211e+09	1.21348e+09
met-L	0	1	971311	1.39385e+07	1.7619e+07	1.48368e+06	2.22503e+07	1.64649e+07	1.92704e+07	2.58886e+07	1.74114e+07	2.05924e+07	1.46522e+07	1.81354e+07	2.14904e+07	2.02336e+07	2.59372e+07	1.87929e+07
met-L	1	0	1.89524e+07	6.70856e+07	6.48356e+07	3.09448e+07	7.27386e+07	6.88576e+07	7.69497e+07	8.60063e+07	6.38507e+07	7.6464e+07	5.43769e+07	6.83737e+07	8.55578e+07	8.1886e+07	1.00718e+08	7.02671e+07
met-L	1	1	0	0	0	0	0	0	0	0	0	0	0	0	0	0	0	0
met-L	2	0	218793	976124	848306	406699	1.27175e+06	966804	1.05975e+06	1.31221e+06	899461	1.23143e+06	822385	1.06124e+06	1.23519e+06	1.13846e+06	1.22742e+06	944850
met-L	2	1	0	0	0	0	0	0	0	0	0	0	0	0	0	0	0	0
met-L	3	0	0	467522	525996	0	674320	546181	649235	725593	474066	605401	438386	437938	613420	458097	746685	474286
met-L	3	1	0	0	0	0	0	0	0	0	0	0	0	0	0	0	0	0
met-L	4	0	0	3.66677e+07	3.3653e+07	0	4.07986e+07	3.73181e+07	4.11826e+07	4.81467e+07	3.55433e+07	4.32265e+07	2.97688e+07	3.63698e+07	4.63558e+07	4.46978e+07	5.33367e+07	3.72347e+07
met-L	4	1	1.3553e+06	0	0	0	0	0	0	0	0	0	0	0	0	0	0	0
met-L	5	0	0	6.81829e+08	6.28502e+08	0	6.85363e+08	6.72948e+08	7.58477e+08	8.09917e+08	6.21985e+08	7.4955e+08	5.1766e+08	6.4765e+08	8.44765e+08	8.06402e+08	9.93346e+08	6.66933e+08
met-L	5	1	0	7.30458e+06	9.03394e+06	0	1.24095e+07	8.52209e+06	1.03544e+07	1.48165e+07	9.14033e+06	1.12933e+07	7.75421e+06	9.97785e+06	1.15972e+07	1.09851e+07	1.48762e+07	1.05105e+07
malon	0	0	6.42347e+06	6.11844e+06	5.36382e+06	8.28081e+06	5.20738e+06	7.13984e+06	5.56888e+06	5.69717e+06	7.08885e+06	6.25614e+06	1.06337e+07	7.0324e+06	7.25142e+06	8.15441e+06	8.66609e+06	9.13463e+06
malon	1	0	0	0	0	0	0	0	0	0	0	0	0	0	0	0	0	0
malon	2	0	0	0	0	0	0	0	0	0	0	0	0	0	0	0	0	0
malon	3	0	0	0	0	0	0	0	0	0	0	0	0	0	0	0	0	0
mal-L	0	0	3.25863e+08	1.56653e+08	1.81536e+08	4.81605e+08	4.16586e+08	3.08383e+08	3.35647e+08	6.56393e+08	3.80857e+08	4.92613e+08	5.26213e+08	4.72608e+08	4.68917e+08	4.52212e+08	4.38145e+08	4.3556e+08
mal-L	1	0	1.40358e+07	2.08686e+07	3.13585e+07	2.08905e+07	9.97866e+07	4.77488e+07	4.94891e+07	1.60384e+08	6.86426e+07	9.03601e+07	7.72929e+07	6.582e+07	7.02869e+07	6.93036e+07	7.65937e+07	5.90148e+07
mal-L	2	0	0	7.80258e+06	9.98633e+06	0	3.39716e+07	1.65442e+07	1.93221e+07	5.4655e+07	2.41437e+07	3.15975e+07	2.66702e+07	2.4273e+07	2.77091e+07	2.38813e+07	2.45901e+07	2.18847e+07
mal-L	3	0	0	5.96387e+06	4.22985e+06	0	2.351e+07	1.512e+07	1.18026e+07	3.58479e+07	2.05025e+07	2.65428e+07	2.25032e+07	1.70391e+07	1.6266e+07	2.25025e+07	1.03665e+07	1.53229e+07
mal-L	4	0	0	1.35582e+07	1.29233e+07	0	3.66325e+07	2.46816e+07	3.32258e+07	5.79874e+07	3.34859e+07	4.34401e+07	4.34144e+07	4.28782e+07	4.65566e+07	3.63815e+07	3.1111e+07	3.87951e+07
lys-L	0	0	3.03805e+07	1.16249e+08	1.05359e+08	3.87679e+07	6.57914e+07	7.81043e+07	7.55088e+07	7.4466e+07	6.46907e+07	6.28768e+07	5.36134e+07	5.81475e+07	8.07874e+07	8.3175e+07	1.24662e+08	5.71777e+07
lys-L	0	1	179101	755215	712254	232629	431705	491015	472156	491803	418669	386031	324236	346077	534828	513979	826022	357185
lys-L	0	2	0	0	0	0	0	0	0	0	0	0	0	0	0	0	0	0
lys-L	1	0	1.92627e+06	7.56144e+06	6.89487e+06	2.46674e+06	4.25839e+06	5.03043e+06	4.86314e+06	4.84177e+06	4.1496e+06	4.04008e+06	3.47936e+06	3.80927e+06	5.23067e+06	5.38882e+06	8.07458e+06	3.64277e+06
lys-L	1	1	0	0	0	0	0	0	0	0	0	0	0	0	0	0	0	0
lys-L	1	2	0	0	0	0	0	0	0	0	0	0	0	0	0	0	0	0
lys-L	2	0	0	0	0	0	0	0	0	0	0	0	0	0	0	0	0	0
lys-L	2	1	0	0	0	0	0	0	0	0	0	0	0	0	0	0	0	0
lys-L	2	2	0	0	0	0	0	0	0	0	0	0	0	0	0	0	0	0
lys-L	3	0	0	0	0	0	0	0	0	0	0	0	0	0	0	0	0	0
lys-L	3	1	0	0	0	0	0	0	0	0	0	0	0	0	0	0	0	0
lys-L	3	2	0	0	0	0	0	0	0	0	0	0	0	0	0	0	0	0
lys-L	4	0	0	0	0	0	0	0	0	0	0	0	0	0	0	0	0	0
lys-L	4	1	0	0	0	0	0	0	0	0	0	0	0	0	0	0	0	0
lys-L	4	2	0	0	0	0	0	0	0	0	0	0	0	0	0	0	0	0
lys-L	5	0	0	0	0	0	0	0	0	0	0	0	0	0	0	0	0	0
lys-L	5	1	0	0	0	0	0	0	0	0	0	0	0	0	0	0	0	0
lys-L	5	2	0	0	0	0	0	0	0	0	0	0	0	0	0	0	0	0
lys-L	6	0	0	0	0	0	0	0	0	0	0	0	0	0	0	0	0	0
lys-L	6	1	0	0	0	0	0	0	0	0	0	0	0	0	0	0	0	0
lys-L	6	2	0	0	0	0	0	0	0	0	0	0	0	0	0	0	0	0
Lkynr	0	0	221287	355535	370432	372314	429054	378298	412368	513494	419846	454825	342969	382314	453620	494099	615462	421114
Lkynr	0	1	0	0	0	0	0	0	0	0	0	0	0	0	0	0	0	0
Lkynr	0	2	0	0	0	0	0	0	0	0	0	0	0	0	0	0	0	0
Lkynr	1	0	11234	22184.5	24016.6	26264.1	34689.6	24921.5	26215.9	44975.8	33751.5	34939.1	14920.9	26580.5	30197.2	31553.5	48383.1	20854.7
Lkynr	1	1	0	0	0	0	0	0	0	0	0	0	0	0	0	0	0	0
Lkynr	1	2	0	0	0	0	0	0	0	0	0	0	0	0	0	0	0	0
Lkynr	2	0	0	0	0	0	0	0	0	0	0	0	0	0	0	0	0	0
Lkynr	2	1	0	0	0	0	0	0	0	0	0	0	0	0	0	0	0	0
Lkynr	2	2	0	0	0	0	0	0	0	0	0	0	0	0	0	0	0	0
Lkynr	3	0	0	0	0	0	0	0	0	0	0	0	0	0	0	0	0	0
Lkynr	3	1	0	0	0	0	0	0	0	0	0	0	0	0	0	0	0	0
Lkynr	3	2	0	0	0	0	0	0	0	0	0	0	0	0	0	0	0	0
Lkynr	4	0	0	0	0	0	0	0	0	0	0	0	0	0	0	0	0	0
Lkynr	4	1	0	0	0	0	0	0	0	0	0	0	0	0	0	0	0	0
Lkynr	4	2	0	0	0	0	0	0	0	0	0	0	0	0	0	0	0	0
Lkynr	5	0	0	0	0	0	0	0	0	0	0	0	0	0	0	0	0	0
Lkynr	5	1	0	0	0	0	0	0	0	0	0	0	0	0	0	0	0	0
Lkynr	5	2	0	0	0	0	0	0	0	0	0	0	0	0	0	0	0	0
Lkynr	6	0	0	0	0	0	0	0	0	0	0	0	0	0	0	0	0	0
Lkynr	6	1	0	0	0	0	0	0	0	0	0	0	0	0	0	0	0	0
Lkynr	6	2	0	0	0	0	0	0	0	0	0	0	0	0	0	0	0	0
Lkynr	7	0	0	0	0	0	0	0	0	0	0	0	0	0	0	0	0	0
Lkynr	7	1	0	0	0	0	0	0	0	0	0	0	0	0	0	0	0	0
Lkynr	7	2	0	0	0	0	0	0	0	0	0	0	0	0	0	0	0	0
Lkynr	8	0	0	0	0	0	0	0	0	0	0	0	0	0	0	0	0	0
Lkynr	8	1	0	0	0	0	0	0	0	0	0	0	0	0	0	0	0	0
Lkynr	8	2	0	0	0	0	0	0	0	0	0	0	0	0	0	0	0	0
Lkynr	9	0	0	0	0	0	0	0	0	0	0	0	0	0	0	0	0	0
Lkynr	9	1	0	0	0	0	0	0	0	0	0	0	0	0	0	0	0	0
Lkynr	9	2	0	0	0	0	0	0	0	0	0	0	0	0	0	0	0	0
Lkynr	10	0	0	0	0	0	0	0	0	0	0	0	0	0	0	0	0	0
Lkynr	10	1	0	0	0	0	0	0	0	0	0	0	0	0	0	0	0	0
Lkynr	10	2	0	0	0	0	0	0	0	0	0	0	0	0	0	0	0	0
lac-L	0	0	9.26216e+08	9.1037e+08	6.97629e+08	1.16199e+09	1.1749e+09	1.02831e+09	7.94284e+08	1.15827e+09	9.22809e+08	9.59775e+08	9.73745e+08	7.95781e+08	8.22086e+08	1.23745e+09	9.23883e+08	1.00381e+09
lac-L	1	0	3.03045e+07	1.52164e+08	1.43805e+08	3.77494e+07	3.16804e+08	1.90834e+08	1.26444e+08	3.25274e+08	1.96111e+08	2.24018e+08	1.54802e+08	1.19567e+08	1.48618e+08	2.04334e+08	2.01953e+08	1.42684e+08
lac-L	2	0	0	0	0	0	0	0	0	0	0	0	0	0	0	0	0	0
lac-L	3	0	0	0	0	0	0	0	0	0	0	0	0	0	2.23487e+06	0	0	0
itacon	0	0	3.91213e+07	2.06156e+07	1.97079e+07	4.91172e+07	3.06179e+07	2.95083e+07	2.31261e+07	4.50967e+07	2.67879e+07	3.77739e+07	3.91083e+07	2.63257e+07	3.39701e+07	4.14831e+07	3.31188e+07	3.56731e+07
itacon	1	0	0	0	0	0	5.86272e+06	0	0	0	0	0	0	0	0	0	0	0
itacon	2	0	0	0	0	0	0	0	0	0	0	0	0	0	0	0	0	0
itacon	3	0	0	0	0	0	0	0	0	0	0	0	0	0	0	0	0	0
itacon	4	0	0	0	0	0	0	0	0	0	0	0	0	0	0	0	0	0
itacon	5	0	0	0	0	0	0	0	0	0	0	0	0	0	0	0	0	0
ins	0	0	5.33532e+06	1.28348e+06	4.12279e+06	6.78032e+06	709551	844565	3.77407e+06	789878	1.27973e+06	1.17091e+06	2.23918e+06	2.09846e+06	3.47612e+06	1.71863e+06	6.80905e+06	3.06515e+06
ins	0	1	0	0	0	50480.3	0	0	0	0	0	0	0	0	0	0	0	0
ins	0	2	0	0	0	0	0	0	0	0	0	0	0	0	0	0	0	0
ins	0	3	0	0	0	0	0	0	0	0	0	0	0	0	0	0	0	0
ins	0	4	0	0	0	0	0	0	0	0	0	0	0	0	0	0	0	0
ins	1	0	503997	304080	1.21869e+06	670282	366738	226370	1.09587e+06	337803	448380	430144	559388	512156	995116	450177	2.0505e+06	770636
ins	1	1	0	0	0	0	0	0	0	0	0	0	0	0	0	0	0	0
ins	1	2	0	0	0	0	0	0	0	0	0	0	0	0	0	0	0	0
ins	1	3	0	0	0	0	0	0	0	0	0	0	0	0	0	0	0	0
ins	1	4	0	0	0	0	0	0	0	0	0	0	0	0	0	0	0	0
ins	2	0	0	0	271403	0	106263	0	208227	113716	88374.6	0	0	0	200259	0	425761	127092
ins	2	1	0	0	0	0	0	0	0	0	0	0	0	0	0	0	0	0
ins	2	2	0	0	0	0	0	0	0	0	0	0	0	0	0	0	0	0
ins	2	3	0	0	0	0	0	0	0	0	0	0	0	0	0	0	0	0
ins	2	4	0	0	0	0	0	0	0	0	0	0	0	0	0	0	0	0
ins	3	0	0	0	0	0	0	0	0	0	0	0	0	0	0	0	0	0
ins	3	1	0	0	0	0	0	0	0	0	0	0	0	0	0	0	0	0
ins	3	2	0	0	0	0	0	0	0	0	0	0	0	0	0	0	0	0
ins	3	3	0	0	0	0	0	0	0	0	0	0	0	0	0	0	0	0
ins	3	4	0	0	0	0	0	0	0	0	0	0	0	0	0	0	0	0
ins	4	0	0	0	0	0	0	0	0	0	0	0	0	0	0	0	0	0
ins	4	1	0	0	0	0	0	0	0	0	0	0	0	0	0	0	0	0
ins	4	2	0	0	0	0	0	0	0	0	0	0	0	0	0	0	0	0
ins	4	3	0	0	0	0	0	0	0	0	0	0	0	0	0	0	0	0
ins	4	4	0	0	0	0	0	0	0	0	0	0	0	0	0	0	0	0
ins	5	0	0	0	0	0	0	0	0	0	0	0	0	0	0	0	0	0
ins	5	1	0	0	0	0	0	0	0	0	0	0	0	0	0	0	0	0
ins	5	2	0	0	0	0	0	0	0	0	0	0	0	0	0	0	0	0
ins	5	3	0	0	0	0	0	0	0	0	0	0	0	0	0	0	0	0
ins	5	4	0	0	0	0	0	0	0	0	0	0	0	0	0	0	0	0
ins	6	0	0	0	0	0	0	0	0	0	0	0	0	0	0	0	0	0
ins	6	1	0	0	0	0	0	0	0	0	0	0	0	0	0	0	0	0
ins	6	2	0	0	0	0	0	0	0	0	0	0	0	0	0	0	0	0
ins	6	3	0	0	0	0	0	0	0	0	0	0	0	0	0	0	0	0
ins	6	4	0	0	0	0	0	0	0	0	0	0	0	0	0	0	0	0
ins	7	0	0	0	0	0	0	0	0	0	0	0	0	0	0	0	0	0
ins	7	1	0	0	0	0	0	0	0	0	0	0	0	0	0	0	0	0
ins	7	2	0	0	0	0	0	0	0	0	0	0	0	0	0	0	0	0
ins	7	3	0	0	0	0	0	0	0	0	0	0	0	0	0	0	0	0
ins	7	4	0	0	0	0	0	0	0	0	0	0	0	0	0	0	0	0
ins	8	0	0	0	0	0	0	0	0	0	0	0	0	0	0	0	0	0
ins	8	1	0	0	0	0	0	0	0	0	0	0	0	0	0	0	0	0
ins	8	2	0	0	0	0	0	0	0	0	0	0	0	0	0	0	0	0
ins	8	3	0	0	0	0	0	0	0	0	0	0	0	0	0	0	0	0
ins	8	4	0	0	0	0	0	0	0	0	0	0	0	0	0	0	0	0
ins	9	0	0	0	0	0	0	0	0	0	0	0	0	0	0	0	0	0
ins	9	1	0	0	0	0	0	0	0	0	0	0	0	0	0	0	0	0
ins	9	2	0	0	0	0	0	0	0	0	0	0	0	0	0	0	0	0
ins	9	3	0	0	0	0	0	0	0	0	0	0	0	0	0	0	0	0
ins	9	4	0	0	0	0	0	0	0	0	0	0	0	0	0	0	0	0
ins	10	0	0	0	0	0	0	0	0	0	0	0	0	0	0	0	0	0
ins	10	1	0	0	0	0	0	0	0	0	0	0	0	0	0	0	0	0
ins	10	2	0	0	0	0	0	0	0	0	0	0	0	0	0	0	0	0
ins	10	3	0	0	0	0	0	0	0	0	0	0	0	0	0	0	0	0
ins	10	4	0	0	0	0	0	0	0	0	0	0	0	0	0	0	0	0
ind3ac	0	0	2.87702e+06	1.17056e+07	6.23429e+06	5.7611e+06	7.33067e+06	1.07368e+07	6.86259e+06	1.00837e+07	7.85913e+06	1.04801e+07	9.11963e+06	7.84787e+06	9.1538e+06	1.80238e+07	1.45878e+07	9.89343e+06
ind3ac	0	1	0	0	0	0	0	0	0	0	0	0	0	0	0	0	0	0
ind3ac	1	0	147904	1.13652e+06	533346	434903	632901	953132	564284	902726	657848	949054	672119	657275	772047	1.76979e+06	1.34606e+06	787937
ind3ac	1	1	0	0	0	0	0	0	0	0	0	0	0	0	0	0	0	0
ind3ac	2	0	0	0	0	0	0	0	0	0	0	0	0	0	0	0	0	0
ind3ac	2	1	0	0	0	0	0	0	0	0	0	0	0	0	0	0	0	0
ind3ac	3	0	0	0	0	0	0	0	0	0	0	0	0	0	0	0	0	0
ind3ac	3	1	0	0	0	0	0	0	0	0	0	0	0	0	0	0	0	0
ind3ac	4	0	0	0	0	0	0	0	0	0	0	0	0	0	0	0	0	0
ind3ac	4	1	0	0	0	0	0	0	0	0	0	0	0	0	0	0	0	0
ind3ac	5	0	0	0	0	0	0	0	0	0	0	0	0	0	0	0	0	0
ind3ac	5	1	0	0	0	0	0	0	0	0	0	0	0	0	0	0	0	0
ind3ac	6	0	0	0	0	0	0	0	0	0	0	0	0	0	0	0	0	0
ind3ac	6	1	0	0	0	0	0	0	0	0	0	0	0	0	0	0	0	0
ind3ac	7	0	0	0	0	0	0	0	0	0	0	0	0	0	0	0	0	0
ind3ac	7	1	0	0	0	0	0	0	0	0	0	0	0	0	0	0	0	0
ind3ac	8	0	0	0	0	0	0	0	0	0	0	0	0	0	0	0	0	0
ind3ac	8	1	0	0	0	0	0	0	0	0	0	0	0	0	0	0	0	0
ind3ac	9	0	0	0	0	0	0	0	0	0	0	0	0	0	0	0	0	0
ind3ac	9	1	0	0	0	0	0	0	0	0	0	0	0	0	0	0	0	0
ind3ac	10	0	0	0	0	0	0	0	0	0	0	0	0	0	0	0	0	0
ind3ac	10	1	0	0	0	0	0	0	0	0	0	0	0	0	0	0	0	0
imp	0	0	2.92116e+07	4.48488e+06	1.32769e+07	4.93761e+07	6.17503e+06	7.27226e+06	1.03952e+07	1.0615e+07	7.09018e+06	1.0777e+07	2.63773e+07	2.5508e+07	1.45862e+07	9.19135e+06	2.59826e+07	2.20404e+07
imp	0	1	0	0	0	0	0	0	0	0	0	0	0	0	0	0	0	0
imp	0	2	0	0	0	0	0	0	0	0	0	0	0	0	0	0	0	0
imp	0	3	0	0	0	0	0	0	0	0	0	0	0	0	0	0	0	0
imp	0	4	0	0	0	0	0	0	0	0	0	0	0	0	0	0	0	0
imp	1	0	2.24216e+06	1.18074e+06	5.48152e+06	4.95291e+06	3.64381e+06	3.20602e+06	4.23124e+06	7.0409e+06	3.52091e+06	5.01749e+06	9.61507e+06	8.80252e+06	5.82368e+06	4.11076e+06	1.13536e+07	7.97151e+06
imp	1	1	0	0	0	0	0	0	0	0	0	0	0	0	0	0	0	0
imp	1	2	0	0	0	0	0	0	0	0	0	0	0	0	0	0	0	0
imp	1	3	0	0	0	0	0	0	0	0	0	0	0	0	0	0	0	0
imp	1	4	0	0	0	0	0	0	0	0	0	0	0	0	0	0	0	0
imp	2	0	0	0	0	0	627925	0	0	1.43853e+06	0	0	1.17887e+06	0	0	0	0	0
imp	2	1	0	0	0	0	0	0	0	0	0	0	0	0	0	0	0	0
imp	2	2	0	0	0	0	0	0	0	0	0	0	0	0	0	0	0	0
imp	2	3	0	0	0	0	0	0	0	0	0	0	0	0	0	0	0	0
imp	2	4	0	0	0	0	0	0	0	0	0	0	0	0	0	0	0	0
imp	3	0	0	0	0	0	0	0	0	0	0	0	0	0	0	0	0	0
imp	3	1	0	0	0	0	0	0	0	0	0	0	0	0	0	0	0	0
imp	3	2	0	0	0	0	0	0	0	0	0	0	0	0	0	0	0	0
imp	3	3	0	0	0	0	0	0	0	0	0	0	0	0	0	0	0	0
imp	3	4	0	0	0	0	0	0	0	0	0	0	0	0	0	0	0	0
imp	4	0	0	0	0	0	0	0	0	0	0	0	0	0	0	0	0	0
imp	4	1	0	0	0	0	0	0	0	0	0	0	0	0	0	0	0	0
imp	4	2	0	0	0	0	0	0	0	0	0	0	0	0	0	0	0	0
imp	4	3	0	0	0	0	0	0	0	0	0	0	0	0	0	0	0	0
imp	4	4	0	0	0	0	0	0	0	0	0	0	0	0	0	0	0	0
imp	5	0	0	0	0	0	0	0	0	0	0	0	0	0	0	0	0	0
imp	5	1	0	0	0	0	0	0	0	0	0	0	0	0	0	0	0	0
imp	5	2	0	0	0	0	0	0	0	0	0	0	0	0	0	0	0	0
imp	5	3	0	0	0	0	0	0	0	0	0	0	0	0	0	0	0	0
imp	5	4	0	0	0	0	0	0	0	0	0	0	0	0	0	0	0	0
imp	6	0	0	0	0	0	0	0	0	0	0	0	0	0	0	0	0	0
imp	6	1	0	0	0	0	0	0	0	0	0	0	0	0	0	0	0	0
imp	6	2	0	0	0	0	0	0	0	0	0	0	0	0	0	0	0	0
imp	6	3	0	0	0	0	0	0	0	0	0	0	0	0	0	0	0	0
imp	6	4	0	0	0	0	0	0	0	0	0	0	0	0	0	0	0	0
imp	7	0	0	0	0	0	0	0	0	0	0	0	0	0	0	0	0	0
imp	7	1	0	0	0	0	0	0	0	0	0	0	0	0	0	0	0	0
imp	7	2	0	0	0	0	0	0	0	0	0	0	0	0	0	0	0	0
imp	7	3	0	0	0	0	0	0	0	0	0	0	0	0	0	0	0	0
imp	7	4	0	0	0	0	0	0	0	0	0	0	0	0	0	0	0	0
imp	8	0	0	0	0	0	0	0	0	0	0	0	0	0	0	0	0	0
imp	8	1	0	0	0	0	0	0	0	0	0	0	0	0	0	0	0	0
imp	8	2	0	0	0	0	0	0	0	0	0	0	0	0	0	0	0	0
imp	8	3	0	0	0	0	0	0	0	0	0	0	0	0	0	0	0	0
imp	8	4	0	0	0	0	0	0	0	0	0	0	0	0	0	0	0	0
imp	9	0	0	0	0	0	0	0	0	0	0	0	0	0	0	0	0	0
imp	9	1	0	0	0	0	0	0	0	0	0	0	0	0	0	0	0	0
imp	9	2	0	0	0	0	0	0	0	0	0	0	0	0	0	0	0	0
imp	9	3	0	0	0	0	0	0	0	0	0	0	0	0	0	0	0	0
imp	9	4	0	0	0	0	0	0	0	0	0	0	0	0	0	0	0	0
imp	10	0	0	0	0	0	0	0	0	0	0	0	0	0	0	0	0	0
imp	10	1	0	0	0	0	0	0	0	0	0	0	0	0	0	0	0	0
imp	10	2	0	0	0	0	0	0	0	0	0	0	0	0	0	0	0	0
imp	10	3	0	0	0	0	0	0	0	0	0	0	0	0	0	0	0	0
imp	10	4	0	0	0	0	0	0	0	0	0	0	0	0	0	0	0	0
hyptaur	0	0	1.06357e+07	1.1498e+07	1.52663e+07	1.65093e+07	1.88903e+07	1.67997e+07	1.43702e+07	2.23893e+07	1.50885e+07	1.76543e+07	1.38214e+07	1.6041e+07	1.57019e+07	1.79871e+07	2.19382e+07	1.54393e+07
hyptaur	0	1	0	0	0	0	0	0	0	0	0	0	0	0	0	0	0	0
hyptaur	1	0	0	0	153819	270228	184372	260168	119679	271321	0	166059	124529	205337	107615	230944	294785	190607
hyptaur	1	1	0	0	0	0	0	0	0	0	0	0	0	0	0	0	0	0
hyptaur	2	0	0	0	0	0	0	0	0	0	0	0	0	0	0	0	0	0
hyptaur	2	1	0	0	0	0	0	0	0	0	0	0	0	0	0	0	0	0
hxan	0	0	1.65773e+07	3.94995e+06	2.07772e+07	2.20674e+07	1.09678e+06	4.99266e+06	9.79038e+06	1.45057e+06	6.68681e+06	6.67388e+06	1.32866e+07	1.41477e+07	1.22794e+07	6.72769e+06	3.73733e+07	1.52868e+07
hxan	0	1	207139	32635.4	306335	274339	42976	51823.1	124043	54466.5	84275.6	78875.1	197283	203917	168201	89053.1	553320	234989
hxan	0	2	0	0	0	0	0	0	0	0	0	0	0	0	0	0	0	0
hxan	0	3	0	0	0	0	0	0	0	0	0	0	0	0	0	0	0	0
hxan	0	4	0	0	0	0	0	0	0	0	0	0	0	0	0	0	0	0
hxan	1	0	801152	208564	1.23181e+06	1.11402e+06	167530	270528	548574	251386	369863	361435	786975	851053	699315	371297	2.30301e+06	858306
hxan	1	1	0	0	69505.7	0	65490.1	0	0	78527.7	0	0	51184	68636.4	0	0	122523	60616.5
hxan	1	2	0	0	0	0	0	0	0	0	0	0	0	0	0	0	0	0
hxan	1	3	0	0	0	0	0	0	0	0	0	0	0	0	0	0	0	0
hxan	1	4	0	0	0	0	0	0	0	0	0	0	0	0	0	0	0	0
hxan	2	0	0	0	0	0	0	0	0	0	0	0	0	0	0	0	952128	0
hxan	2	1	0	0	0	0	0	0	0	0	0	0	0	0	0	0	0	0
hxan	2	2	0	0	0	0	0	0	0	0	0	0	0	0	0	0	0	0
hxan	2	3	0	0	0	0	0	0	0	0	0	0	0	0	0	0	0	0
hxan	2	4	0	0	0	0	0	0	0	0	0	0	0	0	0	0	0	0
hxan	3	0	0	0	0	0	0	0	0	0	0	0	0	0	0	0	0	0
hxan	3	1	0	0	0	0	0	0	0	0	0	0	0	0	0	0	0	0
hxan	3	2	0	0	0	0	0	0	0	0	0	0	0	0	0	0	0	0
hxan	3	3	0	0	0	0	0	0	0	0	0	0	0	0	0	0	0	0
hxan	3	4	0	0	0	0	0	0	0	0	0	0	0	0	0	0	0	0
hxan	4	0	0	0	0	0	0	0	0	0	0	0	0	0	0	0	0	0
hxan	4	1	0	0	0	0	0	0	0	0	0	0	0	0	0	0	0	0
hxan	4	2	0	0	0	0	0	0	0	0	0	0	0	0	0	0	0	0
hxan	4	3	0	0	0	0	0	0	0	0	0	0	0	0	0	0	0	0
hxan	4	4	0	0	0	0	0	0	0	0	0	0	0	0	0	0	0	0
hxan	5	0	0	0	0	0	0	0	0	0	0	0	0	0	0	0	0	0
hxan	5	1	0	0	0	0	0	0	0	0	0	0	0	0	0	0	0	0
hxan	5	2	0	0	0	0	0	0	0	0	0	0	0	0	0	0	0	0
hxan	5	3	0	0	0	0	0	0	0	0	0	0	0	0	0	0	0	0
hxan	5	4	0	0	0	0	0	0	0	0	0	0	0	0	0	0	0	0
hLkynr	0	0	217577	122740	131075	507431	280450	198567	214010	362027	414343	254534	169533	213937	202727	330871	276826	236531
hLkynr	0	1	0	0	0	0	0	0	0	0	0	0	0	0	0	0	0	0
hLkynr	0	2	0	0	0	0	0	0	0	0	0	0	0	0	0	0	0	0
hLkynr	1	0	0	0	0	0	0	0	0	0	0	0	0	0	0	0	0	0
hLkynr	1	1	0	0	0	0	0	0	0	0	0	0	0	0	0	0	0	0
hLkynr	1	2	0	0	0	0	0	0	0	0	0	0	0	0	0	0	0	0
hLkynr	2	0	0	0	0	0	0	0	0	0	0	0	0	0	0	0	0	0
hLkynr	2	1	0	0	0	0	0	0	0	0	0	0	0	0	0	0	0	0
hLkynr	2	2	0	0	0	0	0	0	0	0	0	0	0	0	0	0	0	0
hLkynr	3	0	0	0	0	0	0	0	0	0	0	0	0	0	0	0	0	0
hLkynr	3	1	0	0	0	0	0	0	0	0	0	0	0	0	0	0	0	0
hLkynr	3	2	0	0	0	0	0	0	0	0	0	0	0	0	0	0	0	0
hLkynr	4	0	0	0	0	0	0	0	0	0	0	0	0	0	0	0	0	0
hLkynr	4	1	0	0	0	0	0	0	0	0	0	0	0	0	0	0	0	0
hLkynr	4	2	0	0	0	0	0	0	0	0	0	0	0	0	0	0	0	0
hLkynr	5	0	0	0	0	0	0	0	0	0	0	0	0	0	0	0	0	0
hLkynr	5	1	0	0	0	0	0	0	0	0	0	0	0	0	0	0	0	0
hLkynr	5	2	0	0	0	0	0	0	0	0	0	0	0	0	0	0	0	0
hLkynr	6	0	0	0	0	0	0	0	0	0	0	0	0	0	0	0	0	0
hLkynr	6	1	0	0	0	0	0	0	0	0	0	0	0	0	0	0	0	0
hLkynr	6	2	0	0	0	0	0	0	0	0	0	0	0	0	0	0	0	0
hLkynr	7	0	0	0	0	0	0	0	0	0	0	0	0	0	0	0	0	0
hLkynr	7	1	0	0	0	0	0	0	0	0	0	0	0	0	0	0	0	0
hLkynr	7	2	0	0	0	0	0	0	0	0	0	0	0	0	0	0	0	0
hLkynr	8	0	0	0	0	0	4.94814e+06	0	0	0	0	0	0	0	8.64195e+06	0	0	0
hLkynr	8	1	0	0	0	0	0	0	0	0	0	0	0	0	0	0	0	0
hLkynr	8	2	0	0	0	0	0	0	0	0	0	0	0	0	0	0	0	0
hLkynr	9	0	0	0	0	0	0	0	0	0	0	0	0	0	0	0	0	1.36951e+06
hLkynr	9	1	0	0	0	0	0	0	0	0	0	0	0	0	0	0	0	0
hLkynr	9	2	0	0	0	0	0	0	0	0	0	0	0	0	0	0	0	0
hLkynr	10	0	0	0	0	0	0	0	0	0	0	0	0	0	0	0	0	0
hLkynr	10	1	0	0	0	0	0	0	0	0	0	0	0	0	0	0	0	0
hLkynr	10	2	0	0	0	0	0	0	0	0	0	0	0	0	0	0	0	0
his-L	0	0	8.96454e+07	1.88422e+08	1.93474e+08	1.1356e+08	1.89493e+08	1.75883e+08	1.8193e+08	2.20418e+08	1.69182e+08	1.82009e+08	1.31981e+08	1.51602e+08	1.92471e+08	1.95033e+08	2.31581e+08	1.47409e+08
his-L	0	1	887894	1.87228e+06	1.94212e+06	1.09706e+06	1.93568e+06	1.78008e+06	1.84848e+06	2.24522e+06	1.71795e+06	1.85103e+06	1.29451e+06	1.50735e+06	1.89419e+06	1.93198e+06	2.34564e+06	1.45452e+06
his-L	0	2	0	0	0	0	0	0	0	0	0	0	0	0	0	0	0	0
his-L	0	3	0	0	0	0	0	0	0	0	0	0	0	0	0	0	0	0
his-L	1	0	5.73609e+06	1.21978e+07	1.2575e+07	7.26751e+06	1.21465e+07	1.12441e+07	1.17054e+07	1.43773e+07	1.09632e+07	1.17036e+07	8.34469e+06	9.69148e+06	1.24766e+07	1.25707e+07	1.48009e+07	9.20684e+06
his-L	1	1	36147.1	91112.1	101124	55124.8	106641	95799.8	91488.9	113302	76384.6	95583.2	55832.9	69479.5	115458	105024	123815	60876.3
his-L	1	2	0	0	0	0	0	0	0	0	0	0	0	0	0	0	0	0
his-L	1	3	0	0	0	0	0	0	0	0	0	0	0	0	0	0	0	0
his-L	2	0	266114	264522	291101	260672	318634	612037	286893	327383	313050	285834	303369	375738	480901	604146	370066	494396
his-L	2	1	0	0	0	0	0	0	0	0	0	0	0	0	0	0	0	0
his-L	2	2	0	0	0	0	0	0	0	0	0	0	0	0	0	0	0	0
his-L	2	3	0	0	0	0	0	0	0	0	0	0	0	0	0	0	0	0
his-L	3	0	0	0	0	0	0	0	0	0	0	0	0	0	0	0	0	0
his-L	3	1	0	0	0	0	0	0	0	0	0	0	0	0	0	0	0	0
his-L	3	2	0	0	0	0	0	0	0	0	0	0	0	0	0	0	0	0
his-L	3	3	0	0	0	0	0	0	0	0	0	0	0	0	0	0	0	0
his-L	4	0	0	0	0	0	0	0	0	0	0	0	0	0	0	0	0	0
his-L	4	1	0	0	0	0	0	0	0	0	0	0	0	0	0	0	0	0
his-L	4	2	0	0	0	0	0	0	0	0	0	0	0	0	0	0	0	0
his-L	4	3	0	0	0	0	0	0	0	0	0	0	0	0	0	0	0	0
his-L	5	0	0	0	0	0	0	0	0	0	0	0	0	0	0	0	0	0
his-L	5	1	0	0	0	0	0	0	0	0	0	0	0	0	0	0	0	0
his-L	5	2	0	0	0	0	0	0	0	0	0	0	0	0	0	0	0	0
his-L	5	3	0	0	0	0	0	0	0	0	0	0	0	0	0	0	0	0
his-L	6	0	0	0	0	0	0	0	0	0	0	0	0	0	0	0	0	0
his-L	6	1	0	0	0	0	0	0	0	0	0	0	0	0	0	0	0	0
his-L	6	2	0	0	0	0	0	0	0	0	0	0	0	0	0	0	0	0
his-L	6	3	0	0	0	0	0	0	0	0	0	0	0	0	0	0	0	0
hcys-L	0	0	125999	127686	82670.9	257811	140919	181261	149880	229449	143827	175142	196157	212599	177416	266207	191023	271314
hcys-L	0	1	0	0	0	0	0	0	0	0	0	0	0	0	0	0	0	0
hcys-L	1	0	0	0	0	253662	0	0	0	0	0	0	0	0	0	0	0	0
hcys-L	1	1	0	0	0	0	0	0	0	0	0	0	0	0	0	0	0	0
hcys-L	2	0	0	0	0	0	0	0	0	0	0	0	0	0	0	0	0	0
hcys-L	2	1	0	0	0	0	0	0	0	0	0	0	0	0	0	0	0	0
hcys-L	3	0	0	0	0	0	0	0	0	0	0	0	0	0	0	0	0	0
hcys-L	3	1	0	0	0	0	0	0	0	0	0	0	0	0	0	0	0	0
hcys-L	4	0	0	0	0	0	0	0	0	0	0	0	0	0	0	0	0	0
hcys-L	4	1	0	0	0	0	0	0	0	0	0	0	0	0	0	0	0	0
gua	0	0	272769	57356	888098	318871	7629.96	91141	291674	3330.31	106861	102136	289988	254080	325155	97694	1.56906e+06	347749
gua	0	1	0	0	0	0	0	0	0	0	0	0	0	0	0	0	341826	0
gua	0	2	0	0	0	0	0	0	0	0	0	0	0	0	0	0	0	0
gua	0	3	0	0	0	0	0	0	0	0	0	0	0	0	0	0	0	0
gua	0	4	0	0	0	0	0	0	0	0	0	0	0	0	0	0	0	0
gua	0	5	0	0	0	0	0	0	0	0	0	0	0	0	0	0	0	0
gua	1	0	0	0	0	0	0	0	0	0	0	0	0	0	0	0	50669.9	0
gua	1	1	0	0	0	0	0	0	0	0	0	0	0	0	0	0	0	0
gua	1	2	0	0	0	0	0	0	0	0	0	0	0	0	0	0	0	0
gua	1	3	0	0	0	0	0	0	0	0	0	0	0	0	0	0	0	0
gua	1	4	0	0	0	0	0	0	0	0	0	0	0	0	0	0	0	0
gua	1	5	0	0	0	0	0	0	0	0	0	0	0	0	0	0	0	0
gua	2	0	0	0	0	0	0	0	0	0	0	0	0	0	0	0	0	0
gua	2	1	0	0	0	0	0	0	0	0	0	0	0	0	0	0	0	0
gua	2	2	0	0	0	0	0	0	0	0	0	0	0	0	0	0	0	0
gua	2	3	0	0	0	0	0	0	0	0	0	0	0	0	0	0	0	0
gua	2	4	0	0	0	0	0	0	0	0	0	0	0	0	0	0	0	0
gua	2	5	0	0	0	0	0	0	0	0	0	0	0	0	0	0	0	0
gua	3	0	0	0	0	0	0	0	0	0	0	0	0	0	0	0	0	0
gua	3	1	0	0	0	0	0	0	0	0	0	0	0	0	0	0	0	0
gua	3	2	0	0	0	0	0	0	0	0	0	0	0	0	0	0	0	0
gua	3	3	0	0	0	0	0	0	0	0	0	0	0	0	0	0	0	0
gua	3	4	0	0	0	0	0	0	0	0	0	0	0	0	0	0	0	0
gua	3	5	0	0	0	0	0	0	0	0	0	0	0	0	0	0	0	0
gua	4	0	0	0	0	0	0	0	0	0	0	0	0	0	0	0	0	0
gua	4	1	0	0	0	0	0	0	0	0	0	0	0	0	0	0	0	0
gua	4	2	0	0	0	0	0	0	0	0	0	0	0	0	0	0	0	0
gua	4	3	0	0	0	0	0	0	0	0	0	0	0	0	0	0	0	0
gua	4	4	0	0	0	0	0	0	0	0	0	0	0	0	0	0	0	0
gua	4	5	0	0	0	0	0	0	0	0	0	0	0	0	0	0	0	0
gua	5	0	0	0	0	0	0	0	0	0	0	0	0	0	0	0	0	0
gua	5	1	0	0	0	0	0	0	0	0	0	0	0	0	0	0	0	0
gua	5	2	0	0	0	0	0	0	0	0	0	0	0	0	0	0	0	0
gua	5	3	0	0	0	0	0	0	0	0	0	0	0	0	0	0	0	0
gua	5	4	0	0	0	0	0	0	0	0	0	0	0	0	0	0	0	0
gua	5	5	0	0	0	0	0	0	0	0	0	0	0	0	0	0	0	0
gthrd	0	0	1.80739e+08	3.41711e+08	2.85058e+08	2.49548e+08	3.2764e+08	4.42309e+08	4.09619e+08	3.97191e+08	4.40906e+08	4.81949e+08	4.78101e+08	4.88618e+08	4.83296e+08	5.27761e+08	4.50959e+08	5.76296e+08
gthrd	0	1	0	0	0	0	0	0	0	0	0	0	0	0	0	0	0	0
gthrd	0	2	7.90038e+06	1.4252e+07	1.12632e+07	1.05921e+07	1.03538e+07	1.64288e+07	1.69043e+07	1.15272e+07	1.80251e+07	1.95074e+07	1.97283e+07	1.90206e+07	1.98246e+07	2.17709e+07	1.76621e+07	2.42776e+07
gthrd	0	3	0	0	0	0	0	0	0	0	0	0	0	0	0	0	0	0
gthrd	1	0	1.89974e+07	4.76154e+07	5.05609e+07	2.6437e+07	6.9757e+07	6.46132e+07	6.43593e+07	8.53152e+07	7.55774e+07	8.36389e+07	6.27178e+07	6.36733e+07	7.59877e+07	7.65222e+07	7.98531e+07	7.5146e+07
gthrd	1	1	0	0	0	0	0	0	0	0	0	0	0	0	0	0	0	0
gthrd	1	2	764129	1.96673e+06	2.00078e+06	1.1127e+06	2.63263e+06	2.72406e+06	2.50798e+06	3.26765e+06	2.97477e+06	3.33384e+06	2.63249e+06	2.5542e+06	2.96518e+06	3.07033e+06	3.2517e+06	2.96722e+06
gthrd	1	3	0	0	0	0	0	0	0	0	0	0	0	0	0	0	0	0
gthrd	2	0	0	7.12335e+06	1.01679e+07	0	1.56891e+07	1.04084e+07	1.1566e+07	1.90654e+07	1.43068e+07	1.58077e+07	7.18331e+06	8.53076e+06	1.35694e+07	1.25339e+07	1.61565e+07	9.95617e+06
gthrd	2	1	0	0	0	0	0	0	0	0	0	0	0	0	0	0	0	0
gthrd	2	2	0	0	0	0	0	0	0	0	0	0	0	0	0	0	0	0
gthrd	2	3	0	0	0	0	0	0	0	0	0	0	0	0	0	0	0	0
gthrd	3	0	0	5.95904e+06	1.04431e+07	0	1.33802e+07	7.91953e+06	1.07334e+07	1.60533e+07	1.18801e+07	1.30247e+07	6.23317e+06	6.33051e+06	1.2822e+07	9.42942e+06	1.66191e+07	7.3694e+06
gthrd	3	1	0	0	0	0	0	0	0	0	0	0	0	0	0	0	0	0
gthrd	3	2	0	0	0	0	0	0	0	0	0	0	0	0	0	0	0	0
gthrd	3	3	0	0	0	0	0	0	0	0	0	0	0	0	0	0	0	0
gthrd	4	0	0	1.51299e+06	2.4399e+06	0	3.69259e+06	2.22054e+06	2.7085e+06	4.62624e+06	3.21659e+06	3.45867e+06	1.80405e+06	1.7846e+06	3.19692e+06	2.57425e+06	3.94992e+06	2.11471e+06
gthrd	4	1	0	0	0	0	0	0	0	0	0	0	0	0	0	0	0	0
gthrd	4	2	0	0	0	0	0	0	0	0	0	0	0	0	0	0	0	0
gthrd	4	3	0	0	0	0	0	0	0	0	0	0	0	0	0	0	0	0
gthrd	5	0	0	1.68265e+07	2.32701e+07	0	2.98522e+07	2.30798e+07	2.7086e+07	3.6301e+07	2.94366e+07	3.18639e+07	2.12472e+07	2.15949e+07	3.18213e+07	2.69429e+07	3.68908e+07	2.59308e+07
gthrd	5	1	0	540479	0	0	0	721748	812451	1.08621e+06	786104	849518	732844	1.06021e+06	996514	768747	987723	1.08992e+06
gthrd	5	2	0	744250	976440	0	1.2297e+06	950363	1.13944e+06	1.53274e+06	1.21252e+06	1.40187e+06	924585	830270	1.35303e+06	1.18539e+06	1.52941e+06	1.00336e+06
gthrd	5	3	0	0	0	0	0	0	0	0	0	0	0	0	0	0	0	0
gthrd	6	0	0	585466	828415	0	1.0956e+06	791490	968788	1.27978e+06	1.08561e+06	1.12813e+06	766430	676778	1.06195e+06	942278	1.29933e+06	794263
gthrd	6	1	0	0	0	0	0	0	0	0	0	0	0	0	0	0	0	0
gthrd	6	2	0	0	0	0	0	0	0	0	0	0	0	0	0	0	0	0
gthrd	6	3	0	0	0	0	0	0	0	0	0	0	0	0	0	0	0	0
gthrd	7	0	0	0	0	0	0	0	0	0	0	0	0	0	0	0	0	0
gthrd	7	1	0	0	0	0	0	0	0	0	0	0	0	0	0	0	0	0
gthrd	7	2	0	0	0	0	0	0	0	0	0	0	0	0	0	0	0	0
gthrd	7	3	0	0	0	0	0	0	0	0	0	0	0	0	0	0	0	0
gthrd	8	0	0	0	0	0	0	0	0	0	0	0	0	0	0	0	0	0
gthrd	8	1	0	0	0	0	0	0	0	0	0	0	0	0	0	0	0	0
gthrd	8	2	0	0	0	0	0	0	0	0	0	0	0	0	0	0	0	0
gthrd	8	3	0	0	0	0	0	0	0	0	0	0	0	0	0	0	0	0
gthrd	9	0	0	0	0	0	0	0	0	0	0	0	0	0	0	0	0	0
gthrd	9	1	0	0	0	0	0	0	0	0	0	0	0	0	0	0	0	0
gthrd	9	2	0	0	0	0	0	0	0	0	0	0	0	0	0	0	0	0
gthrd	9	3	0	0	0	0	0	0	0	0	0	0	0	0	0	0	0	0
gthrd	10	0	0	0	0	0	0	0	0	0	0	0	0	0	0	0	0	0
gthrd	10	1	0	0	0	0	0	0	0	0	0	0	0	0	0	0	0	0
gthrd	10	2	0	0	0	0	0	0	0	0	0	0	0	0	0	0	0	0
gthrd	10	3	0	0	0	0	0	0	0	0	0	0	0	0	0	0	0	0
gthox	0	0	535266	1.51137e+06	1.57678e+06	506640	1.95084e+06	437726	1.02227e+06	1.99128e+06	2.78906e+06	2.39104e+06	4.00486e+06	1.88188e+06	724223	1.33163e+06	678812	1.76732e+06
gthox	0	1	0	0	0	0	0	0	0	0	0	0	0	0	0	0	0	0
gthox	0	2	0	0	0	0	0	0	0	0	0	0	0	0	0	0	0	0
gthox	0	3	0	0	0	0	0	0	0	0	0	0	0	0	0	0	0	0
gthox	0	4	0	0	0	0	0	0	0	0	0	0	0	0	0	0	0	0
gthox	0	5	0	0	0	0	0	0	0	0	0	0	0	0	0	0	0	0
gthox	0	6	0	0	0	0	0	0	0	0	0	0	0	0	0	0	0	0
gthox	1	0	0	0	0	0	462823	0	0	0	0	0	0	0	0	0	0	0
gthox	1	1	0	0	0	0	0	0	0	0	0	0	0	0	0	0	0	0
gthox	1	2	0	0	0	0	0	0	0	0	0	0	0	0	0	0	0	0
gthox	1	3	0	0	0	0	0	0	0	0	0	0	0	0	0	0	0	0
gthox	1	4	0	0	0	0	0	0	0	0	0	0	0	0	0	0	0	0
gthox	1	5	0	0	0	0	0	0	0	0	0	0	0	0	0	0	0	0
gthox	1	6	0	0	0	0	0	0	0	0	0	0	0	0	0	0	0	0
gthox	2	0	0	0	0	0	0	0	0	0	0	0	0	0	0	0	0	0
gthox	2	1	0	0	0	0	0	0	0	0	0	0	0	0	0	0	0	0
gthox	2	2	0	0	0	0	0	0	0	0	0	0	0	0	0	0	0	0
gthox	2	3	0	0	0	0	0	0	0	0	0	0	0	0	0	0	0	0
gthox	2	4	0	0	0	0	0	0	0	0	0	0	0	0	0	0	0	0
gthox	2	5	0	0	0	0	0	0	0	0	0	0	0	0	0	0	0	0
gthox	2	6	0	0	0	0	0	0	0	0	0	0	0	0	0	0	0	0
gthox	3	0	0	0	0	0	150266	0	0	259281	0	0	0	0	0	0	0	0
gthox	3	1	0	0	0	0	0	0	0	0	0	0	0	0	0	0	0	0
gthox	3	2	0	0	0	0	0	0	0	0	0	0	0	0	0	0	0	0
gthox	3	3	0	0	0	0	0	0	0	0	0	0	0	0	0	0	0	0
gthox	3	4	0	0	0	0	0	0	0	0	0	0	0	0	0	0	0	0
gthox	3	5	0	0	0	0	0	0	0	0	0	0	0	0	0	0	0	0
gthox	3	6	0	0	0	0	0	0	0	0	0	0	0	0	0	0	0	0
gthox	4	0	0	0	0	0	79733.7	0	0	0	0	0	0	0	0	0	0	0
gthox	4	1	0	0	0	0	0	0	0	0	0	0	0	0	0	0	0	0
gthox	4	2	0	0	0	0	0	0	0	0	0	0	0	0	0	0	0	0
gthox	4	3	0	0	0	0	0	0	0	0	0	0	0	0	0	0	0	0
gthox	4	4	0	0	0	0	0	0	0	0	0	0	0	0	0	0	0	0
gthox	4	5	0	0	0	0	0	0	0	0	0	0	0	0	0	0	0	0
gthox	4	6	0	0	0	0	0	0	0	0	0	0	0	0	0	0	0	0
gthox	5	0	0	216293	311588	0	415529	0	0	543672	476823	0	388565	0	0	0	0	0
gthox	5	1	0	0	0	0	0	0	0	0	0	0	0	0	0	0	0	0
gthox	5	2	0	0	0	0	0	0	0	0	0	0	15910.6	0	0	0	0	0
gthox	5	3	0	0	0	0	0	0	0	0	0	0	0	0	0	0	0	0
gthox	5	4	0	0	0	0	0	0	0	0	0	0	0	0	0	0	0	0
gthox	5	5	0	0	0	0	0	0	0	0	0	0	0	0	0	0	0	0
gthox	5	6	0	0	0	0	0	0	0	0	0	0	0	0	0	0	0	0
gthox	6	0	0	0	0	0	0	0	0	0	0	0	0	0	0	0	0	0
gthox	6	1	0	0	0	0	0	0	0	0	0	0	0	0	0	0	0	0
gthox	6	2	0	0	0	0	0	0	0	0	0	0	0	0	0	0	0	0
gthox	6	3	0	0	0	0	0	0	0	0	0	0	0	0	0	0	0	0
gthox	6	4	0	0	0	0	0	0	0	0	0	0	0	0	0	0	0	0
gthox	6	5	0	0	0	0	0	0	0	0	0	0	0	0	0	0	0	0
gthox	6	6	0	0	0	0	0	0	0	0	0	0	0	0	0	0	0	0
gthox	7	0	0	0	0	0	0	0	0	0	0	0	0	0	0	0	0	0
gthox	7	1	0	0	0	0	0	0	0	0	0	0	0	0	0	0	0	0
gthox	7	2	0	0	0	0	0	0	0	0	0	0	0	0	0	0	0	0
gthox	7	3	0	0	0	0	0	0	0	0	0	0	0	0	0	0	0	0
gthox	7	4	0	0	0	0	0	0	0	0	0	0	0	0	0	0	0	0
gthox	7	5	0	0	0	0	0	0	0	0	0	0	0	0	0	0	0	0
gthox	7	6	0	0	0	0	0	0	0	0	0	0	0	0	0	0	0	0
gthox	8	0	0	0	0	0	0	0	0	0	0	0	0	0	0	0	0	0
gthox	8	1	0	0	0	0	0	0	0	0	0	0	0	0	0	0	0	0
gthox	8	2	0	0	0	0	0	0	0	0	0	0	0	0	0	0	0	0
gthox	8	3	0	0	0	0	0	0	0	0	0	0	0	0	0	0	0	0
gthox	8	4	0	0	0	0	0	0	0	0	0	0	0	0	0	0	0	0
gthox	8	5	0	0	0	0	0	0	0	0	0	0	0	0	0	0	0	0
gthox	8	6	0	0	0	0	0	0	0	0	0	0	0	0	0	0	0	0
gthox	9	0	0	0	0	0	0	0	0	0	0	0	0	0	0	0	0	0
gthox	9	1	0	0	0	0	0	0	0	0	0	0	0	0	0	0	0	0
gthox	9	2	0	0	0	0	0	0	0	0	0	0	0	0	0	0	0	0
gthox	9	3	0	0	0	0	0	0	0	0	0	0	0	0	0	0	0	0
gthox	9	4	0	0	0	0	0	0	0	0	0	0	0	0	0	0	0	0
gthox	9	5	0	0	0	0	0	0	0	0	0	0	0	0	0	0	0	0
gthox	9	6	0	0	0	0	0	0	0	0	0	0	0	0	0	0	0	0
gthox	10	0	0	0	0	0	0	0	0	0	0	0	0	0	0	0	0	0
gthox	10	1	0	0	0	0	0	0	0	0	0	0	0	0	0	0	0	0
gthox	10	2	0	0	0	0	0	0	0	0	0	0	0	0	0	0	0	0
gthox	10	3	0	0	0	0	0	0	0	0	0	0	0	0	0	0	0	0
gthox	10	4	0	0	0	0	0	0	0	0	0	0	0	0	0	0	0	0
gthox	10	5	0	0	0	0	0	0	0	0	0	0	0	0	0	0	0	0
gthox	10	6	0	0	0	0	0	0	0	0	0	0	0	0	0	0	0	0
gthox	11	0	0	0	0	0	0	0	0	0	0	0	0	0	0	0	0	0
gthox	11	1	0	0	0	0	0	0	0	0	0	0	0	0	0	0	0	0
gthox	11	2	0	0	0	0	0	0	0	0	0	0	0	0	0	0	0	0
gthox	11	3	0	0	0	0	0	0	0	0	0	0	0	0	0	0	0	0
gthox	11	4	0	0	0	0	0	0	0	0	0	0	0	0	0	0	0	0
gthox	11	5	0	0	0	0	0	0	0	0	0	0	0	0	0	0	0	0
gthox	11	6	0	0	0	0	0	0	0	0	0	0	0	0	0	0	0	0
gthox	12	0	0	0	0	0	0	0	0	0	0	0	0	0	0	0	0	0
gthox	12	1	0	0	0	0	0	0	0	0	0	0	0	0	0	0	0	0
gthox	12	2	0	0	0	0	0	0	0	0	0	0	0	0	0	0	0	0
gthox	12	3	0	0	0	0	0	0	0	0	0	0	0	0	0	0	0	0
gthox	12	4	0	0	0	0	0	0	0	0	0	0	0	0	0	0	0	0
gthox	12	5	0	0	0	0	0	0	0	0	0	0	0	0	0	0	0	0
gthox	12	6	0	0	0	0	0	0	0	0	0	0	0	0	0	0	0	0
gthox	13	0	0	0	0	0	0	0	0	0	0	0	0	0	0	0	0	0
gthox	13	1	0	0	0	0	0	0	0	0	0	0	0	0	0	0	0	0
gthox	13	2	0	0	0	0	0	0	0	0	0	0	0	0	0	0	0	0
gthox	13	3	0	0	0	0	0	0	0	0	0	0	0	0	0	0	0	0
gthox	13	4	0	0	0	0	0	0	0	0	0	0	0	0	0	0	0	0
gthox	13	5	0	0	0	0	0	0	0	0	0	0	0	0	0	0	0	0
gthox	13	6	0	0	0	0	0	0	0	0	0	0	0	0	0	0	0	0
gthox	14	0	0	0	0	0	0	0	0	0	0	0	0	0	0	0	0	0
gthox	14	1	0	0	0	0	0	0	0	0	0	0	0	0	0	0	0	0
gthox	14	2	0	0	0	0	0	0	0	0	0	0	0	0	0	0	0	0
gthox	14	3	0	0	0	0	0	0	0	0	0	0	0	0	0	0	0	0
gthox	14	4	0	0	0	0	0	0	0	0	0	0	0	0	0	0	0	0
gthox	14	5	0	0	0	0	0	0	0	0	0	0	0	0	0	0	0	0
gthox	14	6	0	0	0	0	0	0	0	0	0	0	0	0	0	0	0	0
gthox	15	0	0	0	0	0	0	0	0	0	0	0	0	0	0	0	0	0
gthox	15	1	0	0	0	0	0	0	0	0	0	0	0	0	0	0	0	0
gthox	15	2	0	0	0	0	0	0	0	0	0	0	0	0	0	0	0	0
gthox	15	3	0	0	0	0	0	0	0	0	0	0	0	0	0	0	0	0
gthox	15	4	0	0	0	0	0	0	0	0	0	0	0	0	0	0	0	0
gthox	15	5	0	0	0	0	0	0	0	0	0	0	0	0	0	0	0	0
gthox	15	6	0	0	0	0	0	0	0	0	0	0	0	0	0	0	0	0
gthox	16	0	0	0	0	0	0	0	0	0	0	0	0	0	0	0	0	0
gthox	16	1	0	0	0	0	0	0	0	0	0	0	0	0	0	0	0	0
gthox	16	2	0	0	0	0	0	0	0	0	0	0	0	0	0	0	0	0
gthox	16	3	0	0	0	0	0	0	0	0	0	0	0	0	0	0	0	0
gthox	16	4	0	0	0	0	0	0	0	0	0	0	0	0	0	0	0	0
gthox	16	5	0	0	0	0	0	0	0	0	0	0	0	0	0	0	0	0
gthox	16	6	0	0	0	0	0	0	0	0	0	0	0	0	0	0	0	0
gthox	17	0	0	0	0	0	0	0	0	0	0	0	0	0	0	0	0	0
gthox	17	1	0	0	0	0	0	0	0	0	0	0	0	0	0	0	0	0
gthox	17	2	0	0	0	0	0	0	0	0	0	0	0	0	0	0	0	0
gthox	17	3	0	0	0	0	0	0	0	0	0	0	0	0	0	0	0	0
gthox	17	4	0	0	0	0	0	0	0	0	0	0	0	0	0	0	0	0
gthox	17	5	0	0	0	0	0	0	0	0	0	0	0	0	0	0	0	0
gthox	17	6	0	0	0	0	0	0	0	0	0	0	0	0	0	0	0	0
gthox	18	0	0	0	0	0	0	0	0	0	0	0	0	0	0	0	0	0
gthox	18	1	0	0	0	0	0	0	0	0	0	0	0	0	0	0	0	0
gthox	18	2	0	0	0	0	0	0	0	0	0	0	0	0	0	0	0	0
gthox	18	3	0	0	0	0	0	0	0	0	0	0	0	0	0	0	0	0
gthox	18	4	0	0	0	0	0	0	0	0	0	0	0	0	0	0	0	0
gthox	18	5	0	0	0	0	0	0	0	0	0	0	0	0	0	0	0	0
gthox	18	6	0	0	0	0	0	0	0	0	0	0	0	0	0	0	0	0
gthox	19	0	0	0	0	0	0	0	0	0	0	0	0	0	0	0	0	0
gthox	19	1	0	0	0	0	0	0	0	0	0	0	0	0	0	0	0	0
gthox	19	2	0	0	0	0	0	0	0	0	0	0	0	0	0	0	0	0
gthox	19	3	0	0	0	0	0	0	0	0	0	0	0	0	0	0	0	0
gthox	19	4	0	0	0	0	0	0	0	0	0	0	0	0	0	0	0	0
gthox	19	5	0	0	0	0	0	0	0	0	0	0	0	0	0	0	0	0
gthox	19	6	0	0	0	0	0	0	0	0	0	0	0	0	0	0	0	0
gthox	20	0	0	0	0	0	0	0	0	0	0	0	0	0	0	0	0	0
gthox	20	1	0	0	0	0	0	0	0	0	0	0	0	0	0	0	0	0
gthox	20	2	0	0	0	0	0	0	0	0	0	0	0	0	0	0	0	0
gthox	20	3	0	0	0	0	0	0	0	0	0	0	0	0	0	0	0	0
gthox	20	4	0	0	0	0	0	0	0	0	0	0	0	0	0	0	0	0
gthox	20	5	0	0	0	0	0	0	0	0	0	0	0	0	0	0	0	0
gthox	20	6	0	0	0	0	0	0	0	0	0	0	0	0	0	0	0	0
gmp	0	0	1.64609e+06	841466	1.59073e+06	2.51227e+06	699401	970122	1.06508e+06	983003	1.04768e+06	1.23291e+06	1.5647e+06	1.56953e+06	1.26847e+06	968293	2.36158e+06	1.61385e+06
gmp	0	1	0	0	0	0	0	0	0	0	0	0	0	0	0	0	0	0
gmp	0	2	0	0	0	0	0	0	0	0	0	0	0	0	0	0	0	0
gmp	0	3	0	0	0	0	0	0	0	0	0	0	0	0	0	0	0	0
gmp	0	4	0	0	0	0	0	0	0	0	0	0	0	0	0	0	0	0
gmp	0	5	0	0	0	0	0	0	0	0	0	0	0	0	0	0	0	0
gmp	1	0	118087	182057	477757	169656	339343	198439	263373	497846	372614	386366	354126	345327	363404	256789	762915	282606
gmp	1	1	0	0	0	0	0	0	0	0	0	0	0	0	0	0	0	0
gmp	1	2	0	0	0	0	0	0	0	0	0	0	0	0	0	0	0	0
gmp	1	3	0	0	0	0	0	0	0	0	0	0	0	0	0	0	0	0
gmp	1	4	0	0	0	0	0	0	0	0	0	0	0	0	0	0	0	0
gmp	1	5	0	0	0	0	0	0	0	0	0	0	0	0	0	0	0	0
gmp	2	0	0	0	0	0	0	0	0	0	0	0	0	0	0	0	0	0
gmp	2	1	0	0	0	0	0	0	0	0	0	0	0	0	0	0	0	0
gmp	2	2	0	0	0	0	0	0	0	0	0	0	0	0	0	0	0	0
gmp	2	3	0	0	0	0	0	0	0	0	0	0	0	0	0	0	0	0
gmp	2	4	0	0	0	0	0	0	0	0	0	0	0	0	0	0	0	0
gmp	2	5	0	0	0	0	0	0	0	0	0	0	0	0	0	0	0	0
gmp	3	0	0	0	0	0	0	0	0	0	0	0	0	0	0	0	0	0
gmp	3	1	0	0	0	0	0	0	0	0	0	0	0	0	0	0	0	0
gmp	3	2	0	0	0	0	0	0	0	0	0	0	0	0	0	0	0	0
gmp	3	3	0	0	0	0	0	0	0	0	0	0	0	0	0	0	0	0
gmp	3	4	0	0	0	0	0	0	0	0	0	0	0	0	0	0	0	0
gmp	3	5	0	0	0	0	0	0	0	0	0	0	0	0	0	0	0	0
gmp	4	0	0	0	0	0	0	0	0	0	0	0	0	0	0	0	0	0
gmp	4	1	0	0	0	0	0	0	0	0	0	0	0	0	0	0	0	0
gmp	4	2	0	0	0	0	0	0	0	0	0	0	0	0	0	0	0	0
gmp	4	3	0	0	0	0	0	0	0	0	0	0	0	0	0	0	0	0
gmp	4	4	0	0	0	0	0	0	0	0	0	0	0	0	0	0	0	0
gmp	4	5	0	0	0	0	0	0	0	0	0	0	0	0	0	0	0	0
gmp	5	0	0	0	0	0	0	0	0	0	0	0	0	0	0	0	0	0
gmp	5	1	0	0	0	0	0	0	0	0	0	0	0	0	0	0	0	0
gmp	5	2	0	0	0	0	0	0	0	0	0	0	0	0	0	0	0	0
gmp	5	3	0	0	0	0	0	0	0	0	0	0	0	0	0	0	0	0
gmp	5	4	0	0	0	0	0	0	0	0	0	0	0	0	0	0	0	0
gmp	5	5	0	0	0	0	0	0	0	0	0	0	0	0	0	0	0	0
gmp	6	0	0	0	0	0	0	0	0	0	0	0	0	0	0	0	0	0
gmp	6	1	0	0	0	0	0	0	0	0	0	0	0	0	0	0	0	0
gmp	6	2	0	0	0	0	0	0	0	0	0	0	0	0	0	0	0	0
gmp	6	3	0	0	0	0	0	0	0	0	0	0	0	0	0	0	0	0
gmp	6	4	0	0	0	0	0	0	0	0	0	0	0	0	0	0	0	0
gmp	6	5	0	0	0	0	0	0	0	0	0	0	0	0	0	0	0	0
gmp	7	0	0	0	0	0	0	0	0	0	0	0	0	0	0	0	0	0
gmp	7	1	0	0	0	0	0	0	0	0	0	0	0	0	0	0	0	0
gmp	7	2	0	0	0	0	0	0	0	0	0	0	0	0	0	0	0	0
gmp	7	3	0	0	0	0	0	0	0	0	0	0	0	0	0	0	0	0
gmp	7	4	0	0	0	0	0	0	0	0	0	0	0	0	0	0	0	0
gmp	7	5	0	0	0	0	0	0	0	0	0	0	0	0	0	0	0	0
gmp	8	0	0	0	0	0	0	0	0	0	0	0	0	0	0	0	0	0
gmp	8	1	0	0	0	0	0	0	0	0	0	0	0	0	0	0	0	0
gmp	8	2	0	0	0	0	0	0	0	0	0	0	0	0	0	0	0	0
gmp	8	3	0	0	0	0	0	0	0	0	0	0	0	0	0	0	0	0
gmp	8	4	0	0	0	0	0	0	0	0	0	0	0	0	0	0	0	0
gmp	8	5	0	0	0	0	0	0	0	0	0	0	0	0	0	0	0	0
gmp	9	0	0	0	0	0	0	0	0	0	0	0	0	0	0	0	0	0
gmp	9	1	0	0	0	0	0	0	0	0	0	0	0	0	0	0	0	0
gmp	9	2	0	0	0	0	0	0	0	0	0	0	0	0	0	0	0	0
gmp	9	3	0	0	0	0	0	0	0	0	0	0	0	0	0	0	0	0
gmp	9	4	0	0	0	0	0	0	0	0	0	0	0	0	0	0	0	0
gmp	9	5	0	0	0	0	0	0	0	0	0	0	0	0	0	0	0	0
gmp	10	0	0	0	0	0	0	0	0	0	0	0	0	0	0	0	0	0
gmp	10	1	0	0	0	0	0	0	0	0	0	0	0	0	0	0	0	0
gmp	10	2	0	0	0	0	0	0	0	0	0	0	0	0	0	0	0	0
gmp	10	3	0	0	0	0	0	0	0	0	0	0	0	0	0	0	0	0
gmp	10	4	0	0	0	0	0	0	0	0	0	0	0	0	0	0	0	0
gmp	10	5	0	0	0	0	0	0	0	0	0	0	0	0	0	0	0	0
gly	0	0	3.10236e+07	6.58283e+07	7.16356e+07	4.25617e+07	8.42488e+07	7.77933e+07	8.18601e+07	9.74759e+07	8.30834e+07	8.86406e+07	6.50071e+07	7.56106e+07	9.95714e+07	8.59074e+07	9.44402e+07	8.34548e+07
gly	0	1	118843	291953	322257	168750	450918	366335	371149	496488	381623	401503	283079	355954	440482	367854	422334	383321
gly	1	0	947456	1.96944e+06	2.14673e+06	1.29973e+06	2.5384e+06	2.27787e+06	2.45978e+06	2.91084e+06	2.44103e+06	2.59306e+06	1.91318e+06	2.21865e+06	2.94341e+06	2.53651e+06	2.75862e+06	2.43787e+06
gly	1	1	0	0	0	0	0	0	0	0	0	0	0	0	0	0	0	0
gly	2	0	198711	464387	500365	286282	586822	518010	540631	650057	580871	602562	435928	486952	642695	561351	630520	545328
gly	2	1	0	0	0	0	0	0	0	0	0	0	0	0	0	0	0	0
glucys	0	0	1.45516e+06	2.11701e+06	1.48769e+06	2.68894e+06	2.04099e+06	4.32403e+06	2.6508e+06	2.87078e+06	3.33585e+06	3.95588e+06	7.0299e+06	6.7414e+06	3.33417e+06	4.6671e+06	2.47736e+06	7.21699e+06
glucys	0	1	0	0	0	0	0	0	0	0	0	0	166054	146764	0	0	0	135471
glucys	0	2	0	0	0	0	0	0	0	0	0	0	190665	0	0	0	0	157801
glucys	1	0	0	194670	165050	131587	345013	654735	256809	511790	474478	589422	1.01101e+06	870115	341700	649894	302191	912390
glucys	1	1	0	0	0	0	0	0	0	0	0	0	0	0	0	0	0	0
glucys	1	2	0	0	0	0	0	0	0	0	0	0	0	0	0	0	0	0
glucys	2	0	0	0	0	0	0	0	0	0	0	0	0	0	0	0	0	0
glucys	2	1	0	0	0	0	0	0	0	0	0	0	0	0	0	0	0	0
glucys	2	2	0	0	0	0	0	0	0	0	0	0	0	0	0	0	0	0
glucys	3	0	0	0	0	0	0	0	0	0	0	0	0	0	0	0	0	0
glucys	3	1	0	0	0	0	0	0	0	0	0	0	0	0	0	0	0	0
glucys	3	2	0	0	0	0	0	0	0	0	0	0	0	0	0	0	0	0
glucys	4	0	0	0	0	0	0	0	0	0	0	0	0	0	0	0	0	0
glucys	4	1	0	0	0	0	0	0	0	0	0	0	0	0	0	0	0	0
glucys	4	2	0	0	0	0	0	0	0	0	0	0	0	0	0	0	0	0
glucys	5	0	0	107638	0	0	109954	270691	142331	178329	201049	247956	552978	482921	167798	308921	0	585717
glucys	5	1	0	0	0	0	0	0	0	0	0	0	0	0	0	0	0	0
glucys	5	2	0	0	0	0	0	0	0	0	0	0	0	0	0	0	0	0
glucys	6	0	0	0	0	0	0	0	0	0	0	0	0	0	0	0	0	0
glucys	6	1	0	0	0	0	0	0	0	0	0	0	0	0	0	0	0	0
glucys	6	2	0	0	0	0	0	0	0	0	0	0	0	0	0	0	0	0
glucys	7	0	0	0	0	0	0	0	0	0	0	0	0	0	0	0	0	0
glucys	7	1	0	0	0	0	0	0	0	0	0	0	0	0	0	0	0	0
glucys	7	2	0	0	0	0	0	0	0	0	0	0	0	0	0	0	0	0
glucys	8	0	0	0	0	0	0	0	0	0	0	0	0	0	0	0	0	0
glucys	8	1	0	0	0	0	0	0	0	0	0	0	0	0	0	0	0	0
glucys	8	2	0	0	0	0	0	0	0	0	0	0	0	0	0	0	0	0
gln-L	0	0	5.60324e+08	3.56007e+08	3.63729e+08	7.4679e+08	7.34267e+07	2.46074e+08	2.77373e+08	9.35674e+07	1.77315e+08	1.94949e+08	1.2924e+08	1.81767e+08	3.119e+08	2.50623e+08	4.53595e+08	1.81349e+08
gln-L	0	1	4.04535e+06	2.31916e+07	4.69948e+07	5.41952e+06	1.03058e+07	1.28471e+07	2.9747e+07	1.25412e+07	1.29405e+07	1.43775e+07	8.21304e+06	1.5515e+07	3.21277e+07	1.35466e+07	5.81206e+07	1.60214e+07
gln-L	0	2	0	612507	1.55013e+06	0	411307	318388	946237	458730	396712	412228	213875	430207	1.00421e+06	356431	1.86811e+06	498402
gln-L	1	0	3.1104e+07	3.19537e+07	5.61543e+07	4.11641e+07	1.36409e+07	2.14757e+07	3.14583e+07	1.6997e+07	1.83487e+07	2.04026e+07	1.13511e+07	1.75107e+07	3.45153e+07	2.19309e+07	6.92785e+07	1.77473e+07
gln-L	1	1	127518	3.44871e+06	9.62806e+06	159202	2.9092e+06	2.14113e+06	4.90256e+06	3.53089e+06	2.48954e+06	2.81366e+06	1.29766e+06	2.39406e+06	5.25088e+06	2.31053e+06	1.17255e+07	2.44627e+06
gln-L	1	2	0	0	256622	0	72410.7	0	78660.8	70196.5	0	0	0	0	0	0	264061	0
gln-L	2	0	462842	4.00101e+06	1.0169e+07	609315	3.01721e+06	2.39224e+06	5.08744e+06	3.69805e+06	2.64554e+06	2.86633e+06	1.27911e+06	2.25574e+06	5.55454e+06	2.50866e+06	1.2513e+07	2.30279e+06
gln-L	2	1	0	694957	1.88017e+06	0	712868	435452	1.00208e+06	846836	564791	593257	226200	436518	1.1437e+06	426366	2.30845e+06	465367
gln-L	2	2	0	0	0	0	0	0	0	0	0	0	0	0	0	0	0	0
gln-L	3	0	0	6.07801e+06	1.32463e+07	0	2.63471e+06	2.93077e+06	7.74461e+06	3.24594e+06	2.97723e+06	3.37575e+06	1.73417e+06	3.50111e+06	8.43323e+06	3.05248e+06	1.63256e+07	3.53498e+06
gln-L	3	1	0	1.1168e+06	2.47896e+06	0	609503	573219	1.55847e+06	751197	648530	686461	348045	691479	1.67714e+06	591890	3.05555e+06	710553
gln-L	3	2	0	0	0	0	0	0	0	0	0	0	0	0	0	0	0	0
gln-L	4	0	0	1.25575e+06	2.50649e+06	0	684191	713937	1.57939e+06	878494	720277	801590	394246	745374	1.72755e+06	722986	3.08841e+06	760793
gln-L	4	1	0	375760	650766	0	188955	137490	455423	252092	182001	180793	0	185474	509717	0	811431	157023
gln-L	4	2	0	3.99012e+06	1.94918e+06	0	484696	3.10214e+06	2.22931e+06	633466	1.8967e+06	2.13101e+06	1.45151e+06	1.79653e+06	2.6037e+06	3.11837e+06	2.45272e+06	1.72632e+06
gln-L	5	0	0	1.4594e+07	2.4141e+07	0	5.33034e+06	7.02286e+06	1.74817e+07	6.53674e+06	7.09959e+06	7.83223e+06	4.37488e+06	8.36706e+06	1.88931e+07	7.41156e+06	2.98742e+07	8.54471e+06
gln-L	5	1	0	7.20549e+06	9.24616e+06	0	3.23093e+06	4.56208e+06	7.59936e+06	3.62742e+06	4.35643e+06	4.64495e+06	3.61742e+06	4.73198e+06	8.3148e+06	4.77668e+06	1.12338e+07	4.99604e+06
gln-L	5	2	0	8.52584e+07	4.24092e+07	0	1.10966e+07	6.60277e+07	4.86812e+07	1.45739e+07	4.11661e+07	4.7891e+07	3.25476e+07	3.83427e+07	5.55342e+07	6.65485e+07	5.34962e+07	3.73146e+07
glcnt	0	0	1.565e+07	1.58174e+07	8.10985e+06	2.56319e+07	2.02375e+07	2.6486e+07	1.87775e+07	2.7838e+07	2.55157e+07	3.23428e+07	4.14606e+07	4.28045e+07	2.87964e+07	5.23834e+07	1.71429e+07	5.04546e+07
glcnt	1	0	610124	4.10077e+06	3.44548e+06	1.35607e+06	2.07204e+07	7.7318e+06	1.06622e+07	2.93533e+07	1.70201e+07	2.2364e+07	7.18741e+06	7.46987e+06	1.6164e+07	1.36056e+07	8.01959e+06	8.78987e+06
glcnt	2	0	0	0	0	0	1.24539e+06	0	0	2.58166e+06	899664	1.62872e+06	0	0	0	0	0	0
glcnt	3	0	0	0	0	0	0	0	0	0	0	0	0	0	0	0	0	0
glcnt	4	0	0	0	0	0	0	0	0	0	0	0	0	0	0	0	0	0
glcnt	5	0	0	0	0	0	0	0	0	0	0	0	0	0	0	0	0	0
glcnt	6	0	0	0	0	0	0	0	0	0	0	0	0	0	0	0	0	0
fum	0	0	6.79077e+07	4.57539e+07	4.86696e+07	9.36847e+07	7.10989e+07	5.94397e+07	6.2624e+07	9.37456e+07	6.73016e+07	8.08297e+07	7.43652e+07	6.48526e+07	7.58502e+07	7.20953e+07	7.05856e+07	7.86046e+07
fum	1	0	2.03182e+06	3.09262e+06	3.95563e+06	3.12136e+06	1.13936e+07	5.50138e+06	4.51361e+06	1.50812e+07	7.80063e+06	1.01556e+07	5.87925e+06	5.1488e+06	6.1819e+06	6.39958e+06	6.45063e+06	5.57027e+06
fum	2	0	0	0	0	0	0	0	0	0	0	0	0	0	0	0	0	0
fum	3	0	0	0	0	0	1.87872e+06	0	0	2.74854e+06	1.69097e+06	0	0	0	0	0	0	0
fum	4	0	0	0	0	0	3.31449e+06	0	0	4.59396e+06	0	3.79772e+06	0	0	0	0	0	0
fol	0	0	275777	2.47924e+06	1.78761e+06	359463	899276	1.5956e+06	1.12195e+06	1.28826e+06	1.75211e+06	985939	1.15939e+06	855948	1.14155e+06	2.02098e+06	2.46838e+06	955756
fol	0	1	0	0	0	0	0	0	0	0	0	0	0	0	0	0	0	0
fol	0	2	0	0	0	0	0	0	0	0	0	0	0	0	0	0	0	0
fol	0	3	0	0	0	0	0	0	0	0	0	0	0	0	0	0	0	0
fol	0	4	0	0	0	0	0	0	0	0	0	0	0	0	0	0	0	0
fol	0	5	0	0	0	0	0	0	0	0	0	0	0	0	0	0	0	0
fol	0	6	0	0	0	0	0	0	0	0	0	0	0	0	0	0	0	0
fol	0	7	0	0	0	0	0	0	0	0	0	0	0	0	0	0	0	0
fol	1	0	19352.6	477285	325326	45851.2	145078	236360	120263	197295	306416	165729	135240	121744	145464	333421	377243	71107.7
fol	1	1	0	0	0	0	0	0	0	0	0	0	0	0	0	0	0	0
fol	1	2	0	0	0	0	0	0	0	0	0	0	0	0	0	0	0	0
fol	1	3	0	0	0	0	0	0	0	0	0	0	0	0	0	0	0	0
fol	1	4	0	0	0	0	0	0	0	0	0	0	0	0	0	0	0	0
fol	1	5	0	0	0	0	0	0	0	0	0	0	0	0	0	0	0	0
fol	1	6	0	0	0	0	0	0	0	0	0	0	0	0	0	0	0	0
fol	1	7	0	0	0	0	0	0	0	0	0	0	0	0	0	0	0	0
fol	2	0	0	0	0	0	0	0	0	0	0	0	0	0	0	0	0	0
fol	2	1	0	0	0	0	0	0	0	0	0	0	0	0	0	0	0	0
fol	2	2	0	0	0	0	0	0	0	0	0	0	0	0	0	0	0	0
fol	2	3	0	0	0	0	0	0	0	0	0	0	0	0	0	0	0	0
fol	2	4	0	0	0	0	0	0	0	0	0	0	0	0	0	0	0	0
fol	2	5	0	0	0	0	0	0	0	0	0	0	0	0	0	0	0	0
fol	2	6	0	0	0	0	0	0	0	0	0	0	0	0	0	0	0	0
fol	2	7	0	0	0	0	0	0	0	0	0	0	0	0	0	0	0	0
fol	3	0	0	0	0	0	0	0	0	0	0	0	0	0	0	0	0	0
fol	3	1	0	0	0	0	0	0	0	0	0	0	0	0	0	0	0	0
fol	3	2	0	0	0	0	0	0	0	0	0	0	0	0	0	0	0	0
fol	3	3	0	0	0	0	0	0	0	0	0	0	0	0	0	0	0	0
fol	3	4	0	0	0	0	0	0	0	0	0	0	0	0	0	0	0	0
fol	3	5	0	0	0	0	0	0	0	0	0	0	0	0	0	0	0	0
fol	3	6	0	0	0	0	0	0	0	0	0	0	0	0	0	0	0	0
fol	3	7	0	0	0	0	0	0	0	0	0	0	0	0	0	0	0	0
fol	4	0	0	0	0	0	0	0	0	0	0	0	0	0	0	0	0	0
fol	4	1	0	0	0	0	0	0	0	0	0	0	0	0	0	0	0	0
fol	4	2	0	0	0	0	0	0	0	0	0	0	0	0	0	0	0	0
fol	4	3	0	0	0	0	0	0	0	0	0	0	0	0	0	0	0	0
fol	4	4	0	0	0	0	0	0	0	0	0	0	0	0	0	0	0	0
fol	4	5	0	0	0	0	0	0	0	0	0	0	0	0	0	0	0	0
fol	4	6	0	0	0	0	0	0	0	0	0	0	0	0	0	0	0	0
fol	4	7	0	0	0	0	0	0	0	0	0	0	0	0	0	0	0	0
fol	5	0	0	0	0	0	0	0	0	0	0	0	0	0	0	0	0	0
fol	5	1	0	0	0	0	0	0	0	0	0	0	0	0	0	0	0	0
fol	5	2	0	0	0	0	0	0	0	0	0	0	0	0	0	0	0	0
fol	5	3	0	0	0	0	0	0	0	0	0	0	0	0	0	0	0	0
fol	5	4	0	0	0	0	0	0	0	0	0	0	0	0	0	0	0	0
fol	5	5	0	0	0	0	0	0	0	0	0	0	0	0	0	0	0	0
fol	5	6	0	0	0	0	0	0	0	0	0	0	0	0	0	0	0	0
fol	5	7	0	0	0	0	0	0	0	0	0	0	0	0	0	0	0	0
fol	6	0	0	0	0	0	0	0	0	0	0	0	0	0	0	0	0	0
fol	6	1	0	0	0	0	0	0	0	0	0	0	0	0	0	0	0	0
fol	6	2	0	0	0	0	0	0	0	0	0	0	0	0	0	0	0	0
fol	6	3	0	0	0	0	0	0	0	0	0	0	0	0	0	0	0	0
fol	6	4	0	0	0	0	0	0	0	0	0	0	0	0	0	0	0	0
fol	6	5	0	0	0	0	0	0	0	0	0	0	0	0	0	0	0	0
fol	6	6	0	0	0	0	0	0	0	0	0	0	0	0	0	0	0	0
fol	6	7	0	0	0	0	0	0	0	0	0	0	0	0	0	0	0	0
fol	7	0	0	0	0	0	0	0	0	0	0	0	0	0	0	0	0	0
fol	7	1	0	0	0	0	0	0	0	0	0	0	0	0	0	0	0	0
fol	7	2	0	0	0	0	0	0	0	0	0	0	0	0	0	0	0	0
fol	7	3	0	0	0	0	0	0	0	0	0	0	0	0	0	0	0	0
fol	7	4	0	0	0	0	0	0	0	0	0	0	0	0	0	0	0	0
fol	7	5	0	0	0	0	0	0	0	0	0	0	0	0	0	0	0	0
fol	7	6	0	0	0	0	0	0	0	0	0	0	0	0	0	0	0	0
fol	7	7	0	0	0	0	0	0	0	0	0	0	0	0	0	0	0	0
fol	8	0	0	0	0	0	0	0	0	0	0	0	0	0	0	0	0	0
fol	8	1	0	0	0	0	0	0	0	0	0	0	0	0	0	0	0	0
fol	8	2	0	0	0	0	0	0	0	0	0	0	0	0	0	0	0	0
fol	8	3	0	0	0	0	0	0	0	0	0	0	0	0	0	0	0	0
fol	8	4	0	0	0	0	0	0	0	0	0	0	0	0	0	0	0	0
fol	8	5	0	0	0	0	0	0	0	0	0	0	0	0	0	0	0	0
fol	8	6	0	0	0	0	0	0	0	0	0	0	0	0	0	0	0	0
fol	8	7	0	0	0	0	0	0	0	0	0	0	0	0	0	0	0	0
fol	9	0	0	0	0	0	0	0	0	0	0	0	0	0	0	0	0	0
fol	9	1	0	0	0	0	0	0	0	0	0	0	0	0	0	0	0	0
fol	9	2	0	0	0	0	0	0	0	0	0	0	0	0	0	0	0	0
fol	9	3	0	0	0	0	0	0	0	0	0	0	0	0	0	0	0	0
fol	9	4	0	0	0	0	0	0	0	0	0	0	0	0	0	0	0	0
fol	9	5	0	0	0	0	0	0	0	0	0	0	0	0	0	0	0	0
fol	9	6	0	0	0	0	0	0	0	0	0	0	0	0	0	0	0	0
fol	9	7	0	0	0	0	0	0	0	0	0	0	0	0	0	0	0	0
fol	10	0	0	0	0	0	0	0	0	0	0	0	0	0	0	0	0	0
fol	10	1	0	0	0	0	0	0	0	0	0	0	0	0	0	0	0	0
fol	10	2	0	0	0	0	0	0	0	0	0	0	0	0	0	0	0	0
fol	10	3	0	0	0	0	0	0	0	0	0	0	0	0	0	0	0	0
fol	10	4	0	0	0	0	0	0	0	0	0	0	0	0	0	0	0	0
fol	10	5	0	0	0	0	0	0	0	0	0	0	0	0	0	0	0	0
fol	10	6	0	0	0	0	0	0	0	0	0	0	0	0	0	0	0	0
fol	10	7	0	0	0	0	0	0	0	0	0	0	0	0	0	0	0	0
fol	11	0	0	0	0	0	0	0	0	0	0	0	0	0	0	0	0	0
fol	11	1	0	0	0	0	0	0	0	0	0	0	0	0	0	0	0	0
fol	11	2	0	0	0	0	0	0	0	0	0	0	0	0	0	0	0	0
fol	11	3	0	0	0	0	0	0	0	0	0	0	0	0	0	0	0	0
fol	11	4	0	0	0	0	0	0	0	0	0	0	0	0	0	0	0	0
fol	11	5	0	0	0	0	0	0	0	0	0	0	0	0	0	0	0	0
fol	11	6	0	0	0	0	0	0	0	0	0	0	0	0	0	0	0	0
fol	11	7	0	0	0	0	0	0	0	0	0	0	0	0	0	0	0	0
fol	12	0	0	0	0	0	0	0	0	0	0	0	0	0	0	0	0	0
fol	12	1	0	0	0	0	0	0	0	0	0	0	0	0	0	0	0	0
fol	12	2	0	0	0	0	0	0	0	0	0	0	0	0	0	0	0	0
fol	12	3	0	0	0	0	0	0	0	0	0	0	0	0	0	0	0	0
fol	12	4	0	0	0	0	0	0	0	0	0	0	0	0	0	0	0	0
fol	12	5	0	0	0	0	0	0	0	0	0	0	0	0	0	0	0	0
fol	12	6	0	0	0	0	0	0	0	0	0	0	0	0	0	0	0	0
fol	12	7	0	0	0	0	0	0	0	0	0	0	0	0	0	0	0	0
fol	13	0	0	0	0	0	0	0	0	0	0	0	0	0	0	0	0	0
fol	13	1	0	0	0	0	0	0	0	0	0	0	0	0	0	0	0	0
fol	13	2	0	0	0	0	0	0	0	0	0	0	0	0	0	0	0	0
fol	13	3	0	0	0	0	0	0	0	0	0	0	0	0	0	0	0	0
fol	13	4	0	0	0	0	0	0	0	0	0	0	0	0	0	0	0	0
fol	13	5	0	0	0	0	0	0	0	0	0	0	0	0	0	0	0	0
fol	13	6	0	0	0	0	0	0	0	0	0	0	0	0	0	0	0	0
fol	13	7	0	0	0	0	0	0	0	0	0	0	0	0	0	0	0	0
fol	14	0	0	0	0	0	0	0	0	0	0	0	0	0	0	0	0	0
fol	14	1	0	0	0	0	0	0	0	0	0	0	0	0	0	0	0	0
fol	14	2	0	0	0	0	0	0	0	0	0	0	0	0	0	0	0	0
fol	14	3	0	0	0	0	0	0	0	0	0	0	0	0	0	0	0	0
fol	14	4	0	0	0	0	0	0	0	0	0	0	0	0	0	0	0	0
fol	14	5	0	0	0	0	0	0	0	0	0	0	0	0	0	0	0	0
fol	14	6	0	0	0	0	0	0	0	0	0	0	0	0	0	0	0	0
fol	14	7	0	0	0	0	0	0	0	0	0	0	0	0	0	0	0	0
fol	15	0	0	0	0	0	0	0	0	0	0	0	0	0	0	0	0	0
fol	15	1	0	0	0	0	0	0	0	0	0	0	0	0	0	0	0	0
fol	15	2	0	0	0	0	0	0	0	0	0	0	0	0	0	0	0	0
fol	15	3	0	0	0	0	0	0	0	0	0	0	0	0	0	0	0	0
fol	15	4	0	0	0	0	0	0	0	0	0	0	0	0	0	0	0	0
fol	15	5	0	0	0	0	0	0	0	0	0	0	0	0	0	0	0	0
fol	15	6	0	0	0	0	0	0	0	0	0	0	0	0	0	0	0	0
fol	15	7	0	0	0	0	0	0	0	0	0	0	0	0	0	0	0	0
fol	16	0	0	0	0	0	0	0	0	0	0	0	0	0	0	0	0	0
fol	16	1	0	0	0	0	0	0	0	0	0	0	0	0	0	0	0	0
fol	16	2	0	0	0	0	0	0	0	0	0	0	0	0	0	0	0	0
fol	16	3	0	0	0	0	0	0	0	0	0	0	0	0	0	0	0	0
fol	16	4	0	0	0	0	0	0	0	0	0	0	0	0	0	0	0	0
fol	16	5	0	0	0	0	0	0	0	0	0	0	0	0	0	0	0	0
fol	16	6	0	0	0	0	0	0	0	0	0	0	0	0	0	0	0	0
fol	16	7	0	0	0	0	0	0	0	0	0	0	0	0	0	0	0	0
fol	17	0	0	0	0	0	0	0	0	0	0	0	0	0	0	0	0	0
fol	17	1	0	0	0	0	0	0	0	0	0	0	0	0	0	0	0	0
fol	17	2	0	0	0	0	0	0	0	0	0	0	0	0	0	0	0	0
fol	17	3	0	0	0	0	0	0	0	0	0	0	0	0	0	0	0	0
fol	17	4	0	0	0	0	0	0	0	0	0	0	0	0	0	0	0	0
fol	17	5	0	0	0	0	0	0	0	0	0	0	0	0	0	0	0	0
fol	17	6	0	0	0	0	0	0	0	0	0	0	0	0	0	0	0	0
fol	17	7	0	0	0	0	0	0	0	0	0	0	0	0	0	0	0	0
fol	18	0	0	0	0	0	0	0	0	0	0	0	0	0	0	0	0	0
fol	18	1	0	0	0	0	0	0	0	0	0	0	0	0	0	0	0	0
fol	18	2	0	0	0	0	0	0	0	0	0	0	0	0	0	0	0	0
fol	18	3	0	0	0	0	0	0	0	0	0	0	0	0	0	0	0	0
fol	18	4	0	0	0	0	0	0	0	0	0	0	0	0	0	0	0	0
fol	18	5	0	0	0	0	0	0	0	0	0	0	0	0	0	0	0	0
fol	18	6	0	0	0	0	0	0	0	0	0	0	0	0	0	0	0	0
fol	18	7	0	0	0	0	0	0	0	0	0	0	0	0	0	0	0	0
fol	19	0	0	0	0	0	0	0	0	0	0	0	0	0	0	0	0	0
fol	19	1	0	0	0	0	0	0	0	0	0	0	0	0	0	0	0	0
fol	19	2	0	0	0	0	0	0	0	0	0	0	0	0	0	0	0	0
fol	19	3	0	0	0	0	0	0	0	0	0	0	0	0	0	0	0	0
fol	19	4	0	0	0	0	0	0	0	0	0	0	0	0	0	0	0	0
fol	19	5	0	0	0	0	0	0	0	0	0	0	0	0	0	0	0	0
fol	19	6	0	0	0	0	0	0	0	0	0	0	0	0	0	0	0	0
fol	19	7	0	0	0	0	0	0	0	0	0	0	0	0	0	0	0	0
ethamp	0	0	2.69947e+07	4.10097e+07	8.6561e+07	3.8852e+07	4.86791e+07	5.23092e+07	7.07093e+07	5.78231e+07	5.80424e+07	6.60403e+07	5.85051e+07	6.17771e+07	8.42775e+07	7.32222e+07	1.422e+08	6.74251e+07
ethamp	0	1	69507.6	89954.2	227207	92076.8	0	0	170502	0	118264	146740	150956	129824	168058	180786	443661	154460
ethamp	1	0	562140	1.37405e+06	8.8225e+06	830136	6.07808e+06	1.75971e+06	3.63157e+06	7.09758e+06	3.27764e+06	3.81785e+06	1.70184e+06	1.76903e+06	4.36366e+06	2.51852e+06	1.44055e+07	1.96707e+06
ethamp	1	1	0	0	0	0	0	0	0	0	0	0	0	0	0	0	0	0
ethamp	2	0	0	0	0	0	0	0	0	0	0	0	0	0	0	0	0	0
ethamp	2	1	0	0	0	0	0	0	0	0	0	0	0	0	0	0	0	0
estrone	0	0	310521	331149	139035	601234	278782	360193	453214	406579	442974	576324	599073	534820	690269	735665	880595	584450
estrone	1	0	0	0	0	0	0	0	0	0	0	0	0	0	0	0	0	0
estrone	2	0	0	0	0	0	0	0	0	0	0	0	0	0	0	0	0	0
estrone	3	0	0	0	0	0	0	0	0	0	0	0	0	0	0	0	0	0
estrone	4	0	0	0	0	0	0	0	0	0	0	0	0	0	0	0	0	0
estrone	5	0	0	0	0	0	0	0	0	0	0	0	0	0	0	0	0	0
estrone	6	0	0	0	0	0	0	0	0	0	0	0	0	0	0	0	0	0
estrone	7	0	0	0	0	0	0	0	0	0	0	0	0	0	0	0	0	0
estrone	8	0	0	0	0	0	0	0	0	0	0	0	0	0	0	0	0	0
estrone	9	0	0	0	0	0	0	0	0	0	0	0	0	0	0	0	0	0
estrone	10	0	0	0	0	0	0	0	0	0	0	0	0	0	0	0	0	0
estrone	11	0	0	0	0	0	0	0	0	0	0	0	0	0	0	0	0	0
estrone	12	0	0	0	0	0	0	0	0	0	0	0	0	0	0	0	0	0
estrone	13	0	0	0	0	0	0	0	0	0	0	0	0	0	0	0	0	0
estrone	14	0	0	0	0	0	0	0	0	0	0	0	0	0	0	0	0	0
estrone	15	0	0	0	0	0	0	0	0	0	0	0	0	0	0	0	0	0
estrone	16	0	0	0	0	0	0	0	0	0	0	0	0	0	1.37062e+07	0	0	0
estrone	17	0	0	0	0	0	0	0	0	0	0	0	0	0	0	0	0	0
estrone	18	0	0	0	0	0	0	0	0	0	0	0	0	0	0	0	0	0
estradiol	0	0	2.16013e+06	1.87963e+06	1.92321e+06	3.10583e+06	1.79042e+06	2.35074e+06	2.99378e+06	2.75931e+06	2.6089e+06	2.88014e+06	4.15259e+06	2.93198e+06	3.36682e+06	5.34641e+06	4.98789e+06	4.42436e+06
estradiol	1	0	0	0	0	0	0	0	288981	312356	0	0	0	314548	0	655386	460497	0
estradiol	2	0	0	0	0	0	0	0	0	0	0	0	0	0	0	0	0	0
estradiol	3	0	0	0	0	0	0	0	0	0	0	0	0	0	0	0	0	0
estradiol	4	0	0	0	0	0	0	0	0	0	0	0	0	0	0	0	0	0
estradiol	5	0	0	0	0	0	0	0	0	0	0	0	0	0	0	0	0	0
estradiol	6	0	0	0	0	0	0	0	0	0	0	0	0	0	0	0	0	0
estradiol	7	0	0	0	0	0	0	0	0	0	0	0	0	0	0	0	0	0
estradiol	8	0	0	0	0	0	9.01679e+06	1.02096e+07	1.14003e+07	0	0	0	0	0	1.41105e+07	0	0	0
estradiol	9	0	0	0	0	0	0	0	0	0	0	0	0	0	0	0	0	0
estradiol	10	0	0	0	0	0	0	0	0	0	0	0	0	0	0	0	0	0
estradiol	11	0	0	0	0	0	0	0	0	0	0	0	0	0	0	0	0	0
estradiol	12	0	0	0	0	0	0	0	0	0	0	0	0	0	0	0	0	0
estradiol	13	0	0	0	0	0	0	0	0	0	0	0	0	0	0	0	0	0
estradiol	14	0	0	0	0	0	0	0	0	0	0	0	0	0	0	0	0	0
estradiol	15	0	0	0	0	0	0	0	0	0	0	0	0	0	0	0	0	0
estradiol	16	0	0	0	0	0	0	0	0	0	0	0	0	0	0	0	0	0
estradiol	17	0	0	0	0	0	0	0	0	0	0	0	0	0	0	0	0	0
estradiol	18	0	0	0	0	0	0	0	0	0	0	0	0	0	0	0	0	0
dhor-S	0	0	2.41088e+06	443312	45210.6	5.86589e+06	1.95017e+06	1.85492e+06	530476	3.39424e+06	1.06174e+06	1.46674e+06	1.67812e+06	1.98525e+06	613723	5.24357e+06	85988.7	2.11805e+06
dhor-S	0	1	0	0	0	0	602723	346741	0	971586	186924	428426	180856	159809	0	337965	0	167030
dhor-S	0	2	0	0	0	0	0	0	0	0	0	0	0	0	0	0	0	0
dhor-S	1	0	0	0	0	178427	254291	137634	0	574438	0	0	0	122687	0	295643	0	0
dhor-S	1	1	0	0	0	0	0	0	0	0	0	0	0	0	0	0	0	0
dhor-S	1	2	0	0	0	0	0	0	0	0	0	0	0	0	0	0	0	0
dhor-S	2	0	0	0	0	0	0	0	0	0	0	0	0	0	0	0	0	0
dhor-S	2	1	0	0	0	0	0	0	0	0	0	0	0	0	0	0	0	0
dhor-S	2	2	0	0	0	0	0	0	0	0	0	0	0	0	0	0	0	0
dhor-S	3	0	0	0	0	0	136765	0	0	236492	0	0	0	0	0	0	0	0
dhor-S	3	1	0	0	0	0	0	0	0	0	0	0	0	0	0	0	0	0
dhor-S	3	2	0	0	0	0	0	0	0	0	0	0	0	0	0	0	0	0
dhor-S	4	0	0	0	0	0	0	0	0	0	0	0	0	0	0	0	0	0
dhor-S	4	1	0	0	0	0	0	0	0	0	0	0	0	0	0	0	0	0
dhor-S	4	2	0	0	0	0	0	0	0	0	0	0	0	0	0	0	0	0
dhor-S	5	0	0	0	0	0	0	0	0	0	0	0	0	0	0	0	0	0
dhor-S	5	1	0	0	0	0	0	0	0	0	0	0	0	0	0	0	0	0
dhor-S	5	2	0	0	0	0	0	0	0	0	0	0	0	0	0	0	0	0
cytd	0	0	2.95391e+07	3.48061e+07	3.56672e+07	4.09278e+07	6.64225e+07	5.223e+07	6.84914e+07	9.85088e+07	9.10878e+07	1.05641e+08	9.28981e+07	8.54856e+07	1.06748e+08	1.22075e+08	8.46741e+07	1.0215e+08
cytd	0	1	0	0	0	0	0	0	0	0	0	0	0	0	0	0	0	0
cytd	0	2	0	0	0	0	0	0	0	0	0	0	0	0	0	0	0	0
cytd	0	3	0	0	0	0	0	0	0	0	0	0	0	0	0	0	0	0
cytd	1	0	2.02852e+06	4.00433e+06	7.50289e+06	2.80797e+06	1.76308e+07	6.22203e+06	1.11135e+07	2.60755e+07	1.5653e+07	1.79895e+07	9.6675e+06	8.53429e+06	1.70895e+07	1.45489e+07	1.80044e+07	1.01816e+07
cytd	1	1	0	0	0	0	0	0	0	0	0	0	0	0	0	0	0	0
cytd	1	2	0	0	0	0	0	0	0	0	0	0	0	0	0	0	0	0
cytd	1	3	0	0	0	0	0	0	0	0	0	0	0	0	0	0	0	0
cytd	2	0	260877	340322	394061	381771	889570	506774	698071	1.40809e+06	944861	1.12569e+06	722043	669812	1.01719e+06	951328	947605	873893
cytd	2	1	0	0	0	0	0	0	0	0	0	0	0	0	0	0	0	0
cytd	2	2	0	0	0	0	0	0	0	0	0	0	0	0	0	0	0	0
cytd	2	3	0	0	0	0	0	0	0	0	0	0	0	0	0	0	0	0
cytd	3	0	0	0	0	0	0	0	0	0	0	0	0	0	0	0	0	0
cytd	3	1	0	0	0	0	0	0	0	0	0	0	0	0	0	0	0	0
cytd	3	2	0	0	0	0	0	0	0	0	0	0	0	0	0	0	0	0
cytd	3	3	0	0	0	0	0	0	0	0	0	0	0	0	0	0	0	0
cytd	4	0	0	0	0	0	0	0	0	0	0	0	0	0	0	0	0	0
cytd	4	1	0	0	0	0	0	0	0	0	0	0	0	0	0	0	0	0
cytd	4	2	0	0	0	0	0	0	0	0	0	0	0	0	0	0	0	0
cytd	4	3	0	0	0	0	0	0	0	0	0	0	0	0	0	0	0	0
cytd	5	0	0	0	0	0	0	0	0	0	0	0	0	0	0	0	0	0
cytd	5	1	0	0	0	0	0	0	0	0	0	0	0	0	0	0	0	0
cytd	5	2	0	0	0	0	0	0	0	0	0	0	0	0	0	0	0	0
cytd	5	3	0	0	0	0	0	0	0	0	0	0	0	0	0	0	0	0
cytd	6	0	0	0	71261.3	0	0	0	0	0	0	0	0	0	0	0	0	0
cytd	6	1	0	0	0	0	0	0	0	0	0	0	0	0	0	0	0	0
cytd	6	2	0	0	0	0	0	0	0	0	0	0	0	0	0	0	0	0
cytd	6	3	0	0	0	0	0	0	0	0	0	0	0	0	0	0	0	0
cytd	7	0	0	0	0	0	0	0	0	0	0	0	0	0	0	0	0	0
cytd	7	1	0	0	0	0	0	0	0	0	0	0	0	0	0	0	0	0
cytd	7	2	0	0	0	0	0	0	0	0	0	0	0	0	0	0	0	0
cytd	7	3	0	0	0	0	0	0	0	0	0	0	0	0	0	0	0	0
cytd	8	0	0	0	0	0	0	0	0	0	0	0	0	0	0	0	0	0
cytd	8	1	0	0	0	0	0	0	0	0	0	0	0	0	0	0	0	0
cytd	8	2	0	0	0	0	0	0	0	0	0	0	0	0	0	0	0	0
cytd	8	3	0	0	0	0	0	0	0	0	0	0	0	0	0	0	0	0
cytd	9	0	0	0	0	0	0	0	0	0	0	0	0	0	0	0	0	0
cytd	9	1	0	0	0	0	0	0	0	0	0	0	0	0	0	0	0	0
cytd	9	2	0	0	0	0	0	0	0	0	0	0	0	0	0	0	0	0
cytd	9	3	0	0	0	0	0	0	0	0	0	0	0	0	0	0	0	0
csn	0	0	1.05068e+06	929836	1.80659e+06	1.71926e+06	673916	1.03094e+06	1.54004e+06	862326	1.04482e+06	1.2179e+06	1.83912e+06	2.17729e+06	1.87581e+06	1.24955e+06	3.01826e+06	2.33528e+06
csn	0	1	0	39393.8	81370.1	0	154361	59280.3	79648.3	196632	108916	136702	127946	131588	123223	66133.6	197339	152853
csn	0	2	0	0	0	0	0	0	0	0	0	0	0	0	0	0	0	0
csn	0	3	0	0	0	0	0	0	0	0	0	0	0	0	0	0	0	0
csn	1	0	0	0	48768	39757.9	32812.4	0	26202.5	57240.1	0	32481.7	44010.7	54229.2	44197.1	0	93256.7	59302.1
csn	1	1	0	0	0	0	0	0	0	0	0	0	0	0	0	0	0	0
csn	1	2	0	0	0	0	0	0	0	0	0	0	0	0	0	0	0	0
csn	1	3	0	0	0	0	0	0	0	0	0	0	0	0	0	0	0	0
csn	2	0	0	228349	239017	216375	218666	250390	281069	245941	0	199928	277453	272462	288067	246028	311421	419007
csn	2	1	0	0	0	0	0	0	0	0	0	0	0	0	0	0	0	0
csn	2	2	0	0	0	0	0	0	0	0	0	0	0	0	0	0	0	0
csn	2	3	0	0	0	0	0	0	0	0	0	0	0	0	0	0	0	0
csn	3	0	0	0	0	0	0	0	0	0	0	0	0	0	0	0	0	0
csn	3	1	0	0	0	0	0	0	0	0	0	0	0	0	0	0	0	0
csn	3	2	0	0	0	63267.8	0	0	0	0	0	0	114335	107747	113941	122414	148035	169479
csn	3	3	0	286137	306996	284121	318422	314566	360876	339050	369179	361544	398288	399672	407153	366496	442475	440599
csn	4	0	0	0	0	0	0	0	0	0	0	0	0	0	0	0	0	0
csn	4	1	0	0	0	0	0	0	0	0	0	0	0	0	0	0	0	0
csn	4	2	0	0	0	0	0	0	0	0	0	0	0	0	0	0	0	0
csn	4	3	0	0	0	0	0	0	0	0	0	0	0	0	0	0	0	0
crtn	0	0	471825	399232	385724	790041	421617	669215	500264	538297	587441	709911	671449	704865	612557	904495	677567	819750
crtn	0	1	0	0	0	0	0	0	0	0	0	0	0	0	0	0	0	0
crtn	0	2	0	0	0	0	0	0	0	0	0	0	0	0	0	0	0	0
crtn	0	3	0	0	0	0	0	0	0	0	0	0	0	0	0	0	0	0
crtn	1	0	0	0	0	0	0	0	0	0	0	0	0	0	0	0	0	0
crtn	1	1	0	0	0	0	0	0	0	0	0	0	0	0	0	0	0	0
crtn	1	2	0	0	0	0	0	0	0	0	0	0	0	0	0	0	0	0
crtn	1	3	0	0	0	0	0	0	0	0	0	0	0	0	0	0	0	0
crtn	2	0	0	0	0	0	0	0	0	0	0	0	0	0	0	0	0	0
crtn	2	1	0	0	0	0	0	0	0	0	0	0	0	0	0	0	0	0
crtn	2	2	0	0	0	0	0	0	0	0	0	0	0	0	0	0	0	0
crtn	2	3	0	0	0	0	0	0	0	0	0	0	0	0	0	0	0	0
crtn	3	0	0	0	0	0	0	0	0	0	0	0	0	0	0	0	0	0
crtn	3	1	0	0	0	0	0	0	0	0	0	0	0	0	0	0	0	0
crtn	3	2	0	0	0	0	0	0	0	0	0	0	0	0	0	0	0	0
crtn	3	3	0	0	0	0	0	0	0	0	0	0	0	0	0	0	0	0
crtn	4	0	0	0	0	0	0	0	0	0	0	0	0	0	0	0	0	0
crtn	4	1	0	0	0	0	0	0	0	0	0	0	0	0	0	0	0	0
crtn	4	2	0	0	0	0	0	0	0	0	0	0	0	0	0	0	0	0
crtn	4	3	0	0	0	0	0	0	0	0	0	0	0	0	0	0	0	0
creat	0	0	1.14217e+08	8.06292e+07	7.48893e+07	8.26342e+07	8.41217e+07	7.89287e+07	9.25953e+07	8.84459e+07	1.06525e+08	9.31981e+07	1.1365e+08	1.07213e+08	1.06147e+08	7.99128e+07	9.94454e+07	1.2153e+08
creat	0	1	1.1284e+06	661644	639807	763854	739404	727607	805906	759262	904675	838498	979909	909629	972617	683914	894778	1.09109e+06
creat	0	2	0	0	0	0	0	0	0	0	0	0	0	0	0	0	0	0
creat	0	3	0	0	0	0	0	0	0	0	0	0	0	0	0	0	0	0
creat	1	0	4.97265e+06	5.42801e+06	8.60363e+06	3.34653e+06	1.02322e+07	5.1951e+06	8.36916e+06	1.07251e+07	9.11939e+06	8.00743e+06	6.81779e+06	6.46489e+06	9.666e+06	5.22933e+06	1.15428e+07	7.34252e+06
creat	1	1	0	0	55201.8	0	0	0	0	76203.3	0	0	0	0	0	0	63309.4	0
creat	1	2	0	0	0	0	0	0	0	0	0	0	0	0	0	0	0	0
creat	1	3	0	0	0	0	0	0	0	0	0	0	0	0	0	0	0	0
creat	2	0	1.04904e+06	656807	726246	682073	804960	678840	905784	923164	999460	844762	984383	1.0198e+06	1.08155e+06	711847	1.1467e+06	1.16017e+06
creat	2	1	0	0	0	0	0	0	0	0	0	0	0	0	0	0	0	0
creat	2	2	0	0	0	0	0	0	0	0	0	0	0	0	0	0	0	0
creat	2	3	0	0	0	0	0	0	0	0	0	0	0	0	0	0	0	0
creat	3	0	0	0	0	0	0	0	0	0	0	0	0	0	0	0	0	0
creat	3	1	0	0	0	0	0	0	0	0	0	0	0	0	0	0	0	0
creat	3	2	0	0	0	0	0	0	0	0	0	0	0	0	0	0	0	0
creat	3	3	0	0	0	0	0	0	0	0	0	0	0	0	0	0	0	0
creat	4	0	0	0	0	0	0	0	0	0	0	0	0	0	0	0	0	0
creat	4	1	0	0	0	0	0	0	0	0	0	0	0	0	0	0	0	0
creat	4	2	0	0	0	0	0	0	0	0	0	0	0	0	0	0	0	0
creat	4	3	0	0	0	0	0	0	0	0	0	0	0	0	0	0	0	0
citr-L	0	0	4.02744e+06	1.15312e+07	9.67124e+06	7.96924e+06	1.17729e+07	1.09854e+07	1.11732e+07	1.33049e+07	9.97208e+06	1.17139e+07	8.3119e+06	8.89566e+06	1.22545e+07	1.38336e+07	1.52596e+07	1.02147e+07
citr-L	0	1	0	100769	81876.7	58446.6	91109.4	85874.6	87593.9	110984	69079	100186	61961.7	62806.8	110113	111175	134657	77790
citr-L	0	2	0	0	0	0	0	0	0	0	0	0	0	0	0	0	0	0
citr-L	0	3	0	0	0	0	0	0	0	0	0	0	0	0	0	0	0	0
citr-L	1	0	232141	713157	575834	473773	726647	694304	665280	807268	597155	719723	501015	550343	743023	866192	963365	607081
citr-L	1	1	0	0	0	0	0	0	0	0	0	0	0	0	0	0	0	0
citr-L	1	2	0	0	0	0	0	0	0	0	0	0	0	0	0	0	0	0
citr-L	1	3	0	0	0	0	0	0	0	0	0	0	0	0	0	0	0	0
citr-L	2	0	0	0	0	0	0	0	0	0	0	0	0	0	0	0	0	0
citr-L	2	1	0	370831	369870	0	323071	398681	378681	353787	383365	374445	412866	438823	422420	484755	457884	0
citr-L	2	2	0	0	0	0	0	0	0	0	0	0	0	0	0	0	0	0
citr-L	2	3	0	0	0	0	0	0	0	0	0	0	0	0	0	0	0	0
citr-L	3	0	0	0	0	0	0	0	0	0	0	0	0	0	0	0	0	0
citr-L	3	1	0	0	0	0	0	0	0	0	0	0	0	0	0	0	0	0
citr-L	3	2	0	0	0	0	0	0	0	0	0	0	0	0	0	0	0	0
citr-L	3	3	0	0	0	0	0	0	0	0	0	0	0	0	0	0	0	0
citr-L	4	0	0	0	0	0	0	0	0	0	0	0	0	0	0	0	0	0
citr-L	4	1	0	0	0	0	0	0	0	0	0	0	0	0	0	0	0	0
citr-L	4	2	0	0	0	0	0	0	0	0	0	0	0	0	0	0	0	0
citr-L	4	3	0	0	0	0	0	0	0	0	0	0	0	0	0	0	0	0
citr-L	5	0	0	0	0	0	0	0	0	0	0	0	0	0	0	0	0	0
citr-L	5	1	0	0	0	0	0	0	0	0	0	0	0	0	0	0	0	67048.4
citr-L	5	2	0	0	0	0	0	0	0	0	0	0	0	0	0	0	0	0
citr-L	5	3	0	0	0	0	0	0	0	0	0	0	0	0	0	0	0	0
citr-L	6	0	0	0	0	0	0	0	0	0	0	0	0	0	0	0	0	0
citr-L	6	1	0	0	0	0	0	0	0	0	0	0	0	0	0	0	0	0
citr-L	6	2	0	0	0	0	0	0	0	0	0	0	0	0	0	0	0	0
citr-L	6	3	116529	156412	165503	230586	147502	150099	165935	127785	96456.9	161988	489700	184644	144461	136499	119900	380903
chsterol	0	0	359054	724379	542413	1.57144e+06	1.36939e+06	1.57712e+06	1.35589e+06	2.10378e+06	1.39956e+06	2.25036e+06	921727	1.22737e+06	1.64858e+06	2.25738e+06	1.55876e+06	1.44161e+06
chsterol	1	0	0	0	0	233774	246699	401609	214010	472913	0	503322	0	0	202268	332496	239437	0
chsterol	2	0	0	0	0	0	0	0	0	0	0	0	0	0	0	0	0	0
chsterol	3	0	0	0	0	0	0	0	0	0	0	0	0	0	0	0	0	0
chsterol	4	0	0	0	0	0	0	0	0	0	0	0	0	0	0	0	0	0
chsterol	5	0	0	0	0	0	0	0	0	0	0	0	0	0	0	0	0	0
chsterol	6	0	0	0	0	0	0	0	0	0	0	0	0	0	0	0	0	0
chsterol	7	0	0	0	0	0	0	0	0	0	0	0	0	0	0	0	0	0
chsterol	8	0	0	0	0	0	0	0	0	0	0	0	0	0	0	0	0	0
chsterol	9	0	0	0	0	0	0	0	0	0	0	0	0	0	0	0	0	0
chsterol	10	0	0	0	0	0	0	0	0	0	0	0	0	0	0	0	0	0
chsterol	11	0	0	0	0	0	0	0	0	0	0	0	0	0	0	0	0	0
chsterol	12	0	0	0	0	0	0	0	0	0	0	0	0	0	0	0	0	0
chsterol	13	0	0	0	0	0	0	0	0	0	0	0	0	0	0	0	0	0
chsterol	14	0	0	0	0	0	0	0	0	0	0	0	0	0	0	0	0	0
chsterol	15	0	0	0	0	0	0	0	0	0	0	0	0	0	0	0	0	0
chsterol	16	0	0	0	0	0	0	0	0	0	0	0	0	0	0	0	0	0
chsterol	17	0	0	0	0	0	0	0	0	0	0	0	0	0	0	0	0	0
chsterol	18	0	0	0	0	0	0	0	0	0	0	0	0	0	0	0	0	0
chsterol	19	0	0	0	0	0	0	0	0	0	0	0	0	0	0	0	0	0
chsterol	20	0	0	0	0	0	0	0	0	0	0	0	0	0	0	0	0	0
chsterol	21	0	0	0	0	0	0	0	0	0	0	0	0	0	0	0	0	0
chsterol	22	0	0	0	0	0	0	0	0	0	0	0	0	0	0	0	0	0
chsterol	23	0	0	0	0	0	0	0	0	0	0	0	0	0	0	0	0	0
chsterol	24	0	0	0	0	0	0	0	0	0	0	0	0	0	0	0	0	0
chsterol	25	0	0	0	0	0	0	0	0	0	0	0	0	0	0	0	0	0
chsterol	26	0	0	0	0	0	0	0	0	0	0	0	0	0	0	0	0	0
chsterol	27	0	0	0	0	0	0	0	0	0	0	0	0	0	0	0	0	0
chol	0	0	7.93185e+08	6.88204e+08	9.05715e+08	1.03489e+09	9.20757e+08	7.29677e+08	8.15641e+08	9.81336e+08	8.39042e+08	8.45631e+08	7.62341e+08	7.78127e+08	8.62699e+08	8.07415e+08	1.04341e+09	8.4131e+08
chol	0	1	2.67053e+06	2.31085e+06	3.04288e+06	3.52428e+06	3.07454e+06	2.42262e+06	2.82254e+06	3.35519e+06	2.7935e+06	2.77381e+06	2.59154e+06	2.58727e+06	2.8943e+06	2.70321e+06	3.49382e+06	2.76589e+06
chol	1	0	4.37825e+07	3.81878e+07	5.09862e+07	5.74202e+07	5.19524e+07	4.07142e+07	4.57528e+07	5.54923e+07	4.70594e+07	4.73242e+07	4.28087e+07	4.30837e+07	4.82497e+07	4.52838e+07	5.93436e+07	4.69643e+07
chol	1	1	0	0	0	0	0	0	0	0	0	0	0	0	0	0	0	0
chol	2	0	844459	808558	1.47649e+06	1.11058e+06	1.55749e+06	887594	1.13775e+06	1.54783e+06	1.15161e+06	1.10996e+06	882630	870401	1.15926e+06	951031	1.69135e+06	940220
chol	2	1	0	0	0	0	0	0	0	0	0	0	0	0	0	0	0	0
chol	3	0	0	0	0	0	0	0	0	0	0	0	0	0	0	0	0	0
chol	3	1	0	0	0	0	0	0	0	0	0	0	0	0	0	0	0	0
chol	4	0	0	0	0	0	0	0	0	0	0	0	0	0	0	0	0	0
chol	4	1	0	0	0	0	0	0	0	0	0	0	0	0	0	0	0	0
chol	5	0	0	0	0	0	0	0	0	0	0	0	0	0	0	0	0	0
chol	5	1	0	0	0	0	0	0	0	0	0	0	0	0	0	0	0	0
cdpchol	0	0	542414	3.41026e+06	1.49492e+07	1.02294e+06	1.3271e+06	3.07689e+06	5.0392e+06	1.68399e+06	1.99925e+06	2.34657e+06	4.07875e+06	5.14566e+06	6.25168e+06	3.54692e+06	2.36591e+07	5.38754e+06
cdpchol	0	1	0	0	0	0	0	0	0	0	0	0	0	0	0	0	0	0
cdpchol	0	2	0	0	0	0	0	0	0	0	0	0	0	0	0	0	0	0
cdpchol	0	3	0	0	0	0	0	0	0	0	0	0	0	0	0	0	0	0
cdpchol	0	4	0	0	0	0	0	0	0	0	0	0	0	0	0	0	0	0
cdpchol	1	0	0	460913	2.53777e+06	72257.3	0	382422	736855	0	0	0	519806	729420	967971	503548	4.03525e+06	780129
cdpchol	1	1	0	0	0	0	0	0	0	0	0	0	0	0	0	0	0	0
cdpchol	1	2	0	0	0	0	0	0	0	0	0	0	0	0	0	0	0	0
cdpchol	1	3	0	0	0	0	0	0	0	0	0	0	0	0	0	0	0	0
cdpchol	1	4	0	0	0	0	0	0	0	0	0	0	0	0	0	0	0	0
cdpchol	2	0	0	0	0	0	0	0	0	0	0	0	0	0	0	0	0	0
cdpchol	2	1	0	0	0	0	0	0	0	0	0	0	0	0	0	0	0	0
cdpchol	2	2	0	0	0	0	0	0	0	0	0	0	0	0	0	0	0	0
cdpchol	2	3	0	0	0	0	0	0	0	0	0	0	0	0	0	0	0	0
cdpchol	2	4	0	0	0	0	0	0	0	0	0	0	0	0	0	0	0	0
cdpchol	3	0	0	0	0	0	0	0	0	0	0	0	0	0	0	0	0	0
cdpchol	3	1	0	0	0	0	0	0	0	0	0	0	0	0	0	0	0	0
cdpchol	3	2	0	0	0	0	0	0	0	0	0	0	0	0	0	0	0	0
cdpchol	3	3	0	0	0	0	0	0	0	0	0	0	0	0	0	0	0	0
cdpchol	3	4	0	0	0	0	0	0	0	0	0	0	0	0	0	0	0	0
cdpchol	4	0	0	0	0	0	0	0	0	0	0	0	0	0	0	0	0	0
cdpchol	4	1	0	0	0	0	0	0	0	0	0	0	0	0	0	0	0	0
cdpchol	4	2	0	0	0	0	0	0	0	0	0	0	0	0	0	0	0	0
cdpchol	4	3	0	0	0	0	0	0	0	0	0	0	0	0	0	0	0	0
cdpchol	4	4	0	0	0	0	0	0	0	0	0	0	0	0	0	0	0	0
cdpchol	5	0	0	0	0	0	0	0	0	0	0	0	0	0	0	0	0	0
cdpchol	5	1	0	0	0	0	0	0	0	0	0	0	0	0	0	0	0	0
cdpchol	5	2	0	0	0	0	0	0	0	0	0	0	0	0	0	0	0	0
cdpchol	5	3	0	0	0	0	0	0	0	0	0	0	0	0	0	0	0	0
cdpchol	5	4	0	0	0	0	0	0	0	0	0	0	0	0	0	0	0	0
cdpchol	6	0	0	0	0	0	0	0	0	0	0	0	0	0	0	0	0	0
cdpchol	6	1	0	0	0	0	0	0	0	0	0	0	0	0	0	0	0	0
cdpchol	6	2	0	0	0	0	0	0	0	0	0	0	0	0	0	0	0	0
cdpchol	6	3	0	0	0	0	0	0	0	0	0	0	0	0	0	0	0	0
[truncated: 722 more rows]

## Sheet: Relative abundance
	Control	Control	Control	Control	Control	Control	Control	Control	GC	GC	GC	GC	GC	GC	GC	GC	treatment
Metabolite ID	4	4	6	6	12	12	24	24	4	4	6	6	12	12	24	24	time (h)
fru|gal|glc-D	3.98212e+08	3.36383e+08	2.08263e+08	4.81926e+08	1.695e+08	1.95573e+08	1.20663e+08	2.28241e+08	2.9996e+08	3.60986e+08	9.4272e+07	3.42097e+08	3.23852e+08	4.35271e+08	1.61159e+08	4.37749e+08
7dhchsterol|dsmsterol	2.04747e+06	2.88711e+06	1.84196e+06	2.89015e+06	1.83201e+06	2.17338e+06	964777	1.41488e+06	1.88178e+06	2.43574e+06	991261	3.30785e+06	1.54335e+06	1.88101e+06	741614	1.90574e+06
4abut|dmgly	3.62518e+07	2.40365e+07	1.66079e+07	2.4398e+07	4.26964e+07	4.05455e+07	3.65813e+07	3.69305e+07	3.28946e+07	3.57444e+07	2.36262e+07	3.88162e+07	3.51799e+07	4.50998e+07	2.2608e+07	2.56201e+07
prostge1|prostgf2	247015	238694	102614	173950	94623.7	143137	77411.4	116490	97556.8	109684	42951.9	213362	94763.8	135301	66574.5	263827
mnl|sbt-D	1.22706e+08	1.74469e+08	1.47132e+08	1.68286e+08	1.36539e+08	1.5421e+08	1.22599e+08	1.69048e+08	1.45015e+08	1.6274e+08	1.0526e+08	2.45816e+08	1.39103e+08	1.67928e+08	1.23713e+08	2.18649e+08
mmalon|succ	1.82837e+08	1.79048e+08	1.30079e+08	1.38769e+08	1.05125e+08	1.18993e+08	1.08002e+08	1.35591e+08	1.41333e+08	2.09434e+08	1.03086e+08	1.4343e+08	1.18167e+08	1.20534e+08	8.34207e+07	1.74047e+08
malt|sucr	4.25681e+06	6.41614e+06	4.58033e+06	5.73126e+06	4.83184e+06	4.64822e+06	2.97898e+06	4.31466e+06	5.10894e+06	5.33983e+06	2.40258e+06	6.02784e+06	3.79883e+06	4.91483e+06	2.84377e+06	5.65328e+06
lnlnca|lnlncg	1.48395e+06	2.75308e+06	979657	1.62108e+06	967630	1.20501e+06	605275	765302	1.37697e+06	1.94375e+06	646204	1.86594e+06	906596	958356	568025	1.42241e+06
lcholate	500229	635263	580223	620778	701903	693572	625068	822798	510329	522423	453718	719703	879168	956753	1.19403e+06	1.69303e+06
ile-L|leu-L	1.16136e+08	1.64354e+08	1.47096e+08	1.75449e+08	1.3235e+08	1.68007e+08	1.41277e+08	1.84753e+08	1.20464e+08	1.42249e+08	1.58608e+08	2.62567e+08	1.292e+08	1.76585e+08	1.24664e+08	2.20017e+08
hom-L|thr-L	2.63628e+08	3.23222e+08	3.43164e+08	3.91672e+08	3.61076e+08	4.06235e+08	3.79955e+08	4.22607e+08	3.16565e+08	3.30933e+08	3.36636e+08	4.56743e+08	3.70091e+08	4.24138e+08	3.40208e+08	4.49558e+08
glu-L|Nmeasp-D	6.19026e+09	6.99439e+09	5.75348e+09	6.46974e+09	6.66888e+09	6.87435e+09	5.48873e+09	6.15725e+09	6.57884e+09	6.64034e+09	5.16015e+09	7.2383e+09	5.67484e+09	6.27789e+09	3.92704e+09	5.0594e+09
cit|icit	7.68245e+08	6.76433e+08	7.20054e+08	8.48879e+08	6.71778e+08	7.34049e+08	1.05875e+09	1.22941e+09	6.068e+08	7.01056e+08	4.18834e+08	5.90418e+08	5.62708e+08	5.71391e+08	3.82626e+08	6.45099e+08
axan|xan	4.81261e+06	4.51766e+06	5.81478e+06	9.76383e+06	4.47724e+06	4.52288e+06	5.82252e+06	7.3915e+06	4.49172e+06	4.28368e+06	6.79406e+06	1.27485e+07	5.43946e+06	6.08895e+06	6.50999e+06	1.27794e+07
arab-L|xyl-D	6.04812e+08	8.5242e+08	7.87212e+08	9.4028e+08	7.25382e+08	8.73657e+08	8.04845e+08	9.51287e+08	7.57731e+08	7.81024e+08	7.89434e+08	1.39418e+09	8.8216e+08	9.81634e+08	7.30631e+08	1.15798e+09
ala-L|sarcs	1.48355e+07	1.48407e+07	1.55721e+07	1.49291e+07	1.88919e+07	1.76104e+07	2.20082e+07	2.25416e+07	1.49476e+07	1.57584e+07	1.60106e+07	1.99566e+07	1.66266e+07	1.76137e+07	1.58068e+07	1.77679e+07
acrn	1.17759e+08	1.46439e+08	1.24567e+08	1.4196e+08	1.14908e+08	1.3264e+08	1.16974e+08	1.32142e+08	1.24371e+08	1.37141e+08	1.01226e+08	1.57527e+08	1.17416e+08	1.16937e+08	9.70096e+07	1.31908e+08
5apenta|val-L	7.28605e+07	8.75971e+07	6.10589e+07	6.12328e+07	7.84094e+07	7.84772e+07	7.37358e+07	8.78812e+07	6.29154e+07	7.99781e+07	6.30742e+07	9.72238e+07	7.74824e+07	9.12766e+07	6.57319e+07	8.0687e+07
xylt	1.46547e+06	2.08928e+06	1.40558e+06	1.76557e+06	1.02754e+06	1.09362e+06	792323	986106	1.61587e+06	1.70856e+06	916707	1.56358e+06	700890	798040	448179	790746
xtsn	1.2054e+06	1.08445e+06	1.10121e+06	2.07288e+06	826228	889952	977141	1.34397e+06	892791	904656	1.36625e+06	1.95266e+06	897111	992647	1.21281e+06	1.97859e+06
uri	2.51662e+07	2.43149e+07	1.17077e+07	1.55714e+07	1.12494e+07	1.27122e+07	1.06892e+07	1.42073e+07	2.5852e+07	2.44991e+07	8.96092e+06	1.55824e+07	1.7775e+07	1.96774e+07	1.69176e+07	2.76964e+07
urate	5.28731e+07	4.96909e+07	3.51743e+07	8.23787e+07	3.78589e+07	3.79222e+07	3.30599e+07	5.16403e+07	3.91032e+07	5.17397e+07	3.2789e+07	6.25817e+07	4.19834e+07	4.57233e+07	3.0648e+07	5.39014e+07
ura	3.86271e+06	3.83311e+06	1.19474e+06	1.83815e+06	2.95247e+06	3.69822e+06	2.65333e+06	3.70533e+06	3.59399e+06	2.9233e+06	321136	752790	1.70437e+06	2.14525e+06	234972	622718
ump	6.06334e+07	8.32938e+07	2.88148e+07	3.27622e+07	2.67399e+07	3.97827e+07	1.63669e+07	3.78147e+07	6.35118e+07	5.51062e+07	2.07055e+07	3.33378e+07	3.3594e+07	3.6829e+07	3.10686e+07	5.21627e+07
tyr-L	1.36468e+09	1.90894e+09	1.62958e+09	1.84679e+09	1.51503e+09	1.71427e+09	1.37374e+09	1.88267e+09	1.60908e+09	1.77756e+09	1.19172e+09	2.69189e+09	1.54025e+09	1.86681e+09	1.39638e+09	2.47646e+09
trp-L	2.9634e+07	4.33076e+07	3.80955e+07	4.64145e+07	3.68451e+07	4.25929e+07	4.02277e+07	4.85039e+07	3.4431e+07	3.87049e+07	3.93594e+07	7.36598e+07	4.06764e+07	4.681e+07	3.63447e+07	6.33026e+07
thymd	296007	364764	340422	313880	300124	311454	246529	358194	408464	237092	378248	351260	228494	427342	264383	262083
thym	1.12965e+07	1.23672e+07	1.08712e+07	1.30642e+07	1.13827e+07	1.10456e+07	1.07094e+07	1.30413e+07	1.33831e+07	1.12449e+07	1.01649e+07	1.20653e+07	1.10266e+07	1.40366e+07	1.02621e+07	1.00061e+07
taur	6.93776e+07	6.39465e+07	5.34369e+07	5.74094e+07	7.65248e+07	7.11178e+07	8.28968e+07	8.35742e+07	6.61763e+07	6.94565e+07	6.06865e+07	7.37269e+07	6.52651e+07	6.9261e+07	6.22707e+07	6.6948e+07
spmd	2.02718e+08	2.87715e+08	2.77755e+08	1.93259e+08	2.24376e+08	2.53397e+08	1.38881e+08	1.90638e+08	1.9493e+08	2.68542e+08	1.34556e+08	2.29309e+08	2.7553e+08	2.09476e+08	1.32839e+08	2.26754e+08
sphings	1.2502e+07	1.9935e+07	1.07704e+07	1.73003e+07	1.14128e+07	1.38043e+07	9.77467e+06	1.32158e+07	1.45078e+07	1.85715e+07	8.37529e+06	2.94342e+07	1.82547e+07	2.57883e+07	2.32953e+07	5.4853e+07
sphgn	2.03311e+06	3.30252e+06	1.63314e+06	2.72651e+06	1.9196e+06	2.37951e+06	1.47191e+06	2.03179e+06	2.14297e+06	2.74971e+06	1.11379e+06	4.10858e+06	2.17592e+06	3.16592e+06	2.18797e+06	5.41582e+06
ser-L	2.04333e+08	2.32342e+08	2.69833e+08	2.84268e+08	2.63433e+08	2.78943e+08	2.17127e+08	2.49433e+08	2.42743e+08	2.51149e+08	2.71902e+08	3.33719e+08	2.66207e+08	3.13605e+08	2.42239e+08	2.861e+08
pyr	7.86996e+07	7.75823e+07	7.84681e+07	1.2685e+08	8.05027e+07	7.87595e+07	7.24128e+07	7.53876e+07	8.96646e+07	1.03065e+08	8.29658e+07	1.17072e+08	1.07218e+08	1.08886e+08	7.96821e+07	1.17287e+08
pydxn	1.71316e+06	1.8484e+06	1.94846e+06	2.53124e+06	1.78288e+06	1.99151e+06	2.09262e+06	2.1393e+06	1.44947e+06	1.62161e+06	2.68341e+06	3.17048e+06	1.5114e+06	1.74041e+06	1.78435e+06	2.01718e+06
pydx	5.23333e+06	6.17071e+06	5.3468e+06	6.07779e+06	4.97905e+06	4.73527e+06	3.89421e+06	4.54605e+06	5.83081e+06	5.74074e+06	4.09601e+06	5.68196e+06	4.75585e+06	5.17942e+06	3.99615e+06	5.30236e+06
ptrc	9.48597e+06	1.27331e+07	6.95194e+06	8.52429e+06	7.07454e+06	8.60292e+06	9.20498e+06	1.14554e+07	1.03897e+07	1.17129e+07	5.11163e+06	8.95748e+06	3.34961e+06	4.67527e+06	892115	1.85129e+06
pser-L	606090	641684	1.09736e+06	1.49507e+06	1.06127e+06	1.08329e+06	782032	656640	770987	889277	1.00579e+06	1.22262e+06	1.28384e+06	1.2794e+06	762654	745748
prostge2	485604	689563	370734	591830	297505	548504	275537	428572	414760	677674	226168	825409	412203	409789	242892	613945
pro-L	2.10316e+08	2.68924e+08	2.22545e+08	2.61383e+08	2.2532e+08	2.38506e+08	2.34568e+08	2.74523e+08	2.36264e+08	2.61154e+08	1.91931e+08	3.45894e+08	2.41618e+08	2.71703e+08	1.8025e+08	2.78957e+08
pnto-R	6.84212e+07	7.15996e+07	7.11744e+07	6.81299e+07	7.50187e+07	8.39079e+07	7.56903e+07	7.32012e+07	5.93459e+07	6.95028e+07	5.42208e+07	7.55938e+07	5.98645e+07	6.93207e+07	4.14203e+07	5.41713e+07
pmtcrn	1.54866e+07	2.08472e+07	4.9558e+06	8.02712e+06	1.41056e+07	2.3556e+06	1.55934e+06	1.48946e+06	1.09503e+07	1.3943e+07	3.61002e+06	9.87361e+06	4.34256e+06	4.88746e+06	2.14237e+06	3.9144e+06
phe-L	1.06165e+08	1.32922e+08	1.3953e+08	1.56733e+08	1.38125e+08	1.51982e+08	1.60663e+08	1.8688e+08	1.25182e+08	1.33253e+08	1.49232e+08	2.24384e+08	1.44348e+08	1.68272e+08	1.59428e+08	2.20253e+08
pep	6.71058e+06	7.85465e+06	1.28728e+07	1.2744e+07	6.75478e+06	8.20202e+06	5.99791e+06	9.88478e+06	8.52081e+06	8.52788e+06	4.59348e+06	1.01421e+07	6.42235e+06	8.12144e+06	3.24444e+06	8.81909e+06
orot	5.73967e+06	6.49668e+06	2.00378e+06	2.95194e+06	5.38082e+06	6.64255e+06	4.62126e+06	6.37201e+06	5.65658e+06	4.61808e+06	443561	997714	2.33663e+06	3.44841e+06	101983	296055
orn	4.57856e+06	4.90547e+06	4.50057e+06	9.55161e+06	4.37861e+06	4.42384e+06	5.90058e+06	6.64769e+06	4.97996e+06	4.68694e+06	5.97404e+06	9.65748e+06	6.62388e+06	5.7062e+06	7.57119e+06	1.3115e+07
nac	906446	2.32104e+06	278470	1.45575e+06	815007	815721	576742	253422	589517	1.36658e+06	129440	1.17696e+06	565876	1.23417e+06	277102	393074
mev-R	1.06791e+07	9.4e+06	9.98783e+06	1.10057e+07	1.11781e+07	8.69442e+06	8.88943e+06	9.46236e+06	1.12218e+07	1.31338e+07	8.39696e+06	1.19338e+07	9.67129e+06	9.84492e+06	8.27308e+06	1.07335e+07
met-L	1.55242e+09	2.16977e+09	1.99407e+09	2.38189e+09	1.84768e+09	2.20766e+09	2.03722e+09	2.40909e+09	1.95154e+09	2.01864e+09	2.00555e+09	3.53375e+09	2.26612e+09	2.51088e+09	1.88548e+09	2.9923e+09
malon	1.06337e+07	9.04183e+06	7.13984e+06	8.15441e+06	7.08885e+06	6.25614e+06	5.20738e+06	5.69717e+06	7.0324e+06	9.13463e+06	6.11844e+06	9.09798e+06	5.56888e+06	7.25142e+06	5.36382e+06	8.66609e+06
mal-L	6.96094e+08	7.17753e+08	4.12478e+08	6.04281e+08	5.27632e+08	6.84554e+08	6.10487e+08	9.65267e+08	6.22619e+08	5.70577e+08	2.04846e+08	4.71629e+08	4.49486e+08	6.29735e+08	2.40034e+08	5.80806e+08
lys-L	5.7417e+07	6.21335e+07	8.36257e+07	8.90778e+07	6.92589e+07	6.73029e+07	7.04815e+07	7.97996e+07	6.23028e+07	6.11776e+07	1.24566e+08	1.36458e+08	8.08441e+07	8.65529e+07	1.12966e+08	1.33563e+08
Lkynr	357890	502635	403220	525653	453598	489764	463744	558469	408894	441969	377719	741134	438584	483818	394449	663845
lac-L	1.12855e+09	1.07405e+09	1.21914e+09	1.44178e+09	1.11892e+09	1.18379e+09	1.4917e+09	1.48355e+09	9.15348e+08	1.1465e+09	1.06253e+09	1.5619e+09	9.20728e+08	9.72939e+08	8.41435e+08	1.12584e+09
itacon	3.91083e+07	2.98959e+07	2.95083e+07	4.14831e+07	2.67879e+07	3.77739e+07	3.64806e+07	4.50967e+07	2.63257e+07	3.56731e+07	2.06156e+07	3.56611e+07	2.31261e+07	3.39701e+07	1.97079e+07	3.31188e+07
ins	2.79857e+06	2.37731e+06	1.07094e+06	2.1688e+06	1.81649e+06	1.60105e+06	1.18255e+06	1.2414e+06	2.61062e+06	3.96288e+06	1.58756e+06	2.69962e+06	5.07816e+06	4.67149e+06	5.61288e+06	9.28531e+06
ind3ac	9.79174e+06	1.58981e+07	1.169e+07	1.97936e+07	8.51697e+06	1.14292e+07	7.96357e+06	1.09865e+07	8.50515e+06	1.06814e+07	1.28421e+07	3.93747e+07	7.42688e+06	9.92585e+06	6.76764e+06	1.59339e+07
imp	3.71713e+07	3.81905e+07	1.04783e+07	1.33021e+07	1.06111e+07	1.57945e+07	1.04468e+07	1.90944e+07	3.43106e+07	3.00119e+07	5.66562e+06	1.20827e+07	1.46264e+07	2.04099e+07	1.87584e+07	3.73362e+07
hyptaur	1.39459e+07	1.73826e+07	1.70599e+07	1.8218e+07	1.50885e+07	1.78204e+07	1.90747e+07	2.26606e+07	1.62463e+07	1.56299e+07	1.1498e+07	1.61858e+07	1.44899e+07	1.58095e+07	1.54201e+07	2.2233e+07
hxan	1.4322e+07	1.99231e+07	5.31502e+06	7.18804e+06	7.14095e+06	7.11419e+06	1.37278e+06	1.83495e+06	1.52713e+07	1.64407e+07	4.19114e+06	8.7175e+06	1.0463e+07	1.31469e+07	2.23849e+07	4.13043e+07
hLkynr	169533	246869	198567	330871	414343	254534	5.22859e+06	362027	213937	1.60604e+06	122740	282555	214010	8.84468e+06	131075	276826
his-L	1.41979e+08	1.55871e+08	1.89615e+08	2.10245e+08	1.82253e+08	1.95946e+08	2.04e+08	2.37481e+08	1.63246e+08	1.58626e+08	2.02848e+08	2.31966e+08	1.95862e+08	2.07438e+08	2.08383e+08	2.49222e+08
hcys-L	196157	333692	181261	266207	143827	175142	140919	229449	212599	271314	127686	260389	149880	177416	82670.9	191023
gua	289988	402063	91141	97694	106861	102136	7629.96	3330.31	254080	347749	57356	191275	291674	325155	888098	1.96156e+06
gthrd	6.02071e+08	8.59375e+08	5.72167e+08	6.83501e+08	5.99408e+08	6.55963e+08	4.75323e+08	5.77246e+08	6.14675e+08	7.26946e+08	4.38837e+08	8.0656e+08	5.48405e+08	6.46894e+08	3.97008e+08	6.29159e+08
gthox	4.40934e+06	118631	437726	1.33163e+06	3.26589e+06	2.39104e+06	3.0592e+06	2.79423e+06	1.88188e+06	1.76732e+06	1.72766e+06	36683.7	1.02227e+06	724223	1.88837e+06	678812
gmp	1.91883e+06	3.00261e+06	1.16856e+06	1.22508e+06	1.4203e+06	1.61927e+06	1.03874e+06	1.48085e+06	1.91486e+06	1.89646e+06	1.02352e+06	1.56226e+06	1.32846e+06	1.63187e+06	2.06849e+06	3.1245e+06
gly	6.76393e+07	7.95564e+07	8.09555e+07	8.93732e+07	8.64869e+07	9.22377e+07	8.78249e+07	1.01533e+08	7.86722e+07	8.68213e+07	6.85541e+07	1.01249e+08	8.52317e+07	1.03598e+08	7.4605e+07	9.82517e+07
glucys	8.9506e+06	1.52557e+07	5.24946e+06	5.62591e+06	4.01138e+06	4.79325e+06	2.49596e+06	3.5609e+06	8.2412e+06	9.00837e+06	2.41932e+06	6.08218e+06	3.04994e+06	3.84367e+06	1.65274e+06	2.77955e+06
gln-L	1.96289e+08	2.34387e+08	3.70754e+08	3.77925e+08	2.73748e+08	3.03959e+08	1.28756e+08	1.62209e+08	2.78671e+08	2.78576e+08	5.39784e+08	6.98658e+08	4.37925e+08	4.8919e+08	5.8699e+08	7.30011e+08
glcnt	4.8648e+07	6.15863e+07	3.42178e+07	6.59891e+07	4.34355e+07	5.63355e+07	4.22033e+07	5.97729e+07	5.02744e+07	5.92444e+07	1.99182e+07	5.34582e+07	2.94398e+07	4.49604e+07	1.15553e+07	2.51625e+07
fum	8.02445e+07	8.6289e+07	6.49411e+07	7.84949e+07	7.67932e+07	9.47831e+07	8.76857e+07	1.16169e+08	7.00014e+07	8.41749e+07	4.88465e+07	6.90434e+07	6.71376e+07	8.20321e+07	5.26252e+07	7.70363e+07
fol	1.29463e+06	1.28895e+06	1.83196e+06	2.3544e+06	2.05853e+06	1.15167e+06	1.04435e+06	1.48556e+06	977692	1.02686e+06	2.95653e+06	4.16987e+06	1.24221e+06	1.28701e+06	2.11294e+06	2.84562e+06
ethamp	6.03579e+07	7.47711e+07	5.4069e+07	7.59215e+07	6.14383e+07	7.00049e+07	5.47571e+07	6.49207e+07	6.36759e+07	6.95466e+07	4.24737e+07	7.01864e+07	7.45114e+07	8.88092e+07	9.56107e+07	1.57049e+08
estrone	599073	1.26695e+06	360193	735665	442974	576324	278782	406579	534820	584450	331149	1.00769e+06	453214	1.43965e+07	139035	880595
estradiol	4.15259e+06	2.84995e+07	1.25603e+07	6.0018e+06	2.6089e+06	2.88014e+06	1.08072e+07	3.07166e+06	3.24653e+06	4.42436e+06	1.87963e+06	3.7589e+06	1.46831e+07	1.74773e+07	1.92321e+06	5.44839e+06
dhor-S	1.85898e+06	3.13875e+06	2.33929e+06	5.87718e+06	1.24866e+06	1.89517e+06	2.94395e+06	5.17676e+06	2.26775e+06	2.28508e+06	443312	918141	530476	613723	45210.6	85988.7
cytd	1.03288e+08	1.24054e+08	5.89588e+07	1.37575e+08	1.07686e+08	1.24757e+08	8.49429e+07	1.25992e+08	9.46897e+07	1.13206e+08	3.91507e+07	1.24727e+08	8.0303e+07	1.24855e+08	4.36355e+07	1.03626e+08
csn	2.80115e+06	3.65333e+06	1.65517e+06	2.05062e+06	1.52291e+06	1.94856e+06	1.39818e+06	1.70119e+06	3.14299e+06	3.57652e+06	1.48372e+06	2.9414e+06	2.28783e+06	2.85239e+06	2.48274e+06	4.21078e+06
crtn	671449	940809	669215	904495	587441	709911	421617	538297	704865	819750	399232	840842	500264	612557	385724	677567
creat	1.22432e+08	1.35145e+08	8.55302e+07	8.65379e+07	1.17549e+08	1.02889e+08	9.58982e+07	1.0093e+08	1.15607e+08	1.31123e+08	8.73756e+07	1.48835e+08	1.02676e+08	1.17867e+08	8.49142e+07	1.13093e+08
citr-L	9.77744e+06	1.36442e+07	1.23143e+07	1.54323e+07	1.11181e+07	1.30702e+07	1.30613e+07	1.47047e+07	1.01323e+07	1.13476e+07	1.28723e+07	1.94092e+07	1.24707e+07	1.36745e+07	1.08643e+07	1.69354e+07
chsterol	921727	1.83667e+06	1.97873e+06	2.58987e+06	1.39956e+06	2.75368e+06	1.61608e+06	2.5767e+06	1.22737e+06	1.44161e+06	724379	2.20454e+06	1.5699e+06	1.85085e+06	542413	1.7982e+06
chol	8.08624e+08	9.1768e+08	7.73702e+08	8.56353e+08	8.90046e+08	8.96839e+08	9.77341e+08	1.04173e+09	8.24668e+08	8.9198e+08	7.29511e+08	9.13189e+08	8.65354e+08	9.15003e+08	9.6122e+08	1.10794e+09
cdpchol	4.59856e+06	5.81534e+06	3.45932e+06	4.05047e+06	1.99925e+06	2.34657e+06	1.3271e+06	1.68399e+06	5.87508e+06	6.16767e+06	3.87117e+06	6.53567e+06	5.77606e+06	7.21965e+06	1.7487e+07	2.76944e+07
carn	495505	424851	573550	1.04796e+06	273077	587656	278853	404495	415016	348522	882865	867184	347833	588739	304975	814619
bhb	2.47558e+07	2.59389e+07	1.86781e+07	2.66792e+07	1.96512e+07	1.87448e+07	1.93664e+07	2.387e+07	2.33232e+07	2.66083e+07	1.57843e+07	2.63413e+07	1.87031e+07	2.2038e+07	1.64771e+07	2.69157e+07
bgly	9.25734e+07	1.05234e+08	7.95357e+07	2.84514e+08	8.60848e+07	9.30737e+07	6.93094e+07	8.94918e+07	8.74301e+07	9.5511e+07	6.10874e+07	1.13348e+08	7.76095e+07	1.00605e+08	6.1578e+07	1.02583e+08
asp-L	3.1871e+08	4.03244e+08	3.02601e+08	4.43329e+08	3.5925e+08	3.99218e+08	2.45801e+08	2.98048e+08	3.85171e+08	4.58921e+08	2.50953e+08	5.3534e+08	4.68543e+08	6.18562e+08	3.09571e+08	5.81796e+08
asn-L	4.36725e+08	5.20567e+08	5.31046e+08	5.7749e+08	5.64395e+08	6.23652e+08	5.5047e+08	6.28576e+08	5.14485e+08	5.27574e+08	5.34719e+08	6.78174e+08	5.38048e+08	6.51173e+08	5.10968e+08	6.10544e+08
arg-L	5.08392e+08	5.4261e+08	7.31164e+08	7.70857e+08	5.80279e+08	6.23804e+08	6.36316e+08	7.19816e+08	5.43606e+08	5.22307e+08	9.45049e+08	1.05623e+09	6.35689e+08	6.62589e+08	7.65125e+08	8.865e+08
arachd	681626	554320	250943	485448	232148	496169	102199	234997	290899	409066	137170	684436	278703	355278	105523	554911
andrstrn	701052	939172	155772	512084	3.69423e+06	3.72217e+06	154370	293938	671150	419181	302676	507590	238648	474518	143302	5.87272e+06
amp	3.8196e+07	5.71893e+07	2.76322e+07	2.99419e+07	3.77427e+07	4.78558e+07	2.8829e+07	4.13964e+07	3.98496e+07	3.91593e+07	2.18762e+07	4.02828e+07	2.89239e+07	3.70224e+07	2.43267e+07	4.10823e+07
amet	3.53734e+06	4.99718e+06	3.61874e+06	4.6237e+06	3.04432e+06	3.79023e+06	2.29208e+06	3.43194e+06	4.4553e+06	4.8633e+06	3.12556e+06	5.86921e+06	3.58211e+06	4.90485e+06	3.34847e+06	5.55827e+06
alltn	2.97284e+07	2.8336e+07	2.64739e+07	4.07481e+07	1.95861e+07	2.37843e+07	2.00252e+07	2.88911e+07	2.67572e+07	3.1033e+07	2.15723e+07	4.07946e+07	2.71103e+07	3.1842e+07	1.82859e+07	3.32403e+07
akg	7.65497e+07	8.21951e+07	7.5523e+07	1.01215e+08	7.71015e+07	8.64491e+07	9.00083e+07	1.09022e+08	7.19561e+07	7.75301e+07	4.36961e+07	7.52072e+07	5.87602e+07	7.43906e+07	3.4147e+07	5.85671e+07
adn	2.6624e+07	3.4063e+07	1.54759e+07	2.47355e+07	1.79633e+07	2.49303e+07	2.14636e+07	2.19241e+07	2.7667e+07	3.45435e+07	1.58246e+07	3.24859e+07	2.42116e+07	2.49162e+07	1.26335e+07	1.94133e+07
adma	6.42449e+06	7.2063e+06	6.95607e+06	1.46383e+07	7.06197e+06	7.81199e+06	7.91899e+06	9.49786e+06	7.13222e+06	8.22985e+06	8.32586e+06	1.28103e+07	8.11752e+06	9.3943e+06	1.2065e+07	1.82735e+07
ade	1.52438e+06	2.0991e+06	1.20289e+06	1.71305e+06	2.07845e+06	2.09016e+06	1.35431e+06	1.66661e+06	1.80027e+06	1.74678e+06	1.10944e+06	1.95006e+06	1.50072e+06	2.00367e+06	750244	1.19208e+06
acnt	3.73752e+07	4.28353e+07	4.30509e+07	7.5548e+07	3.87948e+07	4.34442e+07	6.26355e+07	7.19614e+07	3.24771e+07	3.35707e+07	2.75459e+07	4.03024e+07	2.22538e+07	2.92395e+07	2.05457e+07	2.81322e+07
acglu	6.6012e+07	7.83325e+07	6.40752e+07	6.7192e+07	6.47578e+07	6.19037e+07	3.8368e+07	4.35969e+07	6.85734e+07	7.46559e+07	4.64126e+07	6.00407e+07	3.2248e+07	3.8914e+07	1.51311e+07	1.85754e+07
5oxpro	3.54543e+07	3.68572e+07	3.23969e+07	5.33132e+07	3.78412e+07	3.53746e+07	4.10723e+07	5.48814e+07	3.37901e+07	3.22384e+07	4.40818e+07	5.19551e+07	4.68088e+07	3.53975e+07	4.01421e+07	5.0013e+07
5mta	3.06257e+07	4.55825e+07	2.24137e+07	3.58601e+07	2.59566e+07	3.14113e+07	2.22072e+07	2.86645e+07	3.35719e+07	4.25994e+07	1.5188e+07	4.74039e+07	2.16757e+07	2.93779e+07	1.21012e+07	2.86607e+07
3mhis-L	1.06063e+07	1.30867e+07	1.45015e+07	2.12076e+07	1.44417e+07	1.60912e+07	1.60591e+07	1.94402e+07	1.21788e+07	1.26862e+07	1.44424e+07	2.06068e+07	1.45389e+07	1.54647e+07	1.40309e+07	2.07636e+07
2pglyc	3.05265e+06	7.85194e+06	885300	4.66379e+06	1.73325e+06	1.71705e+06	546650	1.17736e+06	2.56908e+06	5.65416e+06	227188	8.02799e+06	1.13382e+06	3.38451e+06	377372	5.36674e+06
2oxoadp	8.82003e+06	9.14241e+06	7.29086e+06	8.21477e+06	7.02713e+06	7.80953e+06	6.54392e+06	6.87557e+06	8.06529e+06	9.11676e+06	5.88798e+06	8.8146e+06	7.17577e+06	7.52228e+06	5.70995e+06	9.2285e+06

## Sheet: Metabolite annotations
Metabolite ID	Description	InChI	InChI key
2oxoadp	2-Oxoadipate	InChI=1S/C6H8O5/c7-4(6(10)11)2-1-3-5(8)9/h1-3H2,(H,8,9)(H,10,11)	FGSBNBBHOZHUBO-UHFFFAOYSA-N
2pglyc	2-Phosphoglycolate	InChI=1S/C2H5O6P/c3-2(4)1-8-9(5,6)7/h1H2,(H,3,4)(H2,5,6,7)	ASCFNMCAHFUBCO-UHFFFAOYSA-N
3mhis-L	3-Methylhistidine	InChI=1S/C7H11N3O2/c1-10-4-9-3-5(10)2-6(8)7(11)12/h3-4,6H,2,8H2,1H3,(H,11,12)/t6-/m0/s1	JDHILDINMRGULE-LURJTMIESA-N
4abut	4-Aminobutanoate	InChI=1S/C4H9NO2/c5-3-1-2-4(6)7/h1-3,5H2,(H,6,7)	BTCSSZJGUNDROE-UHFFFAOYSA-N
5apenta	5-Aminopentanoate	InChI=1S/C5H11NO2/c6-4-2-1-3-5(7)8/h1-4,6H2,(H,7,8)	JJMDCOVWQOJGCB-UHFFFAOYSA-N
5mta	5-Methylthioadenosine	InChI=1S/C11H15N5O3S/c1-20-2-5-7(17)8(18)11(19-5)16-4-15-6-9(12)13-3-14-10(6)16/h3-5,7-8,11,17-18H,2H2,1H3,(H2,12,13,14)/t5-,7-,8-,11-/m1/s1	WUUGFSXJNOTRMR-IOSLPCCCSA-N
5oxpro	5-Oxo-L-proline (pyroglutamate)	InChI=1S/C5H7NO3/c7-4-2-1-3(6-4)5(8)9/h3H,1-2H2,(H,6,7)(H,8,9)/t3-/m0/s1	ODHCTXKNWHHXJC-VKHMYHEASA-N
7dhchsterol	7-Dehydrocholesterol	InChI=1S/C27H44O/c1-18(2)7-6-8-19(3)23-11-12-24-22-10-9-20-17-21(28)13-15-26(20,4)25(22)14-16-27(23,24)5/h9-10,18-19,21,23-25,28H,6-8,11-17H2,1-5H3/t19-,21+,23-,24+,25+,26+,27-/m1/s1	UCTLRSWJYQTBFZ-DDPQNLDTSA-N
acglu	N-Acetyl-L-glutamate	InChI=1S/C7H11NO5/c1-4(9)8-5(7(12)13)2-3-6(10)11/h5H,2-3H2,1H3,(H,8,9)(H,10,11)(H,12,13)/t5-/m0/s1	RFMMMVDNIPUKGG-YFKPBYRVSA-N
acnt	cis-aconitate	InChI=1S/C6H6O6/c7-4(8)1-3(6(11)12)2-5(9)10/h1H,2H2,(H,7,8)(H,9,10)(H,11,12)/b3-1-	GTZCVFVGUGFEME-IWQZZHSRSA-N
acrn	O-Acetylcarnitine	InChI=1S/C9H17NO4/c1-7(11)14-8(5-9(12)13)6-10(2,3)4/h8H,5-6H2,1-4H3/p+1/t8-/m1/s1	RDHQFKQIGNGIED-MRVPVSSYSA-O
ade	Adenine	InChI=1S/C5H5N5/c6-4-3-5(9-1-7-3)10-2-8-4/h1-2H,(H3,6,7,8,9,10)	GFFGJBXGBJISGV-UHFFFAOYSA-N
adma	asymmetric dimethylarginine (ADMA)	InChI=1S/C8H18N4O2/c1-12(2)8(10)11-5-3-4-6(9)7(13)14/h6H,3-5,9H2,1-2H3,(H2,10,11)(H,13,14)/t6-/m0/s1	YDGMGEXADBMOMJ-LURJTMIESA-N
adn	Adenosine	InChI=1S/C10H13N5O4/c11-8-5-9(13-2-12-8)15(3-14-5)10-7(18)6(17)4(1-16)19-10/h2-4,6-7,10,16-18H,1H2,(H2,11,12,13)/t4-,6-,7-,10-/m1/s1	OIRDTQYFTABQOQ-KQYNXXCUSA-N
akg	2-Oxoglutarate	InChI=1S/C5H6O5/c6-3(5(9)10)1-2-4(7)8/h1-2H2,(H,7,8)(H,9,10)	KPGXRSRHYNQIFN-UHFFFAOYSA-N
ala-L	L-Alanine	InChI=1S/C3H7NO2/c1-2(4)3(5)6/h2H,4H2,1H3,(H,5,6)/t2-/m0/s1	QNAYBMKLOCPYGJ-REOHCLBHSA-N
alltn	Allantoin	InChI=1S/C4H6N4O3/c5-3(10)6-1-2(9)8-4(11)7-1/h1H,(H3,5,6,10)(H2,7,8,9,11)	POJWUDADGALRAB-UHFFFAOYSA-N
amet	S-Adenosyl-L-methionine	InChI=1S/C15H22N6O5S/c1-27(3-2-7(16)15(24)25)4-8-10(22)11(23)14(26-8)21-6-20-9-12(17)18-5-19-13(9)21/h5-8,10-11,14,22-23H,2-4,16H2,1H3,(H2-,17,18,19,24,25)/t7-,8+,10+,11+,14+,27?/m0/s1	MEFKEPWMEQBLKI-AIRLBKTGSA-N
amp	Adenosine monophosphate (AMP)	InChI=1S/C10H14N5O7P/c11-8-5-9(13-2-12-8)15(3-14-5)10-7(17)6(16)4(22-10)1-21-23(18,19)20/h2-4,6-7,10,16-17H,1H2,(H2,11,12,13)(H2,18,19,20)/t4-,6-,7-,10-/m1/s1	UDMBCSSLTHHNCD-KQYNXXCUSA-N
andrstrn	Androsterone	InChI=1S/C19H30O2/c1-18-9-7-13(20)11-12(18)3-4-14-15-5-6-17(21)19(15,2)10-8-16(14)18/h12-16,20H,3-11H2,1-2H3/t12-,13+,14-,15-,16-,18-,19-/m0/s1	QGXBDMJGAMFCBF-HLUDHZFRSA-N
arab-L	L-Arabinose	InChI=1S/C5H10O5/c6-2-1-10-5(9)4(8)3(2)7/h2-9H,1H2/t2-,3-,4+,5?/m0/s1	SRBFZHDQGSBBOR-HWQSCIPKSA-N
arachd	arachidonic acid	InChI=1S/C20H32O2/c1-2-3-4-5-6-7-8-9-10-11-12-13-14-15-16-17-18-19-20(21)22/h6-7,9-10,12-13,15-16H,2-5,8,11,14,17-19H2,1H3,(H,21,22)/b7-6-,10-9-,13-12-,16-15-	YZXBAPSDXZZRGB-DOFZRALJSA-N
arg-L	L-Arginine	InChI=1S/C6H14N4O2/c7-4(5(11)12)2-1-3-10-6(8)9/h4H,1-3,7H2,(H,11,12)(H4,8,9,10)/t4-/m0/s1	ODKSFYDXXFIFQN-BYPYZUCNSA-N
asn-L	L-Asparagine	InChI=1S/C4H8N2O3/c5-2(4(8)9)1-3(6)7/h2H,1,5H2,(H2,6,7)(H,8,9)/t2-/m0/s1	DCXYFEDJOCDNAF-REOHCLBHSA-N
asp-L	L-Aspartate	InChI=1S/C4H7NO4/c5-2(4(8)9)1-3(6)7/h2H,1,5H2,(H,6,7)(H,8,9)/t2-/m0/s1	CKLJMWTZIZZHCS-REOHCLBHSA-N
axan	Oxypurinol (alloxantine)	InChI=1S/C5H4N4O2/c10-4-2-1-6-9-3(2)7-5(11)8-4/h1H,(H3,6,7,8,9,10,11)	HXNFUBHNUDHIGC-UHFFFAOYSA-N
bgly	Benzoylglycine (hippurate)	InChI=1S/C9H9NO3/c11-8(12)6-10-9(13)7-4-2-1-3-5-7/h1-5H,6H2,(H,10,13)(H,11,12)	QIAFMBKCNZACKA-UHFFFAOYSA-N
bhb	(R)-3-Hydroxybutanoate	InChI=1S/C4H8O3/c1-3(5)2-4(6)7/h3,5H,2H2,1H3,(H,6,7)/t3-/m1/s1	WHBMMWSBFZVSSR-GSVOUGTGSA-N
carn	L-Carnosine	InChI=1S/C9H14N4O3/c10-2-1-8(14)13-7(9(15)16)3-6-4-11-5-12-6/h4-5,7H,1-3,10H2,(H,11,12)(H,13,14)(H,15,16)/t7-/m0/s1	CQOVPNPJLQNMDC-ZETCQYMHSA-N
cdpchol	CDP-choline	InChI=1S/C14H26N4O11P2/c1-18(2,3)6-7-26-30(22,23)29-31(24,25)27-8-9-11(19)12(20)13(28-9)17-5-4-10(15)16-14(17)21/h4-5,9,11-13,19-20H,6-8H2,1-3H3,(H3-,15,16,21,22,23,24,25)/t9-,11-,12-,13-/m1/s1	RZZPDXZPRHQOCG-OJAKKHQRSA-N
chol	Choline	InChI=1S/C5H14NO/c1-6(2,3)4-5-7/h7H,4-5H2,1-3H3/q+1	OEYIOHPDSNJKLS-UHFFFAOYSA-N
chsterol	Cholesterol	InChI=1S/C27H46O/c1-18(2)7-6-8-19(3)23-11-12-24-22-10-9-20-17-21(28)13-15-26(20,4)25(22)14-16-27(23,24)5/h9,18-19,21-25,28H,6-8,10-17H2,1-5H3/t19-,21+,22+,23-,24+,25+,26+,27-/m1/s1	HVYWMOMLDIMFJA-DPAQBDIFSA-N
cit	Citrate	InChI=1S/C6H8O7/c7-3(8)1-6(13,5(11)12)2-4(9)10/h13H,1-2H2,(H,7,8)(H,9,10)(H,11,12)	KRKNYBCHXYNGOX-UHFFFAOYSA-N
citr-L	L-Citrulline	InChI=1S/C6H13N3O3/c7-4(5(10)11)2-1-3-9-6(8)12/h4H,1-3,7H2,(H,10,11)(H3,8,9,12)/t4-/m0/s1	RHGKLRLOHDJJDR-BYPYZUCNSA-N
creat	Creatine	InChI=1S/C4H9N3O2/c1-7(4(5)6)2-3(8)9/h2H2,1H3,(H3,5,6)(H,8,9)	CVSVTCORWBXHQV-UHFFFAOYSA-N
crtn	Creatinine	InChI=1S/C4H7N3O/c1-7-2-3(8)6-4(7)5/h2H2,1H3,(H2,5,6,8)	DDRJAANPRJIHGJ-UHFFFAOYSA-N
csn	Cytosine	InChI=1S/C4H5N3O/c5-3-1-2-6-4(8)7-3/h1-2H,(H3,5,6,7,8)	OPTASPLRGRRNAP-UHFFFAOYSA-N
cytd	Cytidine	InChI=1S/C9H13N3O5/c10-5-1-2-12(9(16)11-5)8-7(15)6(14)4(3-13)17-8/h1-2,4,6-8,13-15H,3H2,(H2,10,11,16)/t4-,6-,7-,8-/m1/s1	UHDGCWIWMRVCDJ-XVFCMESISA-N
dhor-S	(S)-Dihydroorotate	InChI=1S/C5H6N2O4/c8-3-1-2(4(9)10)6-5(11)7-3/h2H,1H2,(H,9,10)(H2,6,7,8,11)/t2-/m0/s1	UFIVEPVSAGBUSI-REOHCLBHSA-N
dmgly	N,N-Dimethylglycine	InChI=1S/C4H9NO2/c1-5(2)3-4(6)7/h3H2,1-2H3,(H,6,7)	FFDGPVCHZBVARC-UHFFFAOYSA-N
dsmsterol	Desmosterol	InChI=1S/C27H44O/c1-18(2)7-6-8-19(3)23-11-12-24-22-10-9-20-17-21(28)13-15-26(20,4)25(22)14-16-27(23,24)5/h7,9,19,21-25,28H,6,8,10-17H2,1-5H3/t19-,21+,22+,23-,24+,25+,26+,27-/m1/s1	AVSXSVCZWQODGV-DPAQBDIFSA-N
estradiol	Estradiol	InChI=1S/C18H24O2/c1-18-9-8-14-13-5-3-12(19)10-11(13)2-4-15(14)16(18)6-7-17(18)20/h3,5,10,14-17,19-20H,2,4,6-9H2,1H3/t14-,15-,16+,17+,18+/m1/s1	VOXZDWNPVJITMN-ZBRFXRBCSA-N
estrone	Estrone	InChI=1S/C18H22O2/c1-18-9-8-14-13-5-3-12(19)10-11(13)2-4-15(14)16(18)6-7-17(18)20/h3,5,10,14-16,19H,2,4,6-9H2,1H3/t14-,15-,16+,18+/m1/s1	DNXHEGUUPJUMQT-CBZIJGRNSA-N
ethamp	Ethanolamine phosphate	InChI=1S/C2H8NO4P/c3-1-2-7-8(4,5)6/h1-3H2,(H2,4,5,6)	SUHOOTKUPISOBE-UHFFFAOYSA-N
fol	Folate	InChI=1S/C19H19N7O6/c20-19-25-15-14(17(30)26-19)23-11(8-22-15)7-21-10-3-1-9(2-4-10)16(29)24-12(18(31)32)5-6-13(27)28/h1-4,8,12,21H,5-7H2,(H,24,29)(H,27,28)(H,31,32)(H3,20,22,25,26,30)/t12-/m0/s1	OVBPIULPVIDEAO-LBPRGKRZSA-N
fru	D-Fructose	InChI=1S/C6H12O6/c7-1-3-4(9)5(10)6(11,2-8)12-3/h3-5,7-11H,1-2H2/t3-,4-,5+,6?/m1/s1	RFSUNEUAIZKAJO-VRPWFDPXSA-N
fum	Fumarate	InChI=1S/C4H4O4/c5-3(6)1-2-4(7)8/h1-2H,(H,5,6)(H,7,8)/b2-1+	VZCYOOQTPOCHFL-OWOJBTEDSA-N
gal	D-Galactose	InChI=1S/C6H12O6/c7-1-2-3(8)4(9)5(10)6(11)12-2/h2-11H,1H2/t2-,3+,4+,5-,6+/m1/s1	WQZGKKKJIJFFOK-PHYPRBDBSA-N
glc-D	D-Glucose	InChI=1S/C6H12O6/c7-1-2-3(8)4(9)5(10)6(11)12-2/h2-11H,1H2/t2-,3-,4+,5-,6?/m1/s1	WQZGKKKJIJFFOK-GASJEMHNSA-N
glcnt	D-Gluconate	InChI=1S/C6H12O7/c7-1-2(8)3(9)4(10)5(11)6(12)13/h2-5,7-11H,1H2,(H,12,13)/t2-,3-,4+,5-/m1/s1	RGHNJXZEOKUKBD-SQOUGZDYSA-N
gln-L	L-Glutamine	InChI=1S/C5H10N2O3/c6-3(5(9)10)1-2-4(7)8/h3H,1-2,6H2,(H2,7,8)(H,9,10)/t3-/m0/s1	ZDXPYRJPNDTMRX-VKHMYHEASA-N
glucys	gamma-L-Glutamyl-L-cysteine	InChI=1S/C8H14N2O5S/c9-4(7(12)13)1-2-6(11)10-5(3-16)8(14)15/h4-5,16H,1-3,9H2,(H,10,11)(H,12,13)(H,14,15)/t4-,5-/m0/s1	RITKHVBHSGLULN-WHFBIAKZSA-N
glu-L	L-Glutamate	InChI=1S/C5H9NO4/c6-3(5(9)10)1-2-4(7)8/h3H,1-2,6H2,(H,7,8)(H,9,10)/t3-/m0/s1	WHUUTDBJXJRKMK-VKHMYHEASA-N
gly	Glycine	InChI=1S/C2H5NO2/c3-1-2(4)5/h1,3H2,(H,4,5)	DHMQDGOQFOQNFH-UHFFFAOYSA-N
gmp	GMP	InChI=1S/C10H14N5O8P/c11-10-13-7-4(8(18)14-10)12-2-15(7)9-6(17)5(16)3(23-9)1-22-24(19,20)21/h2-3,5-6,9,16-17H,1H2,(H2,19,20,21)(H3,11,13,14,18)/t3-,5-,6-,9-/m1/s1	RQFCJASXJCIDSX-UUOKFMHZSA-N
gthox	Oxidized glutathione	InChI=1S/C20H32N6O12S2/c21-9(19(35)36)1-3-13(27)25-11(17(33)23-5-15(29)30)7-39-40-8-12(18(34)24-6-16(31)32)26-14(28)4-2-10(22)20(37)38/h9-12H,1-8,21-22H2,(H,23,33)(H,24,34)(H,25,27)(H,26,28)(H,29,30)(H,31,32)(H,35,36)(H,37,38)/t9-,10-,11-,12-/m0/s1	YPZRWBKMTBYPTK-BJDJZHNGSA-N
gthrd	Reduced glutathione	InChI=1S/C10H17N3O6S/c11-5(10(18)19)1-2-7(14)13-6(4-20)9(17)12-3-8(15)16/h5-6,20H,1-4,11H2,(H,12,17)(H,13,14)(H,15,16)(H,18,19)/t5-,6-/m0/s1	RWSXRVCMGQZWBV-WDSKDSINSA-N
gua	Guanine	InChI=1S/C5H5N5O/c6-5-9-3-2(4(11)10-5)7-1-8-3/h1H,(H4,6,7,8,9,10,11)	UYTPUPDQBNUYGX-UHFFFAOYSA-N
hcys-L	L-Homocysteine	InChI=1S/C4H9NO2S/c5-3(1-2-8)4(6)7/h3,8H,1-2,5H2,(H,6,7)/t3-/m0/s1	FFFHZYDWPBMWHY-VKHMYHEASA-N
his-L	L-Histidine	InChI=1S/C6H9N3O2/c7-5(6(10)11)1-4-2-8-3-9-4/h2-3,5H,1,7H2,(H,8,9)(H,10,11)/t5-/m0/s1	HNDVDQJCIGZPNO-YFKPBYRVSA-N
hLkynr	3-Hydroxy-L-kynurenine	InChI=1S/C10H12N2O4/c11-6(10(15)16)4-8(14)5-2-1-3-7(13)9(5)12/h1-3,6,13H,4,11-12H2,(H,15,16)	VCKPUUFAIGNJHC-UHFFFAOYSA-N
hom-L	L-Homoserine	InChI=1S/C4H9NO3/c5-3(1-2-6)4(7)8/h3,6H,1-2,5H2,(H,7,8)/t3-/m0/s1	UKAUYVFTDYCKQA-VKHMYHEASA-N
hxan	Hypoxanthine	InChI=1S/C5H4N4O/c10-5-3-4(7-1-6-3)8-2-9-5/h1-2H,(H2,6,7,8,9,10)	FDGQSTZJBFJUBT-UHFFFAOYSA-N
hyptaur	Hypotaurine	InChI=1S/C2H7NO2S/c3-1-2-6(4)5/h1-3H2,(H,4,5)	VVIUBCNYACGLLV-UHFFFAOYSA-N
icit	Isocitrate	InChI=1S/C6H8O7/c7-3(8)1-2(5(10)11)4(9)6(12)13/h2,4,9H,1H2,(H,7,8)(H,10,11)(H,12,13)	ODBLHEXUDAPZAU-UHFFFAOYSA-N
ile-L	L-Isoleucine	InChI=1S/C6H13NO2/c1-3-4(2)5(7)6(8)9/h4-5H,3,7H2,1-2H3,(H,8,9)/t4-,5-/m0/s1	AGPKZVBTJJNPAG-WHFBIAKZSA-N
imp	Inosine 5'-monophophate	InChI=1S/C10H13N4O8P/c15-6-4(1-21-23(18,19)20)22-10(7(6)16)14-3-13-5-8(14)11-2-12-9(5)17/h2-4,6-7,10,15-16H,1H2,(H,11,12,17)(H2,18,19,20)/t4-,6-,7-,10-/m1/s1	GRSZFWQUAKGDAV-KQYNXXCUSA-N
ind3ac	Indole-3-acetate	InChI=1S/C10H9NO2/c12-10(13)5-7-6-11-9-4-2-1-3-8(7)9/h1-4,6,11H,5H2,(H,12,13)	SEOVTRFCIGRIMH-UHFFFAOYSA-N
ins	Inosine	InChI=1S/C10H12N4O5/c15-1-4-6(16)7(17)10(19-4)14-3-13-5-8(14)11-2-12-9(5)18/h2-4,6-7,10,15-17H,1H2,(H,11,12,18)/t4-,6-,7-,10-/m1/s1	UGQMRVRMYYASKQ-KQYNXXCUSA-N
itacon	Itaconate	InChI=1S/C5H6O4/c1-3(5(8)9)2-4(6)7/h1-2H2,(H,6,7)(H,8,9)	LVHBHZANLOWSRM-UHFFFAOYSA-N
lac-L	L-Lactate	InChI=1S/C3H6O3/c1-2(4)3(5)6/h2,4H,1H3,(H,5,6)/t2-/m0/s1	JVTAAEKCZFNVCJ-REOHCLBHSA-N
lcholate	lithocholic acid	InChI=1S/C24H40O3/c1-15(4-9-22(26)27)19-7-8-20-18-6-5-16-14-17(25)10-12-23(16,2)21(18)11-13-24(19,20)3/h15-21,25H,4-14H2,1-3H3,(H,26,27)/t15-,16-,17-,18+,19-,20+,21+,23+,24-/m1/s1	SMEROWZSTRWXGI-HVATVPOCSA-N
leu-L	L-Leucine	InChI=1S/C6H13NO2/c1-4(2)3-5(7)6(8)9/h4-5H,3,7H2,1-2H3,(H,8,9)/t5-/m0/s1	ROHFNLRQFUQHCH-YFKPBYRVSA-N
Lkynr	L-Kynurenine	InChI=1S/C10H12N2O3/c11-7-4-2-1-3-6(7)9(13)5-8(12)10(14)15/h1-4,8H,5,11-12H2,(H,14,15)/t8-/m0/s1	YGPSJZOEDVAXAB-QMMMGPOBSA-N
lnlnca	alpha-Linolenic acid, C18:3, n-3	InChI=1S/C18H30O2/c1-2-3-4-5-6-7-8-9-10-11-12-13-14-15-16-17-18(19)20/h3-4,6-7,9-10H,2,5,8,11-17H2,1H3,(H,19,20)/b4-3-,7-6-,10-9-	DTOSIQBPPRVQHS-PDBXOOCHSA-N
lnlncg	gamma-linolenic acid	InChI=1S/C18H30O2/c1-2-3-4-5-6-7-8-9-10-11-12-13-14-15-16-17-18(19)20/h6-7,9-10,12-13H,2-5,8,11,14-17H2,1H3,(H,19,20)/b7-6-,10-9-,13-12-	VZCCETWTMQHEPK-QNEBEIHSSA-N
lys-L	L-Lysine	InChI=1S/C6H14N2O2/c7-4-2-1-3-5(8)6(9)10/h5H,1-4,7-8H2,(H,9,10)/t5-/m0/s1	KDXKERNSBIXSRK-YFKPBYRVSA-N
mal-L	L-Malate	InChI=1S/C4H6O5/c5-2(4(8)9)1-3(6)7/h2,5H,1H2,(H,6,7)(H,8,9)/t2-/m0/s1	BJEPYKJPYRNKOW-REOHCLBHSA-N
malon	Malonic Acid	InChI=1S/C3H4O4/c4-2(5)1-3(6)7/h1H2,(H,4,5)(H,6,7)	OFOBLEOULBTSOW-UHFFFAOYSA-N
malt	Maltose	InChI=1S/C12H22O11/c13-1-3-5(15)6(16)9(19)12(22-3)23-10-4(2-14)21-11(20)8(18)7(10)17/h3-20H,1-2H2/t3-,4-,5-,6+,7-,8-,9-,10-,11?,12-/m1/s1	GUBGYTABKSRVRQ-PICCSMPSSA-N
met-L	L-Methionine	InChI=1S/C5H11NO2S/c1-9-3-2-4(6)5(7)8/h4H,2-3,6H2,1H3,(H,7,8)/t4-/m0/s1	FFEARJCKVFRZRR-BYPYZUCNSA-N
mev-R	(R)-Mevalonate	InChI=1S/C6H12O4/c1-6(10,2-3-7)4-5(8)9/h7,10H,2-4H2,1H3,(H,8,9)/t6-/m1/s1	KJTLQQUUPVSXIM-ZCFIWIBFSA-N
mmalon	Methylmalonate	InChI=1S/C4H6O4/c1-2(3(5)6)4(7)8/h2H,1H3,(H,5,6)(H,7,8)	ZIYVHBGGAOATLY-UHFFFAOYSA-N
mnl	Mannitol	InChI=1S/C6H14O6/c7-1-3(9)5(11)6(12)4(10)2-8/h3-12H,1-2H2/t3-,4-,5-,6-/m1/s1	FBPFZTCFMRRESA-KVTDHHQDSA-N
nac	Nicotinate	InChI=1S/C6H5NO2/c8-6(9)5-2-1-3-7-4-5/h1-4H,(H,8,9)	PVNIIMVLHYAWGP-UHFFFAOYSA-N
Nmeasp-D	N-Methyl-D-aspartate	InChI=1S/C5H9NO4/c1-6-3(5(9)10)2-4(7)8/h3,6H,2H2,1H3,(H,7,8)(H,9,10)/t3-/m1/s1	HOKKHZGPKSLGJE-GSVOUGTGSA-N
orn	Ornithine	InChI=1S/C5H12N2O2/c6-3-1-2-4(7)5(8)9/h4H,1-3,6-7H2,(H,8,9)/t4-/m0/s1	AHLPHDHHMVZTML-BYPYZUCNSA-N
orot	Orotate	InChI=1S/C5H4N2O4/c8-3-1-2(4(9)10)6-5(11)7-3/h1H,(H,9,10)(H2,6,7,8,11)	PXQPEWDEAKTCGB-UHFFFAOYSA-N
pep	Phosphoenolpyruvate	InChI=1S/C3H5O6P/c1-2(3(4)5)9-10(6,7)8/h1H2,(H,4,5)(H2,6,7,8)	DTBNBXWJWCWCIK-UHFFFAOYSA-N
phe-L	L-Phenylalanine	InChI=1S/C9H11NO2/c10-8(9(11)12)6-7-4-2-1-3-5-7/h1-5,8H,6,10H2,(H,11,12)/t8-/m0/s1	COLNVLDHVKWLRT-QMMMGPOBSA-N
pmtcrn	Palmitoyl-L-carnitine	InChI=1S/C23H45NO4/c1-5-6-7-8-9-10-11-12-13-14-15-16-17-18-23(27)28-21(19-22(25)26)20-24(2,3)4/h21H,5-20H2,1-4H3/t21-/m1/s1	XOMRRQXKHMYMOC-OAQYLSRUSA-N
pnto-R	(R)-Pantothenate	InChI=1S/C9H17NO5/c1-9(2,5-11)7(14)8(15)10-4-3-6(12)13/h7,11,14H,3-5H2,1-2H3,(H,10,15)(H,12,13)/t7-/m0/s1	GHOKWGTUZJEAQD-ZETCQYMHSA-N
pro-L	L-Proline	InChI=1S/C5H9NO2/c7-5(8)4-2-1-3-6-4/h4,6H,1-3H2,(H,7,8)/t4-/m0/s1	ONIBWKKTOPOVIA-BYPYZUCNSA-N
prostge1	Prostaglandin E1	InChI=1S/C20H34O5/c1-2-3-6-9-15(21)12-13-17-16(18(22)14-19(17)23)10-7-4-5-8-11-20(24)25/h12-13,15-17,19,21,23H,2-11,14H2,1H3,(H,24,25)/b13-12+/t15-,16+,17+,19+/m0/s1	GMVPRGQOIOIIMI-DWKJAMRDSA-N
prostge2	Prostaglandin E2	InChI=1S/C20H32O5/c1-2-3-6-9-15(21)12-13-17-16(18(22)14-19(17)23)10-7-4-5-8-11-20(24)25/h4,7,12-13,15-17,19,21,23H,2-3,5-6,8-11,14H2,1H3,(H,24,25)/b7-4-,13-12+/t15-,16+,17+,19+/m0/s1	XEYBRNLFEZDVAW-ARSRFYASSA-N
prostgf2	Prostaglandin F2alpha	InChI=1S/C20H34O5/c1-2-3-6-9-15(21)12-13-17-16(18(22)14-19(17)23)10-7-4-5-8-11-20(24)25/h4,7,12-13,15-19,21-23H,2-3,5-6,8-11,14H2,1H3,(H,24,25)/b7-4-,13-12+/t15-,16+,17+,18-,19+/m0/s1	PXGPLTODNUVGFL-YNNPMVKQSA-N
pser-L	O-Phospho-L-serine	InChI=1S/C3H8NO6P/c4-2(3(5)6)1-10-11(7,8)9/h2H,1,4H2,(H,5,6)(H2,7,8,9)/t2-/m0/s1	BZQFBWGGLXLEPQ-REOHCLBHSA-N
ptrc	Putrescine	InChI=1S/C4H12N2/c5-3-1-2-4-6/h1-6H2	KIDHWZJUCRJVML-UHFFFAOYSA-N
pydx	Pyridoxal	InChI=1S/C8H9NO3/c1-5-8(12)7(4-11)6(3-10)2-9-5/h2,4,10,12H,3H2,1H3	RADKZDMFGJYCBB-UHFFFAOYSA-N
pydxn	Pyridoxine	InChI=1S/C8H11NO3/c1-5-8(12)7(4-11)6(3-10)2-9-5/h2,10-12H,3-4H2,1H3	LXNHXLLTXMVWPM-UHFFFAOYSA-N
pyr	Pyruvate	InChI=1S/C3H4O3/c1-2(4)3(5)6/h1H3,(H,5,6)	LCTONWCANYUPML-UHFFFAOYSA-N
sarcs	Sarcosine	InChI=1S/C3H7NO2/c1-4-2-3(5)6/h4H,2H2,1H3,(H,5,6)	FSYKKLYZXJSNPZ-UHFFFAOYSA-N
sbt-D	D-Sorbitol	InChI=1S/C6H14O6/c7-1-3(9)5(11)6(12)4(10)2-8/h3-12H,1-2H2/t3-,4+,5-,6-/m1/s1	FBPFZTCFMRRESA-JGWLITMVSA-N
ser-L	L-Serine	InChI=1S/C3H7NO3/c4-2(1-5)3(6)7/h2,5H,1,4H2,(H,6,7)/t2-/m0/s1	MTCFGRXMJLQNBG-REOHCLBHSA-N
sphgn	Sphinganine	InChI=1S/C18H39NO2/c1-2-3-4-5-6-7-8-9-10-11-12-13-14-15-18(21)17(19)16-20/h17-18,20-21H,2-16,19H2,1H3/t17-,18+/m0/s1	OTKJDMGTUTTYMP-ZWKOTPCHSA-N
sphings	Sphingosine	InChI=1S/C18H37NO2/c1-2-3-4-5-6-7-8-9-10-11-12-13-14-15-18(21)17(19)16-20/h14-15,17-18,20-21H,2-13,16,19H2,1H3/b15-14+/t17-,18+/m0/s1	WWUZIQQURGPMPG-KRWOKUGFSA-N
spmd	Spermidine	InChI=1S/C7H19N3/c8-4-1-2-6-10-7-3-5-9/h10H,1-9H2	ATHGHQPFGPMSJY-UHFFFAOYSA-N
succ	Succinate	InChI=1S/C4H6O4/c5-3(6)1-2-4(7)8/h1-2H2,(H,5,6)(H,7,8)	KDYFGRWQOYBRFD-UHFFFAOYSA-N
sucr	Sucrose	InChI=1S/C12H22O11/c13-1-4-6(16)8(18)9(19)11(21-4)23-12(3-15)10(20)7(17)5(2-14)22-12/h4-11,13-20H,1-3H2/t4-,5-,6-,7-,8+,9-,10+,11-,12+/m1/s1	CZMRCDWAGMRECN-UGDNZRGBSA-N
taur	Taurine	InChI=1S/C2H7NO3S/c3-1-2-7(4,5)6/h1-3H2,(H,4,5,6)	XOAAWQZATWQOTB-UHFFFAOYSA-N
thr-L	L-Threonine	InChI=1S/C4H9NO3/c1-2(6)3(5)4(7)8/h2-3,6H,5H2,1H3,(H,7,8)/t2-,3+/m1/s1	AYFVYJQAPQTCCC-GBXIJSLDSA-N
thym	Thymine	InChI=1S/C5H6N2O2/c1-3-2-6-5(9)7-4(3)8/h2H,1H3,(H2,6,7,8,9)	RWQNBRDOKXIBIV-UHFFFAOYSA-N
thymd	Thymidine	InChI=1S/C10H14N2O5/c1-5-3-12(10(16)11-9(5)15)8-2-6(14)7(4-13)17-8/h3,6-8,13-14H,2,4H2,1H3,(H,11,15,16)/t6-,7+,8+/m0/s1	IQFYYKKMVGJFEH-XLPZGREQSA-N
trp-L	L-Tryptophan	InChI=1S/C11H12N2O2/c12-9(11(14)15)5-7-6-13-10-4-2-1-3-8(7)10/h1-4,6,9,13H,5,12H2,(H,14,15)/t9-/m0/s1	QIVBCDIJIAJPQS-VIFPVBQESA-N
tyr-L	L-Tyrosine	InChI=1S/C9H11NO3/c10-8(9(12)13)5-6-1-3-7(11)4-2-6/h1-4,8,11H,5,10H2,(H,12,13)/t8-/m0/s1	OUYCCCASQSFEME-QMMMGPOBSA-N
ump	UMP	InChI=1S/C9H13N2O9P/c12-5-1-2-11(9(15)10-5)8-7(14)6(13)4(20-8)3-19-21(16,17)18/h1-2,4,6-8,13-14H,3H2,(H,10,12,15)(H2,16,17,18)/t4-,6-,7-,8-/m1/s1	DJJCXFVJDGTHFX-XVFCMESISA-N
ura	Uracil	InChI=1S/C4H4N2O2/c7-3-1-2-5-4(8)6-3/h1-2H,(H2,5,6,7,8)	ISAKRJDGNUQOIC-UHFFFAOYSA-N
urate	Urate	InChI=1S/C5H4N4O3/c10-3-1-2(7-4(11)6-1)8-5(12)9-3/h(H4,6,7,8,9,10,11,12)	LEHOTFFKMJEONL-UHFFFAOYSA-N
uri	Uridine	InChI=1S/C9H12N2O6/c12-3-4-6(14)7(15)8(17-4)11-2-1-5(13)10-9(11)16/h1-2,4,6-8,12,14-15H,3H2,(H,10,13,16)/t4-,6-,7-,8-/m1/s1	DRTQHJPVMGBUCF-XVFCMESISA-N
val-L	L-Valine	InChI=1S/C5H11NO2/c1-3(2)4(6)5(7)8/h3-4H,6H2,1-2H3,(H,7,8)/t4-/m0/s1	KZSNJWFQEVHDMF-BYPYZUCNSA-N
xan	Xanthine	InChI=1S/C5H4N4O2/c10-4-2-3(7-1-6-2)8-5(11)9-4/h1H,(H3,6,7,8,9,10,11)	LRFVTYWOQMYALW-UHFFFAOYSA-N
xtsn	Xanthosine	InChI=1S/C10H12N4O6/c15-1-3-5(16)6(17)9(20-3)14-2-11-4-7(14)12-10(19)13-8(4)18/h2-3,5-6,9,15-17H,1H2,(H2,12,13,18,19)/t3-,5-,6-,9-/m1/s1	UBORTCNDUKBEOP-UUOKFMHZSA-N
xyl-D	D-Xylose	InChI=1S/C5H10O5/c6-2-1-10-5(9)4(8)3(2)7/h2-9H,1H2/t2-,3+,4-,5?/m1/s1	SRBFZHDQGSBBOR-IOVATXLUSA-N
xylt	Xylitol	InChI=1S/C5H12O5/c6-1-3(8)5(10)4(9)2-7/h3-10H,1-2H2/t3-,4+,5+	HEBKCHPVOIAQTA-SCDXWVJYSA-N
